# Supplementary material for: Crystal structure of an indium–salicyl­hydroximate complex cation: [In4(H2shi)8(H2O)6](NO3)4·8.57H2O
Source: Acta Crystallogr E Crystallogr Commun. 2022 Aug 18;78(Pt 9):926–31. doi: 10.1107/S2056989022007964 (PMC9443793; doi:10.1107/S2056989022007964)
Supplement: Supplementary file 1 [file e-78-00926-sup1.cif]

##############################################################################
#                                                                            #
# This CIF contains the data in a paper accepted for publication in          #
# Acta Crystallographica Section E. It conforms to the requirements of       #
# Notes for Authors for Acta Crystallographica Section E, and has been       #
# peer reviewed under the auspices of the IUCr Commission on Journals.       #
#                                                                            #
# Full details of the Crystallographic Information File format               #
# are given in the paper "The Crystallographic Information File (CIF):       #
# a New Standard Archive File for Crystallography" by S. R. Hall, F. H.      #
# Allen and I. D. Brown [Acta Cryst. (1991), A47, 655-685].                  #
#                                                                            #
# The current version of the core CIF dictionary is obtainable from          #
# ftp://ftp.iucr.org/pub/cif_core.dic.                                       #
#                                                                            #
# Software is freely available for graphical display of the structure(s)     #
# in this CIF. For information consult the CIF software page                 #
# http://www.iucr.org/resources/cif/software.                                #
#                                                                            #
# This file may be used for bona fide research purposes within the           #
# scientific community so long as proper attribution is given to the journal # 
# article from which it was obtained.                                        #
#                                                                            #
##############################################################################
data_I
_audit_creation_method     'SHELXL-2018/3'
_chemical_name_systematic
;\
Hexaaquahexakis(\m~2~-2-hydroxybenzenecarbohydroxamato)\
bis(2-hydroxybenzenecarbohydroxamato)tetraindium(III) tetranitrate
8.57-hydrate
;
_chemical_name_common     ?
_chemical_formula_moiety
                    'C56 H60 In4 N8 O30 4+, 4(N O3 -), 8.568(H2 O), [+ solvent]'
_chemical_formula_sum     'C56 H77.14 In4 N12 O50.57'
_chemical_formula_iupac
                   '[In4 (C7 H6 N O3)8 (H2 O)6] (N O3)4 , 8.57H2 O, [+ solvent]'
_chemical_formula_weight     2186.80
_chemical_melting_point     ?
_space_group_crystal_system     triclinic
_space_group_name_H-M_alt     'P -1'
_space_group_name_Hall     '-P 1'
loop_
    _space_group_symop_operation_xyz
    'x, y, z'
    '-x, -y, -z'
_cell_length_a     11.8435(5)
_cell_length_b     14.2195(6)
_cell_length_c     14.6918(5)
_cell_angle_alpha     81.905(2)
_cell_angle_beta     70.768(2)
_cell_angle_gamma     76.516(2)
_cell_volume     2266.22(16)
_cell_formula_units_Z     1
_cell_measurement_reflns_used     9643
_cell_measurement_theta_min     2.7034
_cell_measurement_theta_max     33.1137
_cell_measurement_temperature     150(2)
_exptl_crystal_description     plate
_exptl_crystal_colour     colourless
_exptl_crystal_size_max     0.170
_exptl_crystal_size_mid     0.160
_exptl_crystal_size_min     0.060
_exptl_crystal_density_diffrn     1.603
_exptl_crystal_density_meas     ?
_exptl_crystal_density_method     ?
_exptl_crystal_F_000     1099
_exptl_absorpt_coefficient_mu     1.107
_exptl_absorpt_correction_type     multi-scan
_exptl_absorpt_process_details
;
(SADABS; Krause <i>et al.</i>,  2015)
;
_exptl_absorpt_correction_T_min     0.6804
_exptl_absorpt_correction_T_max     0.7465
_diffrn_ambient_temperature     150(2)
_diffrn_source     'fine focus sealed tube X-ray source'
_diffrn_source_voltage     '50 kV'
_diffrn_source_current     '30 mA'
_diffrn_radiation_type     MoK\a
_diffrn_radiation_wavelength     0.71073
_diffrn_radiation_monochromator     'Triumph curved graphite crystal'
_diffrn_measurement_device_type     'Bruker D8 Quest'
_diffrn_measurement_device     'three circle diffractometer'
_diffrn_measurement_method     'omega and phi scans'
_diffrn_detector_area_resol_mean     7.4074
_diffrn_reflns_number     118064
_diffrn_reflns_av_R_equivalents     0.0492
_diffrn_reflns_av_unetI/netI     0.0339
_diffrn_reflns_theta_min     2.703
_diffrn_reflns_theta_max     33.232
_diffrn_reflns_theta_full     25.242
_diffrn_measured_fraction_theta_max     0.997
_diffrn_measured_fraction_theta_full     0.998
_diffrn_reflns_limit_h_min     -18
_diffrn_reflns_limit_h_max     18
_diffrn_reflns_limit_k_min     -21
_diffrn_reflns_limit_k_max     21
_diffrn_reflns_limit_l_min     -22
_diffrn_reflns_limit_l_max     22
_refine_special_details
;
A nitrate ion was refined as disordered. The two disordered moieties
were restrained to have similar geometries. Uij components of ADPs for
disordered atoms closer to each other than 2.0 Angstrom were restrained
to be similar. Subject to these conditions the occupancy ratio refined
to 0.443(7) to 0.557(7).
Solvate water molecules were found to be disordered. Where possible,
disorder was refined. For molecules not directly hydrogen bound to the
main molecule disorder was found to be excessive (> 3-4 fold disorder
of water and/or methanol) and no suitable model that could be devised.
The structure factors associated with the disordered solvate molecules
were instead augmented via reverse Fourier transform methods using the
SQUEEZE routine (P. van der Sluis & A.L. Spek (1990). Acta Cryst. A46,
194-201) as implemented in the program Platon. The resultant FAB file
containing the structure factor contribution from the electron content
of the void space was used in together with the original hkl file in
the further refinement. (The FAB file with details of the Squeeze
results is appended to this cif file). The Squeeze procedure corrected
for 151 electrons within solvent accessible voids of 367 Angstrom cubed.
Resolved disordered water molecules were assigned occupancy rates. For
"outlying" water molecules occupancies did not refine to full occupancy
for each site (due to excessive disorder, or part of the site overlapping
with squeezed areas) and no attempts were made to match occupancies.
Uij components of ADPs for disordered atoms closer to each other than
2.0 Angstrom were restrained to be similar. Water H atom positions were
refined and O-H and H...H distances were restrained to 0.84(2) and
1.36(2) Angstrom, respectively, while a damping factor was applied. Some
water H atom positions were further restrained based on hydrogen bonding
considerations. In the final refinement cycles H atoms with low occupancies
were constrained to ride on their carrier atoms and the damping factor was
removed. Subject to these conditions the occupancy rates refined to the
values given in the tables of the cif file.
;
_reflns_number_total     17348
_reflns_number_gt     12266
_reflns_threshold_expression     'I > 2\s(I)'
_refine_ls_structure_factor_coef     Fsqd
_refine_ls_matrix_type     full
_refine_ls_R_factor_all     0.0603
_refine_ls_R_factor_gt     0.0372
_refine_ls_wR_factor_gt     0.0948
_refine_ls_wR_factor_ref     0.1090
_refine_ls_goodness_of_fit_ref     1.020
_refine_ls_restrained_S_all     1.019
_refine_ls_number_reflns     17348
_refine_ls_number_parameters     694
_refine_ls_number_restraints     215
_refine_ls_hydrogen_treatment     mixed
_refine_ls_weighting_scheme     calc
_refine_ls_weighting_details
              'w=1/[\s^2^(Fo^2^)+(0.0494P)^2^+2.2183P] where P=(Fo^2^+2Fc^2^)/3'
_atom_sites_solution_hydrogens     mixed
_atom_sites_solution_primary     ?
_atom_sites_solution_secondary     ?
_refine_ls_shift/su_max     0.001
_refine_ls_shift/su_mean     0.000
_refine_diff_density_max     1.114
_refine_diff_density_min     -1.485
_refine_ls_extinction_method     none
_refine_ls_extinction_coef     .
loop_
    _atom_type_symbol
    _atom_type_description
    _atom_type_scat_dispersion_real
    _atom_type_scat_dispersion_imag
    _atom_type_scat_source
    'C' 'C' 0.0033 0.0016
                         'International Tables Vol C Tables 4.2.6.8 and 6.1.1.4'
    'H' 'H' 0.0000 0.0000
                         'International Tables Vol C Tables 4.2.6.8 and 6.1.1.4'
    'N' 'N' 0.0061 0.0033
                         'International Tables Vol C Tables 4.2.6.8 and 6.1.1.4'
    'O' 'O' 0.0106 0.0060
                         'International Tables Vol C Tables 4.2.6.8 and 6.1.1.4'
    'In' 'In' -0.7276 1.3100
                         'International Tables Vol C Tables 4.2.6.8 and 6.1.1.4'
_computing_data_collection
;
APEX4 (Bruker, 2022)
;
_computing_cell_refinement
;
SAINT (Bruker, 2022)
;
_computing_data_reduction
;
SAINT (Bruker, 2022)
;
_computing_structure_solution
;
SHELXT (Sheldrick, 2015a)
;
_computing_structure_refinement
;
<i>SHELXL2018/3</i> (Sheldrick, 2015b), <i>ShelXle</i>
(H\"ubschle <i>et al.</i>,  2011)
;
_computing_molecular_graphics
;
Mercury (Macrae <i>et al.</i>,  2020)
;
_computing_publication_material
;
publCIF (Westrip, 2010)
;
loop_
    _atom_site_type_symbol
    _atom_site_label
    _atom_site_fract_x
    _atom_site_fract_y
    _atom_site_fract_z
    _atom_site_U_iso_or_equiv
    _atom_site_adp_type
    _atom_site_calc_flag
    _atom_site_occupancy
    _atom_site_disorder_assembly
    _atom_site_disorder_group
    In In1 0.42730(2) 0.51469(2) 0.18905(2) 0.03389(5) Uani d 1 . .
    In In2 0.56369(2) 0.53389(2) 0.37738(2) 0.03459(5) Uani d 1 . .
    O O1 0.34520(17) 0.49088(14) 0.08522(13) 0.0415(4) Uani d 1 . .
    O O2 0.26988(17) 0.63287(13) 0.20040(13) 0.0397(4) Uani d 1 . .
    O O3 0.0717(2) 0.64950(16) 0.01075(15) 0.0497(5) Uani d 1 . .
    H H3O 0.020516 0.657664 -0.019345 0.075 Uiso calc 1 . .
    O O4 0.57140(17) 0.45100(14) 0.25976(13) 0.0455(5) Uani d 1 . .
    O O5 0.52816(17) 0.37557(13) 0.12922(13) 0.0411(4) Uani d 1 . .
    O O6 0.8253(2) 0.21109(16) 0.20886(15) 0.0537(6) Uani d 1 . .
    H H6O 0.896623 0.181703 0.205605 0.081 Uiso calc 1 . .
    O O7 0.59121(15) 0.52804(14) 0.52133(12) 0.0364(4) Uani d 1 . .
    O O8 0.71809(16) 0.41493(14) 0.38087(12) 0.0388(4) Uani d 1 . .
    O O9 0.90123(17) 0.43199(16) 0.57286(15) 0.0472(5) Uani d 1 . .
    H H9O 0.950869 0.432237 0.602515 0.071 Uiso calc 1 . .
    O O10 0.44803(17) 0.60840(13) 0.28938(13) 0.0399(4) Uani d 1 . .
    O O11 0.46380(17) 0.67505(13) 0.43780(14) 0.0414(4) Uani d 1 . .
    O O12 0.2284(2) 0.86105(14) 0.30704(15) 0.0524(6) Uani d 1 . .
    H H12O 0.202009 0.912161 0.277748 0.079 Uiso calc 1 . .
    O O13 0.5494(2) 0.59144(16) 0.07719(14) 0.0476(5) Uani d 1 . .
    H H13B 0.604(3) 0.609(3) 0.088(3) 0.071 Uiso d 1 . .
    H H13A 0.576(3) 0.568(3) 0.0229(18) 0.071 Uiso d 1 . .
    O O14 0.30830(18) 0.43647(15) 0.30866(14) 0.0427(4) Uani d 1 . .
    H H14A 0.336(3) 0.3795(17) 0.330(3) 0.064 Uiso d 1 . .
    H H14B 0.237(2) 0.435(3) 0.309(3) 0.064 Uiso d 1 . .
    O O15 0.7033(2) 0.6145(2) 0.2944(3) 0.0810(10) Uani d 1 . .
    H H15A 0.680(4) 0.641(4) 0.247(3) 0.122 Uiso d 1 . .
    H H15B 0.7781(19) 0.593(4) 0.276(4) 0.122 Uiso d 1 . .
    N N5 0.1343(10) 1.0732(13) 0.1845(15) 0.050(3) Uani d 0.443(7) A 1
    O O16 0.2485(8) 1.0514(7) 0.1561(7) 0.087(3) Uani d 0.443(7) A 1
    O O17 0.0762(6) 1.0116(4) 0.2364(4) 0.0621(18) Uani d 0.443(7) A 1
    O O18 0.0769(9) 1.1489(8) 0.1526(7) 0.062(2) Uani d 0.443(7) A 1
    N N5B 0.1096(8) 1.0702(11) 0.1851(13) 0.051(2) Uani d 0.557(7) A 2
    O O16B 0.2066(5) 1.0146(4) 0.1890(4) 0.0578(14) Uani d 0.557(7) A 2
    O O17B 0.0105(4) 1.0635(3) 0.2483(3) 0.0569(13) Uani d 0.557(7) A 2
    O O18B 0.1139(9) 1.1390(6) 0.1223(5) 0.0686(19) Uani d 0.557(7) A 2
    N N6 0.9957(2) 0.50130(19) 0.2633(2) 0.0473(5) Uani d 1 . .
    O O19 1.10061(19) 0.45204(17) 0.25405(17) 0.0524(5) Uani d 1 . .
    O O20 0.9447(2) 0.55804(16) 0.32832(18) 0.0528(5) Uani d 1 . .
    O O21 0.9408(2) 0.4925(2) 0.2063(2) 0.0668(7) Uani d 1 . .
    O O23 0.3259(5) 0.2728(4) 0.1487(5) 0.129(3) Uani d 0.792(11) . .
    H H23A 0.317472 0.252966 0.095333 0.194 Uiso d 0.792(11) . .
    H H23B 0.396276 0.292362 0.131928 0.194 Uiso d 0.792(11) . .
    O O22 0.9121(4) 0.6555(3) -0.0832(3) 0.0795(12) Uani d 0.886(7) B 1
    H H22A 0.901(6) 0.706(2) -0.117(4) 0.119 Uiso d 0.886(7) B 1
    H H22B 0.942(6) 0.608(3) -0.115(4) 0.119 Uiso d 0.886(7) B 1
    O O24 0.7903(5) 0.5624(5) 0.0717(4) 0.0820(19) Uani d 0.590(7) C 1
    H H24A 0.754(7) 0.611(5) 0.107(6) 0.123 Uiso d 0.590(7) C 1
    H H24B 0.848(6) 0.533(5) 0.094(6) 0.123 Uiso d 0.590(7) C 1
    O O25 0.616(2) 0.7286(18) 0.1395(18) 0.084(6) Uani d 0.152(9) D 1
    H H25A 0.630387 0.766202 0.171871 0.127 Uiso d 0.152(9) D 1
    H H25B 0.591205 0.762305 0.095684 0.127 Uiso d 0.152(9) D 1
    O O22B 0.9010(14) 0.5910(19) -0.0361(17) 0.077(5) Uani d 0.114(7) B 2
    H H22C 0.938459 0.577782 -0.093868 0.115 Uiso d 0.114(7) B 2
    H H22D 0.878384 0.540475 -0.005618 0.115 Uiso d 0.114(7) B 2
    O O24B 0.6901(10) 0.6830(7) 0.1027(6) 0.080(3) Uani d 0.410(7) C 2
    H H24C 0.764(4) 0.663(4) 0.069(3) 0.121 Uiso d 0.410(7) C 2
    H H24D 0.684(6) 0.737(5) 0.123(10) 0.121 Uiso d 0.410(7) C 2
    O O26 0.4029(5) 0.2921(3) 0.4115(5) 0.0826(13) Uani d 0.652(5) E 1
    H H26A 0.426(8) 0.237(3) 0.392(7) 0.124 Uiso d 0.652(5) E 1
    H H26B 0.446(7) 0.303(6) 0.443(5) 0.124 Uiso d 0.652(5) E 1
    O O27 0.4387(17) 0.1825(12) 0.3027(13) 0.0840(15) Uani d 0.161(6) F 1
    H H27A 0.512426 0.171499 0.267040 0.126 Uiso d 0.161(6) F 1
    H H27B 0.398262 0.213590 0.264719 0.126 Uiso d 0.161(6) F 1
    O O26B 0.4126(9) 0.2528(6) 0.3243(8) 0.0840(13) Uani d 0.348(5) E 2
    H H26C 0.420769 0.212829 0.370989 0.126 Uiso d 0.348(5) E 2
    H H26D 0.368061 0.234118 0.298873 0.126 Uiso d 0.348(5) E 2
    O O27B 0.3779(17) 0.2429(11) 0.4890(15) 0.0829(14) Uani d 0.179(7) G 2
    H H27C 0.315208 0.282720 0.482494 0.124 Uiso d 0.179(7) G 2
    H H27D 0.421500 0.276216 0.501045 0.124 Uiso d 0.179(7) G 2
    N N1 0.2471(2) 0.56338(15) 0.08175(14) 0.0372(5) Uani d 1 . .
    H H1N 0.209366 0.564206 0.039015 0.045 Uiso calc 1 . .
    N N2 0.6447(2) 0.36642(16) 0.22369(14) 0.0398(5) Uani d 1 . .
    H H2N 0.706562 0.337010 0.244564 0.048 Uiso calc 1 . .
    N N3 0.70532(17) 0.47275(16) 0.51926(14) 0.0365(4) Uani d 1 . .
    H H3N 0.736818 0.474859 0.565283 0.044 Uiso calc 1 . .
    N N4 0.37305(19) 0.69352(14) 0.32306(15) 0.0360(4) Uani d 1 . .
    H H4N 0.318985 0.725950 0.295052 0.043 Uiso calc 1 . .
    C C1 0.2100(2) 0.63161(17) 0.14285(16) 0.0336(5) Uani d 1 . .
    C C2 0.0970(2) 0.70401(17) 0.14686(17) 0.0334(5) Uani d 1 . .
    C C3 0.0299(2) 0.71124(19) 0.08285(19) 0.0377(5) Uani d 1 . .
    C C4 -0.0770(3) 0.7813(2) 0.0930(2) 0.0451(6) Uani d 1 . .
    H H4 -0.121786 0.786790 0.048854 0.054 Uiso calc 1 . .
    C C5 -0.1177(3) 0.8425(2) 0.1671(2) 0.0491(7) Uani d 1 . .
    H H5 -0.191096 0.889457 0.174141 0.059 Uiso calc 1 . .
    C C6 -0.0528(3) 0.8362(2) 0.2313(2) 0.0506(7) Uani d 1 . .
    H H6 -0.081218 0.878680 0.282113 0.061 Uiso calc 1 . .
    C C7 0.0541(2) 0.7674(2) 0.2208(2) 0.0421(6) Uani d 1 . .
    H H7 0.098971 0.763232 0.264669 0.051 Uiso calc 1 . .
    C C8 0.6192(2) 0.33083(17) 0.15665(16) 0.0344(5) Uani d 1 . .
    C C9 0.6919(2) 0.23985(17) 0.11285(16) 0.0342(5) Uani d 1 . .
    C C10 0.7905(2) 0.18173(18) 0.13967(18) 0.0390(5) Uani d 1 . .
    C C11 0.8506(3) 0.09571(19) 0.0951(2) 0.0462(6) Uani d 1 . .
    H H11 0.916324 0.055457 0.114215 0.055 Uiso calc 1 . .
    C C12 0.8157(3) 0.0686(2) 0.0237(2) 0.0495(7) Uani d 1 . .
    H H12 0.857088 0.009470 -0.005507 0.059 Uiso calc 1 . .
    C C13 0.7206(3) 0.1266(2) -0.0061(2) 0.0479(7) Uani d 1 . .
    H H13 0.698139 0.108430 -0.056489 0.058 Uiso calc 1 . .
    C C14 0.6591(3) 0.21151(19) 0.03901(19) 0.0402(5) Uani d 1 . .
    H H14 0.593415 0.251208 0.019449 0.048 Uiso calc 1 . .
    C C15 0.7656(2) 0.41697(18) 0.44685(16) 0.0335(5) Uani d 1 . .
    C C16 0.8865(2) 0.35688(17) 0.44379(16) 0.0324(4) Uani d 1 . .
    C C17 0.9511(2) 0.36547(18) 0.50577(18) 0.0350(5) Uani d 1 . .
    C C18 1.0662(2) 0.3068(2) 0.4972(2) 0.0418(6) Uani d 1 . .
    H H18 1.109663 0.312668 0.539478 0.050 Uiso calc 1 . .
    C C19 1.1165(3) 0.2406(2) 0.4275(2) 0.0471(7) Uani d 1 . .
    H H19 1.194922 0.201193 0.421513 0.057 Uiso calc 1 . .
    C C20 1.0535(3) 0.2312(2) 0.3664(2) 0.0489(7) Uani d 1 . .
    H H20 1.088423 0.184911 0.318902 0.059 Uiso calc 1 . .
    C C21 0.9390(2) 0.28914(19) 0.3739(2) 0.0401(5) Uani d 1 . .
    H H21 0.896402 0.282595 0.331230 0.048 Uiso calc 1 . .
    C C22 0.3849(2) 0.72507(17) 0.39896(18) 0.0333(5) Uani d 1 . .
    C C23 0.3071(2) 0.81570(16) 0.43989(17) 0.0323(4) Uani d 1 . .
    C C24 0.2326(2) 0.88216(18) 0.39293(18) 0.0376(5) Uani d 1 . .
    C C25 0.1637(3) 0.96712(19) 0.4359(2) 0.0463(6) Uani d 1 . .
    H H25 0.113587 1.012406 0.404322 0.056 Uiso calc 1 . .
    C C26 0.1680(3) 0.9858(2) 0.5240(2) 0.0483(7) Uani d 1 . .
    H H26 0.121024 1.044132 0.552495 0.058 Uiso calc 1 . .
    C C27 0.2395(3) 0.9209(2) 0.5714(2) 0.0492(7) Uani d 1 . .
    H H27 0.241017 0.933940 0.632569 0.059 Uiso calc 1 . .
    C C28 0.3092(3) 0.83638(19) 0.5292(2) 0.0422(6) Uani d 1 . .
    H H28 0.359128 0.791915 0.561565 0.051 Uiso calc 1 . .
loop_
    _atom_site_aniso_label
    _atom_site_aniso_U_11
    _atom_site_aniso_U_22
    _atom_site_aniso_U_33
    _atom_site_aniso_U_12
    _atom_site_aniso_U_13
    _atom_site_aniso_U_23
    In1 0.03514(8) 0.03784(9) 0.02316(7) 0.01602(6) -0.01382(6) -0.01154(6)
    In2 0.03067(8) 0.04148(9) 0.02773(8) 0.01479(6) -0.01486(6) -0.01243(6)
    O1 0.0444(9) 0.0434(9) 0.0328(8) 0.0214(8) -0.0218(7) -0.0165(7)
    O2 0.0400(9) 0.0417(9) 0.0350(8) 0.0175(7) -0.0206(7) -0.0160(7)
    O3 0.0522(11) 0.0526(11) 0.0476(11) 0.0146(9) -0.0317(9) -0.0163(9)
    O4 0.0448(10) 0.0502(10) 0.0360(9) 0.0284(8) -0.0237(8) -0.0214(8)
    O5 0.0433(9) 0.0399(9) 0.0370(9) 0.0193(7) -0.0213(7) -0.0170(7)
    O6 0.0568(12) 0.0521(11) 0.0475(11) 0.0304(9) -0.0305(10) -0.0225(9)
    O7 0.0269(7) 0.0489(10) 0.0306(8) 0.0118(7) -0.0140(6) -0.0141(7)
    O8 0.0355(8) 0.0481(10) 0.0282(8) 0.0148(7) -0.0158(7) -0.0117(7)
    O9 0.0339(9) 0.0625(12) 0.0457(10) 0.0136(8) -0.0212(8) -0.0225(9)
    O10 0.0412(9) 0.0390(9) 0.0359(8) 0.0202(7) -0.0204(7) -0.0172(7)
    O11 0.0380(9) 0.0399(9) 0.0504(10) 0.0125(7) -0.0267(8) -0.0182(8)
    O12 0.0741(14) 0.0380(10) 0.0460(11) 0.0218(9) -0.0365(10) -0.0166(8)
    O13 0.0570(12) 0.0515(11) 0.0289(8) 0.0010(9) -0.0093(8) -0.0154(8)
    O14 0.0397(9) 0.0436(10) 0.0396(9) 0.0078(8) -0.0152(8) -0.0061(8)
    O15 0.0360(11) 0.0768(18) 0.109(2) -0.0005(12) -0.0161(13) 0.0296(17)
    N5 0.068(4) 0.042(4) 0.041(3) 0.019(4) -0.033(4) -0.021(3)
    O16 0.074(5) 0.080(5) 0.092(5) 0.030(4) -0.035(4) -0.012(4)
    O17 0.078(4) 0.046(3) 0.061(3) 0.018(3) -0.039(3) -0.004(2)
    O18 0.066(5) 0.057(4) 0.056(4) 0.023(3) -0.031(3) -0.009(3)
    N5B 0.071(4) 0.041(3) 0.047(3) 0.013(3) -0.038(3) -0.017(2)
    O16B 0.062(3) 0.050(3) 0.048(3) 0.024(2) -0.021(2) -0.0088(19)
    O17B 0.062(3) 0.057(3) 0.047(2) 0.016(2) -0.0244(19) -0.0151(18)
    O18B 0.099(6) 0.044(3) 0.060(4) 0.008(3) -0.040(3) 0.006(3)
    N6 0.0432(12) 0.0472(13) 0.0572(14) -0.0131(10) -0.0234(11) 0.0038(11)
    O19 0.0382(10) 0.0595(13) 0.0620(13) -0.0069(9) -0.0186(9) -0.0093(10)
    O20 0.0468(11) 0.0440(11) 0.0691(14) -0.0042(9) -0.0204(10) -0.0104(10)
    O21 0.0627(15) 0.0757(17) 0.0813(18) -0.0166(13) -0.0461(14) -0.0051(14)
    O23 0.115(5) 0.108(4) 0.145(5) -0.039(3) 0.003(4) -0.023(4)
    O22 0.116(3) 0.067(2) 0.080(2) -0.005(2) -0.070(2) -0.0127(17)
    O24 0.064(3) 0.103(4) 0.090(4) -0.007(3) -0.043(3) -0.012(3)
    O25 0.084(10) 0.092(10) 0.071(9) -0.029(8) -0.012(8) 0.002(8)
    O22B 0.116(9) 0.055(8) 0.086(9) -0.007(8) -0.067(8) -0.025(7)
    O24B 0.099(6) 0.090(6) 0.068(5) -0.055(5) -0.029(4) 0.008(4)
    O26 0.086(3) 0.053(2) 0.120(4) -0.0028(19) -0.060(3) 0.010(2)
    O27 0.087(3) 0.052(2) 0.121(4) -0.004(2) -0.056(3) 0.008(2)
    O26B 0.087(3) 0.053(2) 0.121(4) -0.003(2) -0.057(3) 0.009(2)
    O27B 0.086(3) 0.053(2) 0.120(4) -0.004(2) -0.059(3) 0.011(2)
    N1 0.0410(10) 0.0378(10) 0.0308(9) 0.0148(8) -0.0201(8) -0.0117(8)
    N2 0.0401(10) 0.0412(11) 0.0310(9) 0.0238(9) -0.0176(8) -0.0174(8)
    N3 0.0269(8) 0.0497(12) 0.0298(9) 0.0117(8) -0.0148(7) -0.0108(8)
    N4 0.0386(10) 0.0319(9) 0.0348(9) 0.0152(8) -0.0182(8) -0.0137(7)
    C1 0.0346(11) 0.0348(11) 0.0279(10) 0.0091(9) -0.0142(8) -0.0064(8)
    C2 0.0311(10) 0.0307(10) 0.0344(11) 0.0068(8) -0.0133(9) -0.0035(8)
    C3 0.0365(12) 0.0359(12) 0.0383(12) 0.0048(9) -0.0168(10) -0.0022(9)
    C4 0.0380(13) 0.0443(14) 0.0523(15) 0.0070(11) -0.0236(12) -0.0028(12)
    C5 0.0379(13) 0.0392(13) 0.0653(18) 0.0128(11) -0.0217(13) -0.0082(12)
    C6 0.0438(14) 0.0413(14) 0.0607(18) 0.0141(11) -0.0172(13) -0.0196(13)
    C7 0.0375(12) 0.0405(13) 0.0454(14) 0.0117(10) -0.0176(11) -0.0142(11)
    C8 0.0367(11) 0.0350(11) 0.0243(9) 0.0138(9) -0.0114(8) -0.0096(8)
    C9 0.0362(11) 0.0305(10) 0.0279(10) 0.0116(8) -0.0093(8) -0.0089(8)
    C10 0.0407(12) 0.0351(11) 0.0326(11) 0.0146(9) -0.0119(9) -0.0100(9)
    C11 0.0463(14) 0.0335(12) 0.0506(15) 0.0165(10) -0.0166(12) -0.0139(11)
    C12 0.0520(16) 0.0344(12) 0.0542(16) 0.0121(11) -0.0127(13) -0.0206(11)
    C13 0.0516(15) 0.0416(14) 0.0481(15) 0.0087(12) -0.0170(12) -0.0211(12)
    C14 0.0435(13) 0.0363(12) 0.0370(12) 0.0088(10) -0.0145(10) -0.0135(9)
    C15 0.0279(10) 0.0408(12) 0.0268(9) 0.0070(8) -0.0107(8) -0.0043(8)
    C16 0.0264(9) 0.0357(11) 0.0292(10) 0.0064(8) -0.0099(8) -0.0007(8)
    C17 0.0277(10) 0.0381(12) 0.0354(11) 0.0037(8) -0.0119(9) -0.0019(9)
    C18 0.0328(11) 0.0427(13) 0.0508(15) 0.0060(10) -0.0215(11) -0.0078(11)
    C19 0.0362(12) 0.0377(13) 0.0666(18) 0.0110(10) -0.0236(12) -0.0127(12)
    C20 0.0397(13) 0.0424(14) 0.0622(18) 0.0161(11) -0.0220(13) -0.0212(13)
    C21 0.0351(11) 0.0402(13) 0.0432(13) 0.0086(10) -0.0176(10) -0.0109(10)
    C22 0.0323(10) 0.0311(10) 0.0375(11) 0.0046(8) -0.0165(9) -0.0094(9)
    C23 0.0315(10) 0.0282(10) 0.0367(11) 0.0036(8) -0.0128(9) -0.0112(8)
    C24 0.0429(13) 0.0304(11) 0.0373(12) 0.0075(9) -0.0165(10) -0.0096(9)
    C25 0.0543(16) 0.0322(12) 0.0486(15) 0.0128(11) -0.0211(12) -0.0134(10)
    C26 0.0580(17) 0.0335(12) 0.0475(15) 0.0093(11) -0.0149(13) -0.0179(11)
    C27 0.0656(18) 0.0388(13) 0.0438(14) 0.0059(12) -0.0231(13) -0.0174(11)
    C28 0.0513(15) 0.0362(12) 0.0427(13) 0.0037(11) -0.0239(12) -0.0121(10)
_geom_special_details
;
 All esds (except the esd in the dihedral angle between two l.s. planes)
 are estimated using the full covariance matrix.  The cell esds are taken
 into account individually in the estimation of esds in distances, angles
 and torsion angles; correlations between esds in cell parameters are only
 used when they are defined by crystal symmetry.  An approximate (isotropic)
 treatment of cell esds is used for estimating esds involving l.s. planes.
;
loop_
    _geom_bond_atom_site_label_1
    _geom_bond_atom_site_label_2
    _geom_bond_site_symmetry_2
    _geom_bond_distance
    _geom_bond_publ_flag
    In1 O13 . 2.156(2) ?
    In1 O1 . 2.1594(17) ?
    In1 O2 . 2.1774(16) ?
    In1 O5 . 2.1930(16) ?
    In1 O14 . 2.205(2) ?
    In1 O10 . 2.2254(18) ?
    In1 O4 . 2.2348(17) ?
    In2 O15 . 2.167(3) ?
    In2 O10 . 2.1851(16) ?
    In2 O8 . 2.1915(16) ?
    In2 O4 . 2.1916(18) ?
    In2 O11 . 2.2179(17) ?
    In2 O7 2_666 2.2228(19) ?
    In2 O7 . 2.2312(16) ?
    O1 N1 . 1.372(2) ?
    O2 C1 . 1.274(3) ?
    O3 C3 . 1.361(3) ?
    O3 H3O . 0.8400 ?
    O4 N2 . 1.368(2) ?
    O5 C8 . 1.274(3) ?
    O6 C10 . 1.361(3) ?
    O6 H6O . 0.8400 ?
    O7 N3 . 1.389(2) ?
    O8 C15 . 1.278(3) ?
    O9 C17 . 1.354(3) ?
    O9 H9O . 0.8400 ?
    O10 N4 . 1.370(2) ?
    O11 C22 . 1.277(3) ?
    O12 C24 . 1.356(3) ?
    O12 H12O . 0.8400 ?
    O13 H13B . 0.817(18) ?
    O13 H13A . 0.842(18) ?
    O14 H14A . 0.857(17) ?
    O14 H14B . 0.843(17) ?
    O15 H15A . 0.835(19) ?
    O15 H15B . 0.829(19) ?
    N5 O17 . 1.251(12) ?
    N5 O18 . 1.252(11) ?
    N5 O16 . 1.253(11) ?
    N5B O18B . 1.245(9) ?
    N5B O16B . 1.247(9) ?
    N5B O17B . 1.248(10) ?
    N6 O20 . 1.240(4) ?
    N6 O19 . 1.250(3) ?
    N6 O21 . 1.252(3) ?
    O23 H23A . 0.9121 ?
    O23 H23B . 0.8870 ?
    O22 H22A . 0.824(19) ?
    O22 H22B . 0.821(19) ?
    O24 H24A . 0.86(2) ?
    O24 H24B . 0.85(2) ?
    O25 H25A . 0.8399 ?
    O25 H25B . 0.8397 ?
    O22B H22C . 0.8432 ?
    O22B H22D . 0.8417 ?
    O24B H24C . 0.85(2) ?
    O24B H24D . 0.84(2) ?
    O26 H26A . 0.83(2) ?
    O26 H26B . 0.843(16) ?
    O27 H27A . 0.8477 ?
    O27 H27B . 0.8627 ?
    O26B H26C . 0.8430 ?
    O26B H26D . 0.8446 ?
    O27B H27C . 0.8468 ?
    O27B H27D . 0.8479 ?
    N1 C1 . 1.314(3) ?
    N1 H1N . 0.8800 ?
    N2 C8 . 1.314(3) ?
    N2 H2N . 0.8800 ?
    N3 C15 . 1.320(3) ?
    N3 H3N . 0.8800 ?
    N4 C22 . 1.318(3) ?
    N4 H4N . 0.8800 ?
    C1 C2 . 1.476(3) ?
    C2 C7 . 1.395(3) ?
    C2 C3 . 1.397(3) ?
    C3 C4 . 1.395(3) ?
    C4 C5 . 1.378(4) ?
    C4 H4 . 0.9500 ?
    C5 C6 . 1.381(4) ?
    C5 H5 . 0.9500 ?
    C6 C7 . 1.386(3) ?
    C6 H6 . 0.9500 ?
    C7 H7 . 0.9500 ?
    C8 C9 . 1.476(3) ?
    C9 C10 . 1.401(3) ?
    C9 C14 . 1.402(4) ?
    C10 C11 . 1.394(3) ?
    C11 C12 . 1.376(4) ?
    C11 H11 . 0.9500 ?
    C12 C13 . 1.389(4) ?
    C12 H12 . 0.9500 ?
    C13 C14 . 1.387(3) ?
    C13 H13 . 0.9500 ?
    C14 H14 . 0.9500 ?
    C15 C16 . 1.477(3) ?
    C16 C21 . 1.396(3) ?
    C16 C17 . 1.401(3) ?
    C17 C18 . 1.398(3) ?
    C18 C19 . 1.378(4) ?
    C18 H18 . 0.9500 ?
    C19 C20 . 1.380(4) ?
    C19 H19 . 0.9500 ?
    C20 C21 . 1.391(3) ?
    C20 H20 . 0.9500 ?
    C21 H21 . 0.9500 ?
    C22 C23 . 1.473(3) ?
    C23 C28 . 1.393(3) ?
    C23 C24 . 1.406(3) ?
    C24 C25 . 1.393(3) ?
    C25 C26 . 1.376(4) ?
    C25 H25 . 0.9500 ?
    C26 C27 . 1.377(4) ?
    C26 H26 . 0.9500 ?
    C27 C28 . 1.385(4) ?
    C27 H27 . 0.9500 ?
    C28 H28 . 0.9500 ?
loop_
    _geom_angle_atom_site_label_1
    _geom_angle_atom_site_label_2
    _geom_angle_atom_site_label_3
    _geom_angle_site_symmetry_1
    _geom_angle_site_symmetry_3
    _geom_angle
    _geom_angle_publ_flag
    O13 In1 O1 . . 89.83(8) ?
    O13 In1 O2 . . 93.89(8) ?
    O1 In1 O2 . . 74.33(6) ?
    O13 In1 O5 . . 91.12(8) ?
    O1 In1 O5 . . 73.42(6) ?
    O2 In1 O5 . . 147.32(7) ?
    O13 In1 O14 . . 176.88(8) ?
    O1 In1 O14 . . 93.25(8) ?
    O2 In1 O14 . . 87.42(7) ?
    O5 In1 O14 . . 89.29(8) ?
    O13 In1 O10 . . 85.39(8) ?
    O1 In1 O10 . . 151.22(6) ?
    O2 In1 O10 . . 77.70(6) ?
    O5 In1 O10 . . 134.94(6) ?
    O14 In1 O10 . . 92.13(8) ?
    O13 In1 O4 . . 91.89(9) ?
    O1 In1 O4 . . 144.16(6) ?
    O2 In1 O4 . . 141.12(6) ?
    O5 In1 O4 . . 70.76(6) ?
    O14 In1 O4 . . 85.32(8) ?
    O10 In1 O4 . . 64.50(6) ?
    O15 In2 O10 . . 89.73(10) ?
    O15 In2 O8 . . 84.54(9) ?
    O10 In2 O8 . . 143.67(6) ?
    O15 In2 O4 . . 96.99(13) ?
    O10 In2 O4 . . 65.88(6) ?
    O8 In2 O4 . . 79.23(6) ?
    O15 In2 O11 . . 84.31(11) ?
    O10 In2 O11 . . 71.51(6) ?
    O8 In2 O11 . . 142.83(6) ?
    O4 In2 O11 . . 137.36(6) ?
    O15 In2 O7 . 2_666 170.29(11) ?
    O10 In2 O7 . 2_666 90.28(7) ?
    O8 In2 O7 . 2_666 101.08(7) ?
    O4 In2 O7 . 2_666 91.88(8) ?
    O11 In2 O7 . 2_666 86.49(7) ?
    O15 In2 O7 . . 98.35(11) ?
    O10 In2 O7 . . 143.60(6) ?
    O8 In2 O7 . . 72.67(6) ?
    O4 In2 O7 . . 146.36(7) ?
    O11 In2 O7 . . 74.06(6) ?
    O7 In2 O7 2_666 . 76.08(7) ?
    N1 O1 In1 . . 111.75(13) ?
    C1 O2 In1 . . 114.73(14) ?
    C3 O3 H3O . . 109.5 ?
    N2 O4 In2 . . 132.33(13) ?
    N2 O4 In1 . . 114.14(13) ?
    In2 O4 In1 . . 113.49(7) ?
    C8 O5 In1 . . 118.44(15) ?
    C10 O6 H6O . . 109.5 ?
    N3 O7 In2 . 2_666 113.96(15) ?
    N3 O7 In2 . . 110.00(12) ?
    In2 O7 In2 2_666 . 103.92(7) ?
    C15 O8 In2 . . 114.99(14) ?
    C17 O9 H9O . . 109.5 ?
    N4 O10 In2 . . 114.93(13) ?
    N4 O10 In1 . . 127.85(14) ?
    In2 O10 In1 . . 114.12(7) ?
    C22 O11 In2 . . 116.63(15) ?
    C24 O12 H12O . . 109.5 ?
    In1 O13 H13B . . 120(3) ?
    In1 O13 H13A . . 115(3) ?
    H13B O13 H13A . . 110(3) ?
    In1 O14 H14A . . 120(2) ?
    In1 O14 H14B . . 120(3) ?
    H14A O14 H14B . . 105(2) ?
    In2 O15 H15A . . 105(4) ?
    In2 O15 H15B . . 127(4) ?
    H15A O15 H15B . . 110(3) ?
    O17 N5 O18 . . 118.9(11) ?
    O17 N5 O16 . . 118.6(11) ?
    O18 N5 O16 . . 121.8(11) ?
    O18B N5B O16B . . 119.0(9) ?
    O18B N5B O17B . . 119.5(9) ?
    O16B N5B O17B . . 121.1(9) ?
    O20 N6 O19 . . 121.3(3) ?
    O20 N6 O21 . . 119.4(3) ?
    O19 N6 O21 . . 119.3(3) ?
    H23A O23 H23B . . 108.5 ?
    H22A O22 H22B . . 112(3) ?
    H24A O24 H24B . . 105(3) ?
    H25A O25 H25B . . 107.9 ?
    H22C O22B H22D . . 107.4 ?
    H24C O24B H24D . . 109(3) ?
    H26A O26 H26B . . 112(3) ?
    H27A O27 H27B . . 104.7 ?
    H26C O26B H26D . . 107.9 ?
    H27C O27B H27D . . 106.0 ?
    C1 N1 O1 . . 119.36(19) ?
    C1 N1 H1N . . 120.3 ?
    O1 N1 H1N . . 120.3 ?
    C8 N2 O4 . . 117.36(18) ?
    C8 N2 H2N . . 121.3 ?
    O4 N2 H2N . . 121.3 ?
    C15 N3 O7 . . 118.69(18) ?
    C15 N3 H3N . . 120.7 ?
    O7 N3 H3N . . 120.7 ?
    C22 N4 O10 . . 117.54(18) ?
    C22 N4 H4N . . 121.2 ?
    O10 N4 H4N . . 121.2 ?
    O2 C1 N1 . . 119.66(19) ?
    O2 C1 C2 . . 120.4(2) ?
    N1 C1 C2 . . 119.9(2) ?
    C7 C2 C3 . . 118.6(2) ?
    C7 C2 C1 . . 117.3(2) ?
    C3 C2 C1 . . 124.1(2) ?
    O3 C3 C4 . . 121.3(2) ?
    O3 C3 C2 . . 118.7(2) ?
    C4 C3 C2 . . 120.0(2) ?
    C5 C4 C3 . . 120.1(3) ?
    C5 C4 H4 . . 120.0 ?
    C3 C4 H4 . . 120.0 ?
    C4 C5 C6 . . 120.7(2) ?
    C4 C5 H5 . . 119.7 ?
    C6 C5 H5 . . 119.7 ?
    C5 C6 C7 . . 119.4(3) ?
    C5 C6 H6 . . 120.3 ?
    C7 C6 H6 . . 120.3 ?
    C6 C7 C2 . . 121.2(3) ?
    C6 C7 H7 . . 119.4 ?
    C2 C7 H7 . . 119.4 ?
    O5 C8 N2 . . 119.10(19) ?
    O5 C8 C9 . . 118.9(2) ?
    N2 C8 C9 . . 122.0(2) ?
    C10 C9 C14 . . 118.8(2) ?
    C10 C9 C8 . . 124.5(2) ?
    C14 C9 C8 . . 116.7(2) ?
    O6 C10 C11 . . 121.6(2) ?
    O6 C10 C9 . . 118.8(2) ?
    C11 C10 C9 . . 119.5(2) ?
    C12 C11 C10 . . 120.6(2) ?
    C12 C11 H11 . . 119.7 ?
    C10 C11 H11 . . 119.7 ?
    C11 C12 C13 . . 120.8(2) ?
    C11 C12 H12 . . 119.6 ?
    C13 C12 H12 . . 119.6 ?
    C14 C13 C12 . . 118.9(3) ?
    C14 C13 H13 . . 120.5 ?
    C12 C13 H13 . . 120.5 ?
    C13 C14 C9 . . 121.3(2) ?
    C13 C14 H14 . . 119.4 ?
    C9 C14 H14 . . 119.4 ?
    O8 C15 N3 . . 119.61(19) ?
    O8 C15 C16 . . 120.8(2) ?
    N3 C15 C16 . . 119.5(2) ?
    C21 C16 C17 . . 118.9(2) ?
    C21 C16 C15 . . 117.4(2) ?
    C17 C16 C15 . . 123.7(2) ?
    O9 C17 C18 . . 120.7(2) ?
    O9 C17 C16 . . 119.1(2) ?
    C18 C17 C16 . . 120.2(2) ?
    C19 C18 C17 . . 120.0(2) ?
    C19 C18 H18 . . 120.0 ?
    C17 C18 H18 . . 120.0 ?
    C18 C19 C20 . . 120.4(2) ?
    C18 C19 H19 . . 119.8 ?
    C20 C19 H19 . . 119.8 ?
    C19 C20 C21 . . 120.3(3) ?
    C19 C20 H20 . . 119.8 ?
    C21 C20 H20 . . 119.8 ?
    C20 C21 C16 . . 120.3(2) ?
    C20 C21 H21 . . 119.9 ?
    C16 C21 H21 . . 119.9 ?
    O11 C22 N4 . . 119.0(2) ?
    O11 C22 C23 . . 120.2(2) ?
    N4 C22 C23 . . 120.8(2) ?
    C28 C23 C24 . . 118.8(2) ?
    C28 C23 C22 . . 117.8(2) ?
    C24 C23 C22 . . 123.3(2) ?
    O12 C24 C25 . . 121.6(2) ?
    O12 C24 C23 . . 118.9(2) ?
    C25 C24 C23 . . 119.5(2) ?
    C26 C25 C24 . . 120.3(2) ?
    C26 C25 H25 . . 119.8 ?
    C24 C25 H25 . . 119.8 ?
    C25 C26 C27 . . 120.8(2) ?
    C25 C26 H26 . . 119.6 ?
    C27 C26 H26 . . 119.6 ?
    C26 C27 C28 . . 119.5(3) ?
    C26 C27 H27 . . 120.2 ?
    C28 C27 H27 . . 120.2 ?
    C27 C28 C23 . . 120.9(2) ?
    C27 C28 H28 . . 119.5 ?
    C23 C28 H28 . . 119.5 ?
loop_
    _geom_torsion_atom_site_label_1
    _geom_torsion_atom_site_label_2
    _geom_torsion_atom_site_label_3
    _geom_torsion_atom_site_label_4
    _geom_torsion_site_symmetry_1
    _geom_torsion_site_symmetry_2
    _geom_torsion_site_symmetry_3
    _geom_torsion_site_symmetry_4
    _geom_torsion
    _geom_torsion_publ_flag
    In1 O1 N1 C1 . . . . -4.7(3) ?
    In2 O4 N2 C8 . . . . 174.4(2) ?
    In1 O4 N2 C8 . . . . -3.1(3) ?
    In2 O7 N3 C15 2_666 . . . 101.5(2) ?
    In2 O7 N3 C15 . . . . -14.7(3) ?
    In2 O10 N4 C22 . . . . 5.2(3) ?
    In1 O10 N4 C22 . . . . 163.91(19) ?
    In1 O2 C1 N1 . . . . -1.4(3) ?
    In1 O2 C1 C2 . . . . 176.31(18) ?
    O1 N1 C1 O2 . . . . 4.2(4) ?
    O1 N1 C1 C2 . . . . -173.5(2) ?
    O2 C1 C2 C7 . . . . -5.3(4) ?
    N1 C1 C2 C7 . . . . 172.4(3) ?
    O2 C1 C2 C3 . . . . 176.1(3) ?
    N1 C1 C2 C3 . . . . -6.2(4) ?
    C7 C2 C3 O3 . . . . 180.0(3) ?
    C1 C2 C3 O3 . . . . -1.4(4) ?
    C7 C2 C3 C4 . . . . 0.5(4) ?
    C1 C2 C3 C4 . . . . 179.1(3) ?
    O3 C3 C4 C5 . . . . 179.6(3) ?
    C2 C3 C4 C5 . . . . -1.0(5) ?
    C3 C4 C5 C6 . . . . 0.8(5) ?
    C4 C5 C6 C7 . . . . -0.1(5) ?
    C5 C6 C7 C2 . . . . -0.3(5) ?
    C3 C2 C7 C6 . . . . 0.1(4) ?
    C1 C2 C7 C6 . . . . -178.5(3) ?
    In1 O5 C8 N2 . . . . 4.1(3) ?
    In1 O5 C8 C9 . . . . -176.65(18) ?
    O4 N2 C8 O5 . . . . -0.5(4) ?
    O4 N2 C8 C9 . . . . -179.8(2) ?
    O5 C8 C9 C10 . . . . -177.1(3) ?
    N2 C8 C9 C10 . . . . 2.2(4) ?
    O5 C8 C9 C14 . . . . 3.5(4) ?
    N2 C8 C9 C14 . . . . -177.2(3) ?
    C14 C9 C10 O6 . . . . 177.6(3) ?
    C8 C9 C10 O6 . . . . -1.9(4) ?
    C14 C9 C10 C11 . . . . -2.3(4) ?
    C8 C9 C10 C11 . . . . 178.2(3) ?
    O6 C10 C11 C12 . . . . -178.5(3) ?
    C9 C10 C11 C12 . . . . 1.4(5) ?
    C10 C11 C12 C13 . . . . 0.6(5) ?
    C11 C12 C13 C14 . . . . -1.6(5) ?
    C12 C13 C14 C9 . . . . 0.6(5) ?
    C10 C9 C14 C13 . . . . 1.3(4) ?
    C8 C9 C14 C13 . . . . -179.2(3) ?
    In2 O8 C15 N3 . . . . 15.6(3) ?
    In2 O8 C15 C16 . . . . -165.05(18) ?
    O7 N3 C15 O8 . . . . -0.1(4) ?
    O7 N3 C15 C16 . . . . -179.4(2) ?
    O8 C15 C16 C21 . . . . -8.2(4) ?
    N3 C15 C16 C21 . . . . 171.1(3) ?
    O8 C15 C16 C17 . . . . 170.8(2) ?
    N3 C15 C16 C17 . . . . -9.9(4) ?
    C21 C16 C17 O9 . . . . 179.1(3) ?
    C15 C16 C17 O9 . . . . 0.2(4) ?
    C21 C16 C17 C18 . . . . 0.0(4) ?
    C15 C16 C17 C18 . . . . -179.0(3) ?
    O9 C17 C18 C19 . . . . -178.9(3) ?
    C16 C17 C18 C19 . . . . 0.2(4) ?
    C17 C18 C19 C20 . . . . -0.5(5) ?
    C18 C19 C20 C21 . . . . 0.6(5) ?
    C19 C20 C21 C16 . . . . -0.4(5) ?
    C17 C16 C21 C20 . . . . 0.1(4) ?
    C15 C16 C21 C20 . . . . 179.2(3) ?
    In2 O11 C22 N4 . . . . -4.1(3) ?
    In2 O11 C22 C23 . . . . 174.78(18) ?
    O10 N4 C22 O11 . . . . -0.7(4) ?
    O10 N4 C22 C23 . . . . -179.6(2) ?
    O11 C22 C23 C28 . . . . -9.8(4) ?
    N4 C22 C23 C28 . . . . 169.1(3) ?
    O11 C22 C23 C24 . . . . 169.5(3) ?
    N4 C22 C23 C24 . . . . -11.6(4) ?
    C28 C23 C24 O12 . . . . -178.5(3) ?
    C22 C23 C24 O12 . . . . 2.2(4) ?
    C28 C23 C24 C25 . . . . 0.6(4) ?
    C22 C23 C24 C25 . . . . -178.7(3) ?
    O12 C24 C25 C26 . . . . 178.7(3) ?
    C23 C24 C25 C26 . . . . -0.3(5) ?
    C24 C25 C26 C27 . . . . -0.4(5) ?
    C25 C26 C27 C28 . . . . 0.9(5) ?
    C26 C27 C28 C23 . . . . -0.6(5) ?
    C24 C23 C28 C27 . . . . -0.1(4) ?
    C22 C23 C28 C27 . . . . 179.2(3) ?
loop_
    _geom_hbond_atom_site_label_D
    _geom_hbond_atom_site_label_H
    _geom_hbond_atom_site_label_A
    _geom_hbond_site_symmetry_A
    _geom_hbond_distance_DH
    _geom_hbond_distance_HA
    _geom_hbond_distance_DA
    _geom_hbond_angle_DHA
    _geom_hbond_publ_flag
    O3 H3O O22 1_455 0.84 1.83 2.664(4) 171.3 yes
    O3 H3O O22B 1_455 0.84 1.97 2.668(17) 139.7 yes
    O6 H6O O18 1_645 0.84 1.98 2.775(10) 157.3 yes
    O6 H6O O17B 1_645 0.84 2.06 2.810(5) 148.7 yes
    O9 H9O O20 2_766 0.84 1.88 2.717(3) 175.7 yes
    O12 H12O O17 . 0.84 1.99 2.778(5) 155.8 yes
    O12 H12O O16B . 0.84 1.81 2.609(6) 158.0 yes
    O13 H13B O24 . 0.817(18) 2.09(3) 2.761(6) 140(4) yes
    O13 H13B O25 . 0.817(18) 2.01(4) 2.64(3) 134(4) yes
    O13 H13B O24B . 0.817(18) 1.70(2) 2.485(7) 160(5) yes
    O13 H13A O1 2_665 0.842(18) 1.77(2) 2.601(2) 170(4) yes
    O14 H14A O26 . 0.857(17) 1.83(2) 2.631(5) 154(4) yes
    O14 H14A O26B . 0.857(17) 1.82(2) 2.629(8) 158(4) yes
    O14 H14B O19 1_455 0.843(17) 1.99(2) 2.782(3) 157(4) yes
    O15 H15A O25 . 0.835(19) 2.11(3) 2.93(3) 171(6) yes
    O15 H15A O24B . 0.835(19) 2.10(3) 2.891(9) 158(5) yes
    O15 H15B O20 . 0.829(19) 2.27(3) 2.970(4) 142(5) yes
    O15 H15B O21 . 0.829(19) 2.16(3) 2.924(4) 154(6) yes
    O23 H23B O5 . 0.89 2.16 3.003(6) 159.6 yes
    O22 H22A O18 2_675 0.824(19) 2.11(4) 2.842(12) 148(6) yes
    O22 H22B O21 2_765 0.821(19) 2.03(3) 2.832(5) 164(7) yes
    O24 H24A O25 . 0.86(2) 2.027(19) 2.80(3) 149(6) yes
    O24 H24B O21 . 0.85(2) 2.21(4) 3.003(5) 155(6) yes
    O22B H22C O21 2_765 0.84 2.00 2.808(16) 159.3 yes
    O24B H24C O22B . 0.85(2) 2.024(19) 2.824(19) 156(7) yes
    O26 H26A O27 . 0.83(2) 1.56(6) 2.259(16) 140(9) yes
    O27 H27B O23 . 0.86 2.14 2.987(19) 168.3 yes
    O26B H26C O27B . 0.84 1.73 2.31(2) 124.1 yes
    O26B H26D O23 . 0.84 2.38 3.033(13) 134.3 yes
    O27B H27D O11 2_666 0.85 2.13 2.955(18) 163.0 yes
    N1 H1N O3 . 0.88 1.92 2.605(3) 133.5 yes
    N2 H2N O6 . 0.88 2.02 2.669(2) 130.2 yes
    N2 H2N O8 . 0.88 2.48 2.935(3) 113.1 yes
    N3 H3N O9 . 0.88 1.94 2.605(3) 131.7 yes
    N3 H3N O14 2_666 0.88 2.24 2.939(3) 136.8 yes
    N4 H4N O2 . 0.88 2.33 2.804(3) 113.8 yes
    N4 H4N O12 . 0.88 1.97 2.621(3) 129.7 yes
_shelx_space_group_comment
;
The symmetry employed for this shelxl refinement is uniquely defined
by the following loop, which should always be used as a source of
symmetry information in preference to the above space-group names.
They are only intended as comments.
;
_shelx_estimated_absorpt_T_min     0.834
_shelx_estimated_absorpt_T_max     0.937
_shelx_hkl_file
;
  -1   0   0 -0.2100 0.23363   7
  -1   0   0 -0.4276 0.19853   4
   1   0   0 0.02405 0.15238   6
  -2   0   0 796.832 36.7564   2
   2   0   0 783.412 36.6599   2
  -3   0   0 2.60989 0.43507   5
  -3   0   0 2.98514 0.49403   3
  -3   0   0 3.68097 0.68885   8
  -3   0   0 2.87397 0.73592   1
   3   0   0 4.48869 0.71243   8
   3   0   0 2.45828 0.83200   1
   3   0   0 1.94425 0.46305   3
  -4   0   0 102.651 4.85810   4
  -4   0   0 106.971 5.03969   1
  -4   0   0 102.669 4.88229   7
  -4   0   0 103.983 4.70384   3
  -4   0   0 107.333 4.70099   5
  -4   0   0 101.123 4.81983   8
   4   0   0 99.7236 4.87711   7
   4   0   0 113.603 5.10142   1
   4   0   0 109.555 4.76039   6
   4   0   0 104.110 4.70520   3
   4   0   0 105.676 4.83108   8
  -5   0   0 13.8677 1.08330   5
  -5   0   0 14.2278 1.48267   8
  -5   0   0 13.8346 1.69652   1
  -5   0   0 14.0708 1.10488   3
   5   0   0 13.4713 1.13752   3
   5   0   0 15.6899 1.73163   1
   5   0   0 15.3253 1.28720   6
   5   0   0 14.8112 1.50309   8
  -6   0   0 1123.88 48.9802   1
   6   0   0 1113.82 48.9715   1
  -7   0   0 296.117 12.7801   8
  -7   0   0 299.327 12.8554   7
  -7   0   0 271.941 13.1328   1
  -7   0   0 298.585 12.6064   5
  -7   0   0 286.543 12.8354   4
  -7   0   0 263.268 12.5895   3
   7   0   0 291.843 12.6898   6
   7   0   0 280.157 12.8207   7
   7   0   0 296.174 13.1765   1
   7   0   0 274.630 12.7485   8
   7   0   0 291.137 12.6103   3
  -8   0   0 573.224 23.9725   8
  -8   0   0 551.610 23.7756   5
  -8   0   0 504.742 24.3612   1
  -8   0   0 550.136 23.7863   3
  -8   0   0 563.292 24.0508   4
  -8   0   0 556.627 24.0340   7
   8   0   0 521.110 24.3843   1
   8   0   0 558.994 23.8792   6
   8   0   0 530.410 24.0002   7
   8   0   0 537.207 23.9426   8
   8   0   0 540.218 23.7833   3
  -9   0   0 125.746 6.00396   5
  -9   0   0 137.048 6.51464   7
  -9   0   0 135.587 6.45611   4
  -9   0   0 130.392 6.33357   8
  -9   0   0 126.664 6.81732   1
   9   0   0 132.579 6.17568   6
   9   0   0 132.967 6.79916   1
   9   0   0 125.648 6.03195   3
   9   0   0 125.190 6.43902   7
   9   0   0 136.677 6.34737   8
 -10   0   0 20.1320 2.35703   1
 -10   0   0 17.4601 1.67367   5
 -10   0   0 24.7548 2.70479   7
 -10   0   0 21.5015 2.21024   4
 -10   0   0 20.2767 1.98981   8
  10   0   0 22.8549 1.78883   3
  10   0   0 16.8016 1.87841   8
  10   0   0 19.2822 1.95931   6
  10   0   0 19.2409 2.09571   7
  10   0   0 17.5489 2.24424   1
 -11   0   0 2.00825 1.53950   8
 -11   0   0 -0.9163 1.47306   1
 -11   0   0 0.95380 1.59666   4
 -11   0   0 -1.1278 0.86100   5
 -11   0   0 -1.0150 1.55125   7
 -11   0   0 -1.0838 0.80525   5
  11   0   0 -0.9211 1.59223   7
  11   0   0 0.20040 0.97538   3
  11   0   0 1.46924 1.32094   6
  11   0   0 -1.4200 1.42635   8
  11   0   0 0.72434 1.47291   1
 -12   0   0 2.26866 1.00386   5
 -12   0   0 -0.5028 1.70482   8
 -12   0   0 1.50795 0.96407   5
 -12   0   0 3.18996 1.83198   4
 -12   0   0 1.75452 1.75776   7
 -12   0   0 1.52954 1.73175   1
  12   0   0 0.20230 1.01206   3
  12   0   0 -0.5117 1.60495   8
  12   0   0 1.68500 1.62714   1
  12   0   0 0.83922 1.44658   6
 -13   0   0 19.4691 2.52729   4
 -13   0   0 12.6721 1.43356   5
 -13   0   0 19.2746 2.41660   7
 -13   0   0 18.8683 2.72289   1
 -13   0   0 13.5364 1.47994   5
 -13   0   0 12.8509 2.31232   8
  13   0   0 16.1597 1.63020   3
  13   0   0 14.2884 1.97956   6
  13   0   0 17.0898 2.29015   8
  13   0   0 17.6664 2.81017   1
 -14   0   0 45.3054 3.67734   4
 -14   0   0 30.4957 3.62916   8
 -14   0   0 30.5391 2.48911   5
 -14   0   0 36.3606 3.91989   7
 -14   0   0 35.5326 3.98094   1
 -14   0   0 30.6235 2.54362   5
  14   0   0 34.3688 2.68846   3
  14   0   0 45.8553 3.71952   8
  14   0   0 39.8831 4.11804   1
  14   0   0 37.7962 3.17522   6
 -15   0   0 29.9628 2.49596   5
 -15   0   0 33.2223 4.10982   1
 -15   0   0 37.7266 2.59197   5
 -15   0   0 43.4575 4.08026   7
  15   0   0 32.5635 3.46090   6
  15   0   0 25.4454 3.58518   1
  15   0   0 34.6087 2.84366   3
  15   0   0 44.3841 3.93207   8
 -16   0   0 10.3314 2.41190   1
 -16   0   0 11.5428 1.43930   5
 -16   0   0 10.9931 2.60511   7
 -16   0   0 16.7100 3.11453   4
  16   0   0 13.1722 2.61135   8
  16   0   0 14.8747 2.79688   1
  16   0   0 9.71212 1.65464   3
  16   0   0 10.3179 2.34848   6
  16  -1   0 7.33396 1.64537   3
  16  -1   0 8.81523 2.28333   6
  16  -1   0 6.09000 2.43666   8
  16  -1   0 5.37146 2.43238   1
 -16   1   0 4.68876 2.51906   7
 -16   1   0 6.28049 1.30903   5
 -16   1   0 10.9772 2.89361   4
 -16   1   0 6.14776 2.32782   1
  15  -1   0 28.3708 2.70468   3
  15  -1   0 25.7068 3.47534   1
  15  -1   0 35.6168 3.78131   8
  15  -1   0 21.9073 2.71721   6
 -15   1   0 29.9911 2.39618   5
 -15   1   0 22.5518 3.13792   1
 -15   1   0 20.2914 2.27701   5
 -15   1   0 26.6741 3.16645   7
  14  -1   0 50.8228 4.30909   1
  14  -1   0 54.3871 4.11871   8
  14  -1   0 49.6386 3.25907   3
  14  -1   0 50.9334 3.68151   6
 -14   1   0 52.4890 4.39992   7
 -14   1   0 48.5370 4.15667   1
 -14   1   0 45.4854 3.01656   5
 -14   1   0 45.5947 3.07080   5
  13  -1   0 25.5875 2.73147   6
  13  -1   0 25.3726 3.15426   1
  13  -1   0 22.7732 2.57906   8
  13  -1   0 28.1420 2.34880   3
 -13   1   0 22.6346 2.16227   5
 -13   1   0 25.2749 2.70178   7
 -13   1   0 28.1512 3.16002   1
 -13   1   0 23.6130 2.62993   8
 -13   1   0 29.5778 3.07037   4
 -13   1   0 26.2528 2.22041   5
  12  -1   0 2.17116 1.13229   3
  12  -1   0 3.28485 1.74299   8
  12  -1   0 2.68016 1.90563   1
  12  -1   0 5.73669 1.56850   6
 -12   1   0 2.91353 1.01734   5
 -12   1   0 3.62845 1.67220   1
 -12   1   0 3.27107 1.81974   4
 -12   1   0 2.85759 1.03591   5
 -12   1   0 2.88730 1.74979   8
 -12   1   0 4.33965 1.80865   7
  11  -1   0 10.4532 1.60069   6
  11  -1   0 8.23525 2.54347   7
  11  -1   0 10.1699 1.75776   8
  11  -1   0 8.72928 1.93773   1
  11  -1   0 8.51687 1.26333   3
 -11   1   0 10.3971 1.85105   7
 -11   1   0 11.7189 1.91316   4
 -11   1   0 9.23960 1.15561   5
 -11   1   0 10.3975 2.08181   1
 -11   1   0 7.15235 1.74505   8
 -11   1   0 11.3735 1.23491   5
  10  -1   0 44.1872 3.74175   1
  10  -1   0 47.5248 2.96045   6
  10  -1   0 47.7504 2.77980   3
  10  -1   0 49.7747 3.58568   7
 -10   1   0 44.1491 2.69013   5
 -10   1   0 48.4322 2.73587   3
 -10   1   0 45.6674 3.49161   1
 -10   1   0 53.3993 3.53787   7
 -10   1   0 50.4860 3.22253   4
 -10   1   0 45.9567 3.26051   8
 -10   1   0 50.0039 2.77233   5
   9  -1   0 239.838 10.8227   3
   9  -1   0 263.612 11.0774   8
   9  -1   0 249.719 10.9462   6
   9  -1   0 242.818 11.5489   1
   9  -1   0 227.650 11.1641   7
  -9   1   0 239.016 10.8052   5
  -9   1   0 238.413 11.0522   8
  -9   1   0 244.881 11.1883   7
  -9   1   0 240.111 10.8204   3
  -9   1   0 236.869 11.0989   4
  -9   1   0 231.321 11.5104   1
  -9   1   0 251.827 10.8268   5
   8  -1   0 432.331 19.5975   8
   8  -1   0 449.610 19.5372   6
   8  -1   0 448.708 19.4534   3
   8  -1   0 450.225 20.1199   1
   8  -1   0 443.971 19.6929   7
  -8   1   0 457.307 19.4433   5
  -8   1   0 402.962 19.9980   1
  -8   1   0 451.180 19.6259   8
  -8   1   0 434.690 19.4447   3
  -8   1   0 435.850 19.6575   4
  -8   1   0 465.011 19.7290   7
  -8   1   0 450.698 19.4392   5
   7  -1   0 592.664 25.1999   6
   7  -1   0 577.469 25.3241   7
   7  -1   0 570.843 25.1231   3
   7  -1   0 543.929 25.6189   1
   7  -1   0 543.998 25.2302   8
  -7   1   0 584.443 25.1275   3
  -7   1   0 564.836 25.6558   1
  -7   1   0 568.828 25.2925   4
  -7   1   0 614.600 25.3567   7
  -7   1   0 584.309 25.2602   8
  -7   1   0 589.919 25.1172   5
   6  -1   0 639.050 27.5989   1
   6  -1   0 601.893 27.2947   7
   6  -1   0 642.925 27.1905   6
  -6   1   0 609.386 27.5767   1
   5  -1   0 65.4752 3.44873   8
   5  -1   0 70.2775 3.35170   6
   5  -1   0 71.7201 3.77315   7
   5  -1   0 71.9569 3.70615   1
   5  -1   0 70.9080 3.30391   3
  -5   1   0 73.7075 3.70482   1
  -5   1   0 65.4019 3.62778   7
  -5   1   0 68.0902 3.46060   8
  -5   1   0 68.0527 3.50756   4
  -5   1   0 72.6327 3.28987   3
   4  -1   0 15.1766 1.16250   3
   4  -1   0 17.8264 1.20306   6
   4  -1   0 15.6237 1.47063   1
   4  -1   0 16.2302 1.38959   8
   4  -1   0 19.1522 1.58063   7
  -4   1   0 15.9981 1.36389   8
  -4   1   0 15.7479 1.12561   3
  -4   1   0 17.4614 1.62783   7
  -4   1   0 16.2158 1.46703   1
  -4   1   0 16.5961 1.31458   4
   3  -1   0 44.1001 2.09732   6
   3  -1   0 44.3528 2.32446   1
   3  -1   0 43.3165 2.06721   3
   3  -1   0 40.4454 2.43113   7
   3  -1   0 42.8278 2.19788   8
  -3   1   0 40.5013 2.05358   3
  -3   1   0 43.4779 2.20402   8
  -3   1   0 43.5933 2.32952   1
  -3   1   0 42.3898 2.17703   4
   2  -1   0 1162.48 55.1675   2
  -2   1   0 1263.12 55.5500   2
  -1   1   0 -0.0131 0.22025   5
  -1  -1   0 -0.0288 0.23040   4
  -1  -1   0 -0.3542 0.27421   5
  -1  -1   0 0.11093 0.33026   8
   1   1   0 -0.0228 0.33073   1
   1   1   0 -0.6106 0.26684   3
  -2  -1   0 924.538 42.8761   2
   2   1   0 936.593 42.8983   2
  -3  -1   0 1009.82 47.5366   2
   3   1   0 1009.89 47.5425   2
  -4  -1   0 1.60502 0.94327   4
  -4  -1   0 3.61401 0.88856   1
  -4  -1   0 5.19233 0.66041   8
  -4  -1   0 3.59874 0.50846   5
  -4  -1   0 2.22788 0.86983   7
   4   1   0 4.88301 0.87984   7
   4   1   0 4.12746 0.80666   8
   4   1   0 4.27346 0.68958   6
   4   1   0 2.86732 0.88292   1
   4   1   0 3.25471 0.52695   3
   4   1   0 3.30343 0.49185   5
  -5  -1   0 19.0544 1.77245   1
  -5  -1   0 24.0428 1.68416   8
  -5  -1   0 22.3241 1.32362   5
   5   1   0 24.5189 1.50147   6
   5   1   0 21.9260 1.69451   8
   5   1   0 19.2513 1.33043   3
   5   1   0 21.9132 1.98067   1
  -6  -1   0 986.926 43.7011   1
   6   1   0 1007.32 43.7213   1
  -7  -1   0 321.477 13.7179   8
  -7  -1   0 271.656 14.0052   1
  -7  -1   0 301.441 13.7574   4
  -7  -1   0 326.727 13.7766   7
  -7  -1   0 311.791 13.5296   5
   7   1   0 308.073 13.5321   3
   7   1   0 301.200 14.0904   1
   7   1   0 323.061 13.7755   7
   7   1   0 291.115 13.6490   8
   7   1   0 322.447 13.6179   6
  -8  -1   0 339.466 15.5280   4
  -8  -1   0 316.050 15.8272   1
  -8  -1   0 349.160 15.2525   5
  -8  -1   0 361.705 15.5339   7
  -8  -1   0 338.602 15.4162   8
   8   1   0 351.203 15.5360   7
   8   1   0 356.087 15.3565   6
   8   1   0 354.864 15.9298   1
   8   1   0 351.598 15.4631   8
   8   1   0 352.922 15.2590   3
  -9  -1   0 91.0088 4.48170   8
  -9  -1   0 86.9177 4.60100   4
  -9  -1   0 86.8358 4.66118   7
  -9  -1   0 80.6143 4.06820   5
  -9  -1   0 83.5541 4.93705   1
   9   1   0 89.5434 4.46666   8
   9   1   0 82.6985 4.27636   6
   9   1   0 88.2586 4.65997   7
   9   1   0 84.0834 4.99942   1
   9   1   0 80.5201 4.09991   3
 -10  -1   0 3.66799 0.83869   5
 -10  -1   0 6.51804 1.64866   7
 -10  -1   0 2.98288 1.44467   8
 -10  -1   0 3.83971 1.45908   1
 -10  -1   0 5.55037 1.69954   4
  10   1   0 4.08298 1.54976   1
  10   1   0 3.13208 1.53505   7
  10   1   0 5.29672 1.27728   6
  10   1   0 4.43108 0.92754   3
  10   1   0 2.20151 1.30097   8
 -11  -1   0 0.49099 0.82735   5
 -11  -1   0 -0.0141 1.61884   4
 -11  -1   0 0.44129 1.38845   1
 -11  -1   0 1.67823 1.63005   7
 -11  -1   0 0.69195 1.51580   8
  11   1   0 1.22358 1.29254   6
  11   1   0 2.31011 1.51542   8
  11   1   0 -0.4513 1.55206   1
  11   1   0 0.19417 1.54324   7
  11   1   0 -0.2535 0.90412   3
 -12  -1   0 9.60197 2.16683   1
 -12  -1   0 6.57658 1.09538   5
 -12  -1   0 8.21413 2.00026   4
 -12  -1   0 10.2706 1.91527   7
 -12  -1   0 8.23796 1.88176   8
  12   1   0 11.3517 1.90521   8
  12   1   0 8.61175 1.25104   3
  12   1   0 12.0553 2.32762   1
  12   1   0 9.87564 1.64981   6
 -13  -1   0 45.8448 3.54812   4
 -13  -1   0 36.7526 3.62739   1
 -13  -1   0 41.2180 3.56712   7
 -13  -1   0 34.8160 2.56695   5
 -13  -1   0 41.2788 3.50291   8
 -13  -1   0 30.1635 2.51618   5
  13   1   0 36.4712 3.65031   1
  13   1   0 39.2186 3.08955   6
  13   1   0 46.9525 3.54195   8
  13   1   0 38.2439 2.65418   3
 -14  -1   0 26.4888 2.28524   5
 -14  -1   0 23.1821 3.15464   1
 -14  -1   0 23.0108 2.21670   5
 -14  -1   0 23.0669 2.80765   7
  14   1   0 21.2719 3.08356   1
  14   1   0 31.1076 2.80667   8
  14   1   0 28.8017 2.40954   3
 -15  -1   0 20.5996 2.21148   5
 -15  -1   0 33.2805 3.87965   7
 -15  -1   0 18.1083 3.03814   1
 -15  -1   0 23.7006 2.26593   5
 -15  -1   0 30.2873 3.84505   4
  15   1   0 29.8979 3.03893   6
  15   1   0 32.5323 3.67417   8
  15   1   0 21.7774 3.16405   1
  15   1   0 20.7991 2.38726   3
 -16  -1   0 5.51822 2.14116   1
 -16  -1   0 10.9657 2.88840   4
 -16  -1   0 9.72615 1.33305   5
 -16  -1   0 8.55434 2.63097   7
  16   1   0 7.34237 1.57767   3
  16   1   0 4.44406 2.38620   1
  16   1   0 10.1295 2.62520   8
  16   1   0 8.26581 2.27738   6
 -17  -1   0 0.98133 2.29881   7
 -17  -1   0 0.62959 1.01747   5
  17   1   0 -1.5582 2.29726   8
  17   1   0 -0.0396 2.06407   6
  17   1   0 -0.7345 1.24122   3
  16  -2   0 4.00272 1.52927   3
  16  -2   0 5.69052 2.24517   1
  16  -2   0 5.11289 2.37394   8
  16  -2   0 4.36682 2.17978   6
 -16   2   0 2.73163 2.15467   1
 -16   2   0 6.64917 2.74598   4
 -16   2   0 2.40259 2.34876   7
 -16   2   0 2.42684 1.21651   5
  15  -2   0 25.3831 3.51881   1
  15  -2   0 36.0633 3.85441   8
  15  -2   0 30.5524 3.25371   6
  15  -2   0 33.4365 2.86727   3
 -15   2   0 29.1996 2.60637   5
 -15   2   0 31.7357 3.66342   1
 -15   2   0 35.3220 3.38410   5
 -15   2   0 39.1683 4.04602   4
 -15   2   0 32.7169 3.99348   7
  14  -2   0 23.9761 2.75772   8
  14  -2   0 21.4935 2.49898   6
  14  -2   0 25.8681 2.57382   3
  14  -2   0 21.8048 3.01751   1
 -14   2   0 16.9673 2.83955   1
 -14   2   0 27.6242 2.24568   5
 -14   2   0 23.1112 2.31560   5
 -14   2   0 27.9906 3.47723   4
 -14   2   0 28.8014 3.41322   7
  13  -2   0 27.0574 2.80121   6
  13  -2   0 28.3873 3.26365   8
  13  -2   0 32.6276 3.42112   1
  13  -2   0 26.7185 2.53820   3
 -13   2   0 38.6190 3.37973   4
 -13   2   0 33.2212 3.62723   1
 -13   2   0 29.6681 2.39405   5
 -13   2   0 33.2340 3.32787   7
 -13   2   0 27.9063 2.35597   5
  12  -2   0 39.6051 3.04490   6
  12  -2   0 42.3501 3.42991   8
  12  -2   0 44.4699 2.87945   3
  12  -2   0 45.7864 4.07016   1
 -12   2   0 42.6452 3.49740   8
 -12   2   0 43.1474 3.53635   7
 -12   2   0 40.6365 2.71360   5
 -12   2   0 43.6774 3.70029   1
 -12   2   0 49.1274 3.54813   4
 -12   2   0 46.5249 2.78302   5
  11  -2   0 9.58019 1.75280   8
  11  -2   0 9.41718 1.95100   1
  11  -2   0 6.84188 1.23578   3
  11  -2   0 10.7216 1.69289   6
 -11   2   0 11.1677 2.09238   1
 -11   2   0 8.94058 1.20729   5
 -11   2   0 8.65906 1.84138   7
 -11   2   0 10.0836 1.76456   8
 -11   2   0 12.7374 1.93573   4
 -11   2   0 8.15160 1.22085   3
 -11   2   0 8.23068 1.17794   5
  10  -2   0 63.7567 3.69949   6
  10  -2   0 68.8142 4.32439   1
  10  -2   0 65.1727 3.50215   3
  10  -2   0 55.8064 3.82507   8
  10  -2   0 65.2151 4.20905   7
 -10   2   0 63.3681 3.94686   8
 -10   2   0 71.7705 4.14334   7
 -10   2   0 67.2024 3.47130   3
 -10   2   0 72.1226 4.01716   4
 -10   2   0 69.3924 3.50173   5
 -10   2   0 64.8713 3.43518   5
 -10   2   0 63.7766 4.21197   1
   9  -2   0 369.069 16.6655   1
   9  -2   0 360.205 16.2265   7
   9  -2   0 367.112 15.8852   3
   9  -2   0 352.014 16.0611   8
   9  -2   0 364.003 15.9787   6
  -9   2   0 352.408 15.8715   3
  -9   2   0 341.136 16.5336   1
  -9   2   0 362.087 15.8576   5
  -9   2   0 373.345 16.1454   4
  -9   2   0 372.195 16.2146   7
  -9   2   0 336.924 15.9958   8
   8  -2   0 325.070 14.6986   7
   8  -2   0 326.253 14.4919   6
   8  -2   0 330.180 15.0811   1
   8  -2   0 317.454 14.5491   8
   8  -2   0 311.188 14.3920   3
  -8   2   0 324.852 14.3829   5
  -8   2   0 327.029 14.5990   4
  -8   2   0 340.898 14.6967   7
  -8   2   0 300.407 14.9570   1
  -8   2   0 331.991 14.5797   8
  -8   2   0 336.800 14.4018   5
  -8   2   0 338.484 14.4093   3
   7  -2   0 366.630 16.6534   8
   7  -2   0 367.364 16.7457   7
   7  -2   0 382.349 16.5480   3
   7  -2   0 381.241 16.6029   6
   7  -2   0 339.475 17.0103   1
  -7   2   0 389.271 16.5415   5
  -7   2   0 391.344 16.5478   3
  -7   2   0 374.129 17.0937   1
  -7   2   0 389.946 16.5324   5
  -7   2   0 362.984 16.6723   4
  -7   2   0 388.755 16.6819   8
  -7   2   0 383.300 16.7553   7
   6  -2   0 329.656 14.1551   6
   6  -2   0 313.544 14.1953   8
   6  -2   0 315.604 14.0939   3
   6  -2   0 324.281 14.5763   1
   6  -2   0 320.280 14.2937   7
  -6   2   0 330.561 14.0996   5
  -6   2   0 321.630 14.2200   4
  -6   2   0 309.070 14.5486   1
  -6   2   0 315.802 14.2021   8
  -6   2   0 326.806 14.0969   3
   5  -2   0 472.502 20.4117   1
   5  -2   0 442.850 20.1563   7
   5  -2   0 464.434 20.0475   6
  -5   2   0 463.313 20.3931   1
  -5   2   0 463.393 20.0092   3
  -5   2   0 459.636 20.0932   8
  -5   2   0 444.294 20.0850   4
   4  -2   0 115.191 5.28964   3
   4  -2   0 118.185 5.38009   8
   4  -2   0 118.119 5.31040   6
   4  -2   0 117.666 5.59165   1
   4  -2   0 116.612 5.49419   7
  -4   2   0 117.610 5.37295   8
  -4   2   0 111.069 5.33374   4
  -4   2   0 118.457 5.47934   7
  -4   2   0 116.713 5.27751   3
  -4   2   0 121.666 5.29118   5
  -4   2   0 118.924 5.59319   1
   3  -2   0 0.45446 0.75745   1
   3  -2   0 0.60319 0.54377   3
   3  -2   0 0.16132 0.59663   6
   3  -2   0 0.58738 0.65591   8
  -3   2   0 0.49382 0.59949   4
  -3   2   0 1.04004 0.51292   5
  -3   2   0 0.44242 0.73927   1
  -3   2   0 -0.0269 0.50201   3
  -3   2   0 0.72706 0.62723   8
   2  -2   0 346.242 15.2595   1
  -2   2   0 346.823 15.2544   1
   1  -2   0 1046.73 48.1009   2
  -1   2   0 1063.87 48.2023   2
   0  -2   0 1506.92 66.5449   2
   0   2   0 1480.25 66.5231   2
  -1  -2   0 1342.42 60.9677   2
   1   2   0 1373.53 61.0022   2
  -2  -2   0 411.032 18.4171   1
   2   2   0 429.871 18.4349   1
  -3  -2   0 2069.63 95.9645   2
   3   2   0 2186.19 96.3404   2
  -4  -2   0 47.8773 2.48973   8
  -4  -2   0 56.9653 2.83137   1
  -4  -2   0 48.5103 2.69476   4
  -4  -2   0 50.2941 2.41293   5
  -4  -2   0 47.7668 2.65132   7
   4   2   0 51.5604 2.41763   5
   4   2   0 47.7456 2.57329   7
   4   2   0 55.6311 2.82401   1
   4   2   0 49.4672 2.51681   8
   4   2   0 53.0530 2.40907   3
  -5  -2   0 120.516 5.14254   4
  -5  -2   0 104.245 4.82279   5
  -5  -2   0 110.378 5.01113   8
   5   2   0 111.118 4.89511   6
   5   2   0 103.153 4.82752   5
   5   2   0 104.669 5.26580   1
   5   2   0 103.924 4.81874   3
   5   2   0 99.7436 4.93092   8
  -6  -2   0 415.516 19.1052   8
  -6  -2   0 441.555 19.1776   7
  -6  -2   0 424.799 18.9986   5
  -6  -2   0 426.086 19.2113   4
  -6  -2   0 447.160 19.5195   1
   6   2   0 444.255 19.0623   6
   6   2   0 433.452 19.4910   1
   6   2   0 432.146 18.9965   3
   6   2   0 452.080 19.1708   7
   6   2   0 432.191 19.0023   5
   6   2   0 444.524 19.1520   8
  -7  -2   0 854.307 40.5746   1
   7   2   0 969.895 40.2508   7
   7   2   0 944.090 40.6601   1
  -8  -2   0 158.913 7.18725   5
  -8  -2   0 158.411 7.51713   7
  -8  -2   0 147.707 7.84841   1
  -8  -2   0 155.331 7.52622   4
  -8  -2   0 156.883 7.35983   8
   8   2   0 163.155 7.19812   3
   8   2   0 160.658 7.88465   1
   8   2   0 154.417 7.50225   7
   8   2   0 171.638 7.48677   8
   8   2   0 169.445 7.32551   6
  -9  -2   0 57.0682 3.75560   1
  -9  -2   0 62.9529 3.46536   8
  -9  -2   0 64.3152 3.57080   4
  -9  -2   0 56.2905 2.98669   5
  -9  -2   0 58.3433 3.68214   7
   9   2   0 55.4045 3.00719   3
   9   2   0 60.2080 3.67148   7
   9   2   0 54.6556 3.77838   1
   9   2   0 62.2520 3.47797   8
   9   2   0 58.4896 3.21137   6
 -10  -2   0 1.07498 1.34913   8
 -10  -2   0 1.11739 1.45755   1
 -10  -2   0 -0.7691 1.46020   7
 -10  -2   0 0.79258 0.76758   5
 -10  -2   0 2.85723 1.60121   4
  10   2   0 1.30621 1.46951   7
  10   2   0 1.34080 0.82360   3
  10   2   0 -0.5551 1.34132   1
  10   2   0 1.04773 1.31819   8
  10   2   0 2.18923 1.18774   6
 -11  -2   0 1.44682 1.56493   1
 -11  -2   0 3.83137 1.76141   4
 -11  -2   0 1.96904 1.58165   7
 -11  -2   0 1.19493 1.52860   8
 -11  -2   0 1.28968 0.83068   5
  11   2   0 1.46756 0.94375   3
  11   2   0 0.77267 1.45416   8
  11   2   0 0.41285 1.47200   1
  11   2   0 1.12329 1.26582   6
  11   2   0 0.82097 1.57819   7
 -12  -2   0 20.3980 1.94086   5
 -12  -2   0 17.3876 2.48323   1
 -12  -2   0 29.7676 2.94720   4
 -12  -2   0 25.1639 2.81988   8
 -12  -2   0 24.5521 2.91344   7
  12   2   0 23.1917 2.34762   6
  12   2   0 23.1394 2.02375   3
  12   2   0 18.3423 2.76892   1
  12   2   0 25.1075 2.87505   8
 -13  -2   0 43.0280 3.58227   8
 -13  -2   0 37.2240 3.93534   1
 -13  -2   0 35.4071 2.58853   5
 -13  -2   0 42.2416 3.78570   7
 -13  -2   0 40.1720 3.57174   4
  13   2   0 40.3137 2.63439   3
  13   2   0 45.4482 3.92688   1
  13   2   0 35.6384 2.96525   6
  13   2   0 44.2085 3.57818   8
 -14  -2   0 59.8719 3.65981   5
 -14  -2   0 78.2106 4.86908   4
 -14  -2   0 60.3321 4.92893   1
 -14  -2   0 72.7536 4.92074   7
 -14  -2   0 66.5824 4.65282   8
  14   2   0 56.9131 4.93511   1
  14   2   0 63.5617 3.72766   3
  14   2   0 71.5763 4.25844   6
 -15  -2   0 21.0512 3.13907   1
 -15  -2   0 21.2317 2.08542   5
 -15  -2   0 12.9838 1.55882   5
  15   2   0 19.0932 2.41114   6
  15   2   0 15.2655 1.74955   3
  15   2   0 20.0076 3.29480   1
  15   2   0 23.4546 2.85975   8
 -16  -2   0 3.06221 1.12696   5
 -16  -2   0 7.27098 2.26003   1
 -16  -2   0 9.96419 2.78683   4
 -16  -2   0 5.53245 2.32390   7
  16   2   0 2.10954 1.98746   6
  16   2   0 3.74610 1.37089   3
  16   2   0 0.78790 2.26047   1
  16   2   0 4.04782 2.40868   8
 -17  -2   0 0.66275 1.02117   5
 -17  -2   0 1.78258 3.09535   1
 -17  -2   0 0.45460 2.26293   7
 -17  -2   0 1.84257 2.64775   4
  17   2   0 0.98351 2.36910   8
  17   2   0 3.51527 2.08877   6
  17   2   0 1.65505 1.27960   3
  16  -3   0 6.89445 2.72139   8
  16  -3   0 1.71144 2.18899   6
  16  -3   0 4.85791 1.68879   3
 -16   3   0 2.83031 1.29017   5
 -16   3   0 10.5710 2.78962   4
 -16   3   0 8.12460 2.48586   1
 -16   3   0 7.92192 2.51160   7
  15  -3   0 11.5407 2.75327   1
  15  -3   0 11.9744 2.31971   6
  15  -3   0 11.0992 2.35970   8
  15  -3   0 9.78001 1.72728   3
 -15   3   0 14.4536 2.47579   1
 -15   3   0 13.4742 2.72738   4
 -15   3   0 9.37994 2.53080   7
 -15   3   0 9.14498 1.45016   5
  14  -3   0 21.9094 2.45321   3
  14  -3   0 23.4952 3.09309   1
  14  -3   0 15.7480 2.30020   6
  14  -3   0 16.6023 2.49266   8
 -14   3   0 20.1170 2.23187   5
 -14   3   0 16.4062 2.81562   1
 -14   3   0 20.3405 2.10861   5
 -14   3   0 22.1405 2.77039   4
 -14   3   0 14.4092 2.55956   7
  13  -3   0 17.7754 2.33917   8
  13  -3   0 17.5490 1.79409   3
  13  -3   0 17.7229 2.16277   6
  13  -3   0 18.4468 2.63710   1
 -13   3   0 16.6144 2.52110   8
 -13   3   0 16.1985 2.37175   7
 -13   3   0 14.4691 1.54677   5
 -13   3   0 17.6080 2.05745   5
 -13   3   0 14.7945 2.49413   1
 -13   3   0 20.2961 2.53399   4
  12  -3   0 15.9912 1.92653   6
  12  -3   0 14.2042 2.04408   8
  12  -3   0 11.0054 1.49833   3
  12  -3   0 9.53889 2.12035   1
 -12   3   0 11.7551 2.09812   7
 -12   3   0 10.7262 1.43980   3
 -12   3   0 11.6789 1.33041   5
 -12   3   0 13.3498 2.11671   4
 -12   3   0 10.8039 1.34996   5
 -12   3   0 19.2442 2.58920   1
 -12   3   0 12.6651 2.07568   8
  11  -3   0 10.5769 1.97626   1
  11  -3   0 7.88513 1.62787   6
  11  -3   0 7.35642 1.26955   3
  11  -3   0 4.62516 1.69529   8
 -11   3   0 8.40078 1.28464   3
 -11   3   0 6.03032 1.75015   8
 -11   3   0 8.99721 1.86902   7
 -11   3   0 5.83920 1.13578   5
 -11   3   0 10.8452 1.83898   4
 -11   3   0 7.94418 1.20128   5
 -11   3   0 14.3671 2.23953   1
  10  -3   0 26.7287 2.75674   1
  10  -3   0 25.9213 2.09700   3
  10  -3   0 25.5227 2.51235   8
  10  -3   0 24.7212 2.30399   6
  10  -3   0 24.2816 2.87240   7
 -10   3   0 23.0878 2.18244   8
 -10   3   0 26.3799 2.83180   7
 -10   3   0 25.8060 2.91024   1
 -10   3   0 22.5942 1.95389   5
 -10   3   0 24.0376 2.33356   4
 -10   3   0 24.4280 2.06129   5
 -10   3   0 23.1309 2.02683   3
   9  -3   0 246.660 11.4889   1
   9  -3   0 237.034 10.7386   3
   9  -3   0 229.719 11.0578   7
   9  -3   0 239.772 10.8292   6
   9  -3   0 226.454 10.9117   8
  -9   3   0 246.964 10.7320   5
  -9   3   0 238.708 10.7289   3
  -9   3   0 248.147 11.0970   7
  -9   3   0 234.095 11.4381   1
  -9   3   0 241.984 10.7141   5
  -9   3   0 235.621 10.9309   4
  -9   3   0 238.747 10.9400   8
   8  -3   0 280.345 13.0765   7
   8  -3   0 283.421 12.8450   6
   8  -3   0 282.048 13.3831   1
   8  -3   0 295.104 12.7812   3
   8  -3   0 299.534 12.9359   8
  -8   3   0 282.886 12.7598   3
  -8   3   0 285.835 12.9358   8
  -8   3   0 287.090 13.3985   1
  -8   3   0 292.242 12.7629   5
  -8   3   0 290.162 13.0366   7
  -8   3   0 281.110 12.9214   4
   7  -3   0 192.973 9.14683   7
   7  -3   0 189.266 8.98567   8
   7  -3   0 184.361 9.35650   1
   7  -3   0 203.035 8.93306   6
  -7   3   0 199.846 8.85821   3
  -7   3   0 203.899 9.13172   7
  -7   3   0 197.154 9.01420   8
  -7   3   0 207.710 8.86872   5
  -7   3   0 187.920 9.37103   1
  -7   3   0 206.809 9.00371   4
   6  -3   0 274.478 12.1929   8
   6  -3   0 285.728 12.1369   6
   6  -3   0 277.771 12.5561   1
   6  -3   0 265.565 12.0808   3
   6  -3   0 270.831 12.2697   7
  -6   3   0 276.023 12.2735   7
  -6   3   0 271.305 12.1674   4
  -6   3   0 278.132 12.0875   5
  -6   3   0 273.337 12.0825   3
  -6   3   0 260.037 12.5240   1
  -6   3   0 275.252 12.1944   8
   5  -3   0 229.974 10.4267   8
   5  -3   0 235.462 10.7349   1
   5  -3   0 237.905 10.3703   6
   5  -3   0 229.701 10.3435   3
   5  -3   0 234.501 10.5389   7
  -5   3   0 234.808 10.5221   7
  -5   3   0 237.506 10.3365   3
  -5   3   0 230.948 10.3322   5
  -5   3   0 231.899 10.7262   1
  -5   3   0 235.028 10.3922   4
  -5   3   0 232.210 10.4252   8
   4  -3   0 22.1715 1.49639   6
   4  -3   0 21.9611 1.48241   3
   4  -3   0 20.4685 1.65843   8
   4  -3   0 23.8782 1.76023   1
  -4   3   0 22.0051 1.45877   5
  -4   3   0 22.5807 1.42935   3
  -4   3   0 22.1810 1.85561   1
  -4   3   0 20.6664 1.62158   8
  -4   3   0 22.3228 1.48786   4
   3  -3   0 204.511 8.88883   8
   3  -3   0 201.757 8.82974   6
   3  -3   0 196.797 8.83386   3
   3  -3   0 208.843 8.94548   7
   3  -3   0 197.307 9.08170   1
  -3   3   0 201.677 8.86088   8
  -3   3   0 199.971 8.82960   3
  -3   3   0 198.288 8.91336   7
  -3   3   0 188.841 8.80922   4
  -3   3   0 201.946 8.84041   5
  -3   3   0 201.618 9.09508   1
   2  -3   0 319.439 13.8704   1
   2  -3   0 324.198 13.6475   6
  -2   3   0 311.591 13.8513   1
  -2   3   0 295.877 13.6090   4
   1  -3   0 386.466 16.7355   1
  -1   3   0 375.247 16.7242   1
   0  -3   0 1286.06 57.6865   2
   0   3   0 1242.81 57.5863   2
   1   3   0 1104.98 50.9438   2
  -2  -3   0 2.86876 0.52072   3
  -2  -3   0 3.34506 0.79154   1
  -2  -3   0 5.17502 0.89009   4
  -2  -3   0 3.24257 0.71494   8
   2   3   0 3.70383 0.51717   3
   2   3   0 2.73845 0.78914   1
   2   3   0 3.31295 0.66160   5
  -3  -3   0 387.776 18.0461   4
  -3  -3   0 426.984 18.2662   1
   3   3   0 425.595 18.2636   1
  -4  -3   0 39.3467 2.00433   5
  -4  -3   0 39.1991 2.40247   4
  -4  -3   0 37.7644 2.48273   1
  -4  -3   0 38.0549 2.19197   8
  -4  -3   0 39.9520 2.17028   7
   4   3   0 37.3595 2.49155   1
   4   3   0 39.3540 2.01455   5
   4   3   0 39.1120 1.95748   3
   4   3   0 39.7301 2.22376   8
  -5  -3   0 224.520 10.3743   1
  -5  -3   0 206.746 10.1869   4
  -5  -3   0 218.251 10.0811   8
  -5  -3   0 234.238 10.1020   7
  -5  -3   0 217.952 9.95758   5
   5   3   0 232.424 10.4301   1
   5   3   0 230.807 9.96584   5
   5   3   0 243.205 10.0747   7
   5   3   0 227.742 10.1024   8
  -6  -3   0 401.117 18.1367   8
  -6  -3   0 415.170 18.5292   1
  -6  -3   0 408.273 18.1735   7
  -6  -3   0 412.417 18.0387   5
  -6  -3   0 388.982 18.2393   4
   6   3   0 420.756 18.0440   5
   6   3   0 423.435 18.1659   7
   6   3   0 414.641 18.1860   8
   6   3   0 419.007 18.0283   3
   6   3   0 424.766 18.0915   6
   6   3   0 415.523 18.5447   1
  -7  -3   0 668.964 29.0053   8
  -7  -3   0 678.173 29.0174   7
  -7  -3   0 659.359 29.0877   4
  -7  -3   0 664.650 28.8505   5
  -7  -3   0 614.564 29.3820   1
   7   3   0 667.521 29.0144   8
   7   3   0 675.179 28.9159   6
   7   3   0 678.370 28.9999   7
   7   3   0 684.575 28.8477   3
   7   3   0 656.701 29.4198   1
   7   3   0 643.183 28.8470   5
  -8  -3   0 232.909 10.8324   8
  -8  -3   0 232.093 10.9884   4
  -8  -3   0 249.232 10.9548   7
  -8  -3   0 234.916 10.6756   5
  -8  -3   0 230.111 11.3487   1
   8   3   0 242.777 10.6754   3
   8   3   0 253.085 10.9397   8
   8   3   0 244.728 10.7716   6
   8   3   0 247.444 10.9379   7
   8   3   0 241.734 11.4222   1
  -9  -3   0 75.8600 4.00298   8
  -9  -3   0 73.6039 4.53089   1
  -9  -3   0 81.7483 4.35917   4
  -9  -3   0 76.1408 3.80757   5
  -9  -3   0 83.7971 4.38422   7
   9   3   0 75.4357 4.27973   7
   9   3   0 77.9283 3.80227   3
   9   3   0 73.9423 4.57886   1
   9   3   0 80.1924 3.94950   6
   9   3   0 85.5381 4.27268   8
 -10  -3   0 0.11673 0.76054   5
 -10  -3   0 -0.5783 1.35927   7
 -10  -3   0 -0.4435 1.31244   8
 -10  -3   0 1.58509 1.60244   4
 -10  -3   0 0.55044 1.46021   1
  10   3   0 -0.5926 1.35327   7
  10   3   0 1.37200 0.81042   3
  10   3   0 -1.4873 1.28002   8
  10   3   0 0.03138 1.12802   6
  10   3   0 2.19074 1.45449   1
 -11  -3   0 4.12109 0.99243   5
 -11  -3   0 4.65512 1.66914   8
 -11  -3   0 4.83240 1.83061   1
 -11  -3   0 7.67509 1.72214   7
 -11  -3   0 8.25287 1.94496   4
  11   3   0 4.67321 1.73146   1
  11   3   0 3.32869 1.35678   6
  11   3   0 7.18621 1.73238   7
  11   3   0 6.20962 1.35839   8
  11   3   0 6.43228 1.08640   3
 -12  -3   0 29.6314 3.49736   1
 -12  -3   0 35.2616 2.66177   8
 -12  -3   0 39.7285 3.36934   7
 -12  -3   0 37.4751 3.20341   4
 -12  -3   0 28.4608 2.27556   5
  12   3   0 34.3717 3.44025   1
  12   3   0 31.1211 2.30953   3
  12   3   0 41.3412 3.22605   8
  12   3   0 24.7730 2.57276   6
  12   3   0 26.6723 3.38604   7
 -13  -3   0 46.1521 3.64842   8
 -13  -3   0 47.9093 3.84218   4
 -13  -3   0 35.1095 3.71535   1
 -13  -3   0 34.5340 2.64500   5
 -13  -3   0 51.2405 3.75502   7
  13   3   0 37.8455 4.26442   1
  13   3   0 42.6707 3.13798   6
  13   3   0 40.6944 2.73644   3
  13   3   0 43.1406 3.62799   8
 -14  -3   0 40.5706 4.09636   1
 -14  -3   0 41.5263 2.95502   5
 -14  -3   0 55.1490 4.17011   7
 -14  -3   0 56.3330 4.07745   8
  14   3   0 45.7169 3.50174   6
  14   3   0 51.1017 4.76183   1
  14   3   0 45.0281 3.01684   3
 -15  -3   0 27.8037 2.40749   5
 -15  -3   0 36.0293 4.01100   7
 -15  -3   0 26.7146 2.35041   5
  15   3   0 22.7381 2.97035   8
  15   3   0 34.9116 3.79784   1
  15   3   0 29.4545 3.17626   6
  15   3   0 27.5029 2.52145   3
 -16  -3   0 6.51953 1.29481   5
 -16  -3   0 7.78709 2.75650   4
 -16  -3   0 5.16922 2.43822   1
 -16  -3   0 9.73980 2.51783   7
  16   3   0 9.21560 2.59415   8
  16   3   0 12.3452 2.66370   1
  16   3   0 9.36729 1.51681   3
  16   3   0 9.84389 2.19962   6
 -17  -3   0 1.00383 2.64796   4
 -17  -3   0 -0.3867 2.21053   7
 -17  -3   0 1.10131 1.02332   5
  17   3   0 -1.4776 2.35359   8
  17   3   0 1.61651 2.06982   6
  17   3   0 -0.6377 1.20058   3
  15  -4   0 2.61932 2.27560   1
  15  -4   0 7.02728 2.15047   6
  15  -4   0 2.41927 2.16811   8
  15  -4   0 5.91693 1.69238   3
 -15   4   0 6.42416 2.24678   1
 -15   4   0 2.21726 1.29081   5
 -15   4   0 5.91751 2.50815   4
 -15   4   0 5.86941 2.33794   7
  14  -4   0 7.53154 2.25017   1
  14  -4   0 9.11919 2.14005   6
  14  -4   0 8.59314 1.59658   3
  14  -4   0 7.50309 2.13381   8
 -14   4   0 4.75162 1.30040   5
 -14   4   0 13.0112 2.42964   1
 -14   4   0 8.81215 1.40208   5
 -14   4   0 10.1511 2.34881   7
 -14   4   0 8.35383 2.30800   4
  13  -4   0 5.54452 1.47620   3
  13  -4   0 4.50301 1.89350   1
  13  -4   0 7.03370 2.02070   8
  13  -4   0 3.75582 1.81931   6
 -13   4   0 7.49710 2.03186   4
 -13   4   0 7.52491 2.18449   1
 -13   4   0 5.69896 1.22746   5
 -13   4   0 5.67570 1.32997   5
 -13   4   0 4.25211 2.01329   7
  12  -4   0 14.8404 2.39158   1
  12  -4   0 12.6104 2.03049   8
  12  -4   0 16.9011 2.05035   6
  12  -4   0 16.2883 1.68642   3
 -12   4   0 14.4204 1.50980   5
 -12   4   0 11.4823 1.38339   5
 -12   4   0 14.9781 2.15796   4
 -12   4   0 13.3082 2.20981   8
 -12   4   0 14.5550 1.53332   3
 -12   4   0 13.6852 2.37612   1
 -12   4   0 12.0160 2.14086   7
  11  -4   0 -0.4338 1.12990   3
  11  -4   0 -2.9038 1.53404   8
  11  -4   0 -1.8560 1.38046   1
  11  -4   0 0.68420 1.44266   6
 -11   4   0 -1.6291 1.59695   7
 -11   4   0 -1.6330 0.95431   5
 -11   4   0 0.39380 1.03746   5
 -11   4   0 -2.4937 1.45334   1
 -11   4   0 0.12948 1.09715   3
 -11   4   0 1.95332 1.62767   4
 -11   4   0 0.05522 1.58278   8
  10  -4   0 1.26629 1.10036   3
  10  -4   0 2.95925 1.45694   8
  10  -4   0 3.33848 1.41394   6
  10  -4   0 1.11976 2.54744   7
  10  -4   0 3.52233 1.74810   1
 -10   4   0 2.73350 1.44174   4
 -10   4   0 2.89060 1.60848   7
 -10   4   0 1.21515 0.97810   5
 -10   4   0 1.75108 1.01566   5
 -10   4   0 0.69066 1.43586   8
 -10   4   0 2.74550 1.52891   1
 -10   4   0 0.89704 1.04624   3
   9  -4   0 25.9266 2.12675   8
   9  -4   0 30.6015 2.28834   6
   9  -4   0 31.4829 2.24666   3
   9  -4   0 30.4519 2.78965   1
   9  -4   0 23.9146 3.01007   7
  -9   4   0 29.6727 2.16896   5
  -9   4   0 28.0963 2.87531   1
  -9   4   0 29.6823 2.34738   4
  -9   4   0 27.2633 2.57807   8
  -9   4   0 31.5793 2.80172   7
  -9   4   0 30.4068 2.13439   3
   8  -4   0 199.549 9.23110   8
   8  -4   0 199.084 9.49645   7
   8  -4   0 203.331 9.15880   3
   8  -4   0 211.022 9.86757   1
   8  -4   0 215.386 9.25295   6
  -8   4   0 195.664 9.76301   1
  -8   4   0 191.959 9.25217   4
  -8   4   0 200.882 9.40239   7
  -8   4   0 199.778 9.12836   3
  -8   4   0 206.540 9.15467   5
  -8   4   0 201.318 9.33648   8
   7  -4   0 143.869 7.34704   1
   7  -4   0 157.466 6.86490   3
   7  -4   0 143.255 7.14887   7
   7  -4   0 158.942 6.92315   6
   7  -4   0 139.343 6.96550   8
  -7   4   0 150.899 7.11582   7
  -7   4   0 154.221 6.85207   5
  -7   4   0 145.050 7.36110   1
  -7   4   0 157.295 6.85243   3
  -7   4   0 152.798 7.00454   8
  -7   4   0 138.951 6.91063   4
   6  -4   0 133.964 6.45310   7
   6  -4   0 135.401 6.19993   6
   6  -4   0 137.709 6.68975   1
   6  -4   0 135.176 6.17617   3
   6  -4   0 133.537 6.28729   8
  -6   4   0 131.278 6.27985   8
  -6   4   0 135.610 6.40410   7
  -6   4   0 132.169 6.14411   3
  -6   4   0 135.432 6.22838   4
  -6   4   0 138.097 6.64620   1
  -6   4   0 135.593 6.17078   5
   5  -4   0 183.014 8.43387   8
   5  -4   0 183.229 8.57176   7
   5  -4   0 189.348 8.41257   6
   5  -4   0 191.848 8.82923   1
   5  -4   0 194.012 8.41277   3
  -5   4   0 184.009 8.42892   8
  -5   4   0 185.202 8.54191   7
  -5   4   0 189.306 8.83664   1
  -5   4   0 192.064 8.41107   5
  -5   4   0 184.607 8.40491   4
  -5   4   0 188.671 8.38126   3
   4  -4   0 91.4200 4.38789   8
   4  -4   0 93.1926 4.29762   6
   4  -4   0 94.8344 4.31144   3
   4  -4   0 84.2388 4.51536   7
   4  -4   0 90.0924 4.61663   1
  -4   4   0 96.9126 4.38620   8
  -4   4   0 86.0501 4.24338   4
  -4   4   0 95.5216 4.64084   1
  -4   4   0 94.6871 4.32953   5
  -4   4   0 96.2709 4.50486   7
  -4   4   0 89.9521 4.27518   3
   3  -4   0 318.463 14.0467   5
   3  -4   0 332.361 14.1259   7
   3  -4   0 335.252 14.0994   8
   3  -4   0 317.066 14.3183   1
   3  -4   0 331.962 14.0428   6
  -3   4   0 305.941 14.0305   3
  -3   4   0 305.872 13.9907   4
  -3   4   0 301.728 14.3002   1
  -3   4   0 333.517 14.0917   8
   2  -4   0 559.885 24.4891   1
  -2   4   0 554.700 24.4813   1
   1  -4   0 390.267 16.9423   1
  -1   4   0 384.716 16.9392   1
  -1   4   0 377.236 16.6566   4
   0  -4   0 423.009 18.4494   1
   0   4   0 415.744 18.4380   1
  -1  -4   0 159.866 6.75099   7
  -1  -4   0 152.661 7.02827   1
  -1  -4   0 151.305 6.82436   3
  -1  -4   0 148.739 6.86289   5
  -1  -4   0 150.131 7.01563   1
  -1  -4   0 151.472 6.78124   6
   1   4   0 149.698 6.82773   3
   1   4   0 162.097 6.75102   7
   1   4   0 162.009 6.89854   5
  -2  -4   0 649.316 28.3816   1
   2   4   0 647.706 28.3767   1
  -3  -4   0 600.790 26.3580   1
   3   4   0 599.451 26.3588   1
  -4  -4   0 290.842 13.3334   4
  -4  -4   0 291.337 13.1963   5
  -4  -4   0 304.098 13.2896   8
  -4  -4   0 294.974 13.2027   7
   4   4   0 302.754 13.1713   3
   4   4   0 312.737 13.2165   5
   4   4   0 297.395 13.1897   7
   4   4   0 305.452 13.5590   1
   4   4   0 311.881 13.3011   8
  -5  -4   0 371.707 16.2755   4
  -5  -4   0 365.210 16.0784   5
  -5  -4   0 358.272 16.4860   1
  -5  -4   0 375.603 16.1891   8
  -5  -4   0 362.644 16.1406   7
   5   4   0 386.703 16.2052   8
   5   4   0 331.091 16.4720   1
   5   4   0 367.263 16.1137   7
   5   4   0 386.679 16.0943   5
   5   4   0 367.492 16.0484   3
  -6  -4   0 47.4875 3.15991   1
  -6  -4   0 53.6448 2.78678   8
  -6  -4   0 47.7591 2.52343   5
  -6  -4   0 49.0851 2.81379   7
  -6  -4   0 48.9111 2.96785   4
   6   4   0 49.4064 2.54050   5
   6   4   0 48.2748 2.46682   3
   6   4   0 47.2242 3.05678   1
   6   4   0 50.3267 2.82600   8
   6   4   0 48.8913 2.70203   7
  -7  -4   0 220.188 10.2749   4
  -7  -4   0 227.764 10.1671   7
  -7  -4   0 200.580 10.4964   1
  -7  -4   0 231.719 10.1788   8
  -7  -4   0 223.840 9.98238   5
   7   4   0 221.394 10.5761   1
   7   4   0 224.781 9.98538   5
   7   4   0 227.944 9.96960   3
   7   4   0 228.368 10.1244   7
   7   4   0 229.638 10.0337   6
   7   4   0 236.241 9.96564   3
   7   4   0 225.742 10.1889   8
  -8  -4   0 201.175 9.37923   1
  -8  -4   0 177.942 8.74187   8
  -8  -4   0 188.091 8.94872   4
  -8  -4   0 192.381 8.61464   5
   8   4   0 183.150 9.27821   1
   8   4   0 198.863 8.87505   8
   8   4   0 202.389 8.71254   6
   8   4   0 190.184 8.81437   7
   8   4   0 188.731 8.60814   5
   8   4   0 201.414 8.60431   3
  -9  -4   0 42.9099 3.02019   4
  -9  -4   0 31.6894 3.07303   1
  -9  -4   0 36.3733 2.75329   8
  -9  -4   0 41.9300 2.87913   7
  -9  -4   0 33.4721 2.22333   5
   9   4   0 41.5276 2.80440   8
   9   4   0 39.4659 2.38251   6
   9   4   0 41.6819 3.27008   1
   9   4   0 38.7274 2.21050   3
   9   4   0 37.7344 2.74174   7
   9   4   0 36.1902 2.22905   5
 -10  -4   0 3.15128 1.52292   7
 -10  -4   0 2.86190 1.48274   1
 -10  -4   0 4.36453 0.93818   5
 -10  -4   0 5.48813 1.78815   4
 -10  -4   0 5.76521 1.55407   8
  10   4   0 3.49248 1.23871   6
  10   4   0 5.65515 1.73714   1
  10   4   0 5.65144 1.52208   7
  10   4   0 4.65991 0.95342   3
  10   4   0 4.95487 1.45802   8
 -11  -4   0 4.36767 1.61709   7
 -11  -4   0 2.61273 1.63930   8
 -11  -4   0 4.22950 1.91432   4
 -11  -4   0 3.14796 1.63409   1
 -11  -4   0 1.92315 0.92914   5
  11   4   0 3.71653 1.63568   8
  11   4   0 3.88515 1.66993   1
  11   4   0 2.36397 1.50031   7
  11   4   0 4.42005 1.37268   6
  11   4   0 5.51983 1.05257   3
 -12  -4   0 45.0197 3.17707   8
 -12  -4   0 46.2440 3.87458   1
 -12  -4   0 55.5942 3.86784   4
 -12  -4   0 42.7779 2.86434   5
 -12  -4   0 52.0213 3.67972   7
  12   4   0 51.8023 3.73958   7
  12   4   0 41.3275 4.19513   1
  12   4   0 54.2630 3.72109   8
  12   4   0 45.0669 3.22003   6
  12   4   0 47.2281 2.84976   3
 -13  -4   0 28.5750 3.44542   1
 -13  -4   0 34.9707 3.62589   7
 -13  -4   0 40.9951 3.69722   4
 -13  -4   0 29.8393 2.47538   5
  13   4   0 32.0700 2.47719   3
  13   4   0 36.2857 2.93524   6
  13   4   0 35.2238 3.51609   8
  13   4   0 35.9080 4.07723   1
 -14  -4   0 30.7394 3.53876   7
 -14  -4   0 29.0254 3.54706   4
 -14  -4   0 16.4537 2.72536   1
 -14  -4   0 19.4685 2.21078   5
 -14  -4   0 26.0150 2.61239   8
  14   4   0 18.7053 2.29127   6
  14   4   0 19.1968 2.62330   8
  14   4   0 20.0022 2.21837   3
  14   4   0 22.8946 3.27623   1
  14   4   0 22.7395 2.23305   3
 -15  -4   0 18.6522 2.10049   5
 -15  -4   0 18.1006 2.60831   7
 -15  -4   0 15.2794 3.18518   8
 -15  -4   0 9.74324 2.42187   1
 -15  -4   0 19.0364 2.99928   4
  15   4   0 18.6002 2.37641   6
  15   4   0 14.9892 2.68938   8
  15   4   0 21.0453 2.23233   3
  15   4   0 14.9101 2.72737   1
 -16  -4   0 4.58152 2.16841   1
 -16  -4   0 6.02603 2.45650   7
 -16  -4   0 7.56149 1.27782   5
 -16  -4   0 6.82514 2.79410   4
  16   4   0 3.79385 2.02984   6
  16   4   0 3.18370 1.34942   3
  16   4   0 6.22040 2.44579   8
 -17  -4   0 1.74024 1.03933   5
 -17  -4   0 2.33710 2.72552   4
 -17  -4   0 -0.3241 2.24220   7
  17   4   0 -1.0458 2.01567   6
  17   4   0 -0.1362 2.70837   1
  17   4   0 2.09410 2.45596   8
  17   4   0 0.87884 1.20149   3
  15  -5   0 2.64503 2.18824   8
  15  -5   0 4.84113 2.14098   1
  15  -5   0 4.73757 1.64786   3
  15  -5   0 5.72848 2.23529   6
 -15   5   0 1.05641 2.17782   1
 -15   5   0 2.90669 2.40806   7
 -15   5   0 2.72690 1.37376   5
 -15   5   0 7.03839 2.58493   4
  14  -5   0 10.8255 2.28013   8
  14  -5   0 8.06847 2.21560   1
  14  -5   0 13.1481 1.89201   3
  14  -5   0 13.5077 2.26335   6
 -14   5   0 10.8300 1.50931   5
 -14   5   0 12.3668 2.48327   7
 -14   5   0 10.7542 2.44344   4
 -14   5   0 8.20693 2.21445   1
  13  -5   0 1.43461 1.43763   3
  13  -5   0 1.47640 1.61765   1
  13  -5   0 -1.0549 1.77390   8
  13  -5   0 2.09188 1.68581   6
 -13   5   0 1.65614 1.63649   1
 -13   5   0 -0.7919 1.88598   7
 -13   5   0 0.05789 1.20872   5
 -13   5   0 -0.6888 1.80043   4
 -13   5   0 -0.6073 1.09414   5
  12  -5   0 3.40466 1.77302   1
  12  -5   0 1.75429 1.72474   8
  12  -5   0 2.84338 1.65240   6
  12  -5   0 2.53643 1.39962   3
 -12   5   0 0.80412 1.64822   4
 -12   5   0 0.59101 1.04566   5
 -12   5   0 0.91382 1.53779   1
 -12   5   0 2.71209 1.84923   7
 -12   5   0 1.42827 1.83199   8
 -12   5   0 0.81716 1.17187   5
  11  -5   0 -1.0743 1.21746   3
  11  -5   0 0.56113 1.42391   6
  11  -5   0 -1.1614 1.55968   1
  11  -5   0 -0.7288 1.56220   8
 -11   5   0 -0.4698 1.03649   5
 -11   5   0 1.81030 1.54561   4
 -11   5   0 0.35232 1.73391   7
 -11   5   0 -1.2236 1.09309   3
 -11   5   0 -1.9118 1.43600   1
 -11   5   0 1.47982 1.14560   5
 -11   5   0 0.63234 1.60827   8
  10  -5   0 27.3231 2.81990   1
  10  -5   0 19.9564 2.20388   8
  10  -5   0 23.8872 2.28941   6
  10  -5   0 28.7393 2.22086   3
 -10   5   0 23.0435 2.16642   5
 -10   5   0 22.7934 2.64758   8
 -10   5   0 23.8619 2.11580   3
 -10   5   0 23.5964 2.40250   4
 -10   5   0 23.4461 2.71380   1
 -10   5   0 22.3054 2.13952   5
 -10   5   0 27.0021 3.01195   7
   9  -5   0 22.4117 2.46446   8
   9  -5   0 26.6955 2.25456   6
   9  -5   0 32.0490 2.29626   3
   9  -5   0 26.4564 2.98784   7
   9  -5   0 31.4238 2.98050   1
  -9   5   0 27.4693 2.54922   8
  -9   5   0 31.2980 2.71504   7
  -9   5   0 27.7053 2.68991   1
  -9   5   0 27.8256 2.15907   3
  -9   5   0 25.7056 2.15985   5
  -9   5   0 27.7945 2.29829   4
   8  -5   0 1.48232 1.00976   3
   8  -5   0 -0.5621 1.46698   7
   8  -5   0 1.82156 1.44159   1
   8  -5   0 3.53070 1.15160   6
   8  -5   0 3.41080 1.27681   8
  -8   5   0 3.01536 1.46066   7
  -8   5   0 1.72211 0.97019   3
  -8   5   0 3.87371 1.26001   8
  -8   5   0 2.29671 1.00944   5
  -8   5   0 1.47094 1.07129   4
  -8   5   0 2.28617 1.27875   1
   7  -5   0 88.3776 4.31755   3
   7  -5   0 87.7336 4.79565   7
   7  -5   0 94.8825 4.38250   6
   7  -5   0 91.8628 4.88905   1
  -7   5   0 86.0408 4.34818   4
  -7   5   0 82.0752 4.79948   1
  -7   5   0 86.3822 4.29049   3
  -7   5   0 97.9972 4.64621   7
  -7   5   0 86.3418 4.50181   8
  -7   5   0 85.4249 4.34442   5
   6  -5   0 102.010 5.35082   7
   6  -5   0 117.425 5.24181   8
   6  -5   0 108.883 5.11085   6
   6  -5   0 111.637 5.11805   3
   6  -5   0 110.338 5.57326   1
  -6   5   0 106.248 5.29441   7
  -6   5   0 112.894 5.12854   5
  -6   5   0 107.045 5.20227   8
  -6   5   0 112.140 5.08512   3
  -6   5   0 97.2551 5.49440   1
  -6   5   0 105.699 5.08412   4
   5  -5   0 28.9324 1.87909   3
   5  -5   0 26.8850 1.80307   6
   5  -5   0 26.2368 2.28615   7
   5  -5   0 29.4128 1.99972   8
   5  -5   0 28.9711 2.16454   1
  -5   5   0 32.4974 2.32062   1
  -5   5   0 28.6297 1.81804   3
  -5   5   0 29.0761 1.86996   5
  -5   5   0 27.8208 1.92725   8
  -5   5   0 30.6536 1.74859   4
   4  -5   0 7.84953 0.87708   5
   4  -5   0 8.04421 1.20986   1
   4  -5   0 8.13375 0.92256   8
   4  -5   0 8.67546 0.99257   6
   4  -5   0 11.8415 1.24489   7
   4  -5   0 7.75381 0.96503   3
  -4   5   0 10.5707 1.17029   7
  -4   5   0 9.20914 0.98275   5
  -4   5   0 8.49420 0.97470   4
  -4   5   0 9.85182 0.95058   3
  -4   5   0 7.83984 1.02084   8
  -4   5   0 8.44331 1.20424   1
   3  -5   0 32.4909 1.83489   5
   3  -5   0 34.5133 1.99985   8
   3  -5   0 37.3739 2.24467   7
   3  -5   0 33.7790 1.79976   6
   3  -5   0 29.3513 1.88111   3
   3  -5   0 26.7264 2.06977   1
  -3   5   0 29.4704 2.09436   1
  -3   5   0 31.6354 1.93929   8
  -3   5   0 27.5064 1.81884   3
  -3   5   0 27.9203 1.62833   4
  -3   5   0 34.6220 2.08685   7
  -3   5   0 29.6226 1.93049   5
   2  -5   0 939.404 41.3350   1
  -2   5   0 952.546 41.3398   1
   1  -5   0 740.739 33.0118   1
  -1   5   0 768.500 33.0345   1
   0  -5   0 330.768 14.7144   1
   0  -5   0 326.390 14.5157   5
   0  -5   0 328.719 14.4497   6
   0   5   0 338.062 14.7342   1
   0   5   0 327.478 14.4862   3
   0   5   0 336.543 14.5298   5
  -1  -5   0 50.1823 2.53921   3
  -1  -5   0 50.2523 2.42872   6
  -1  -5   0 53.2572 2.83985   1
  -1  -5   0 49.0434 2.57622   5
  -1  -5   0 49.9896 2.36760   7
   1   5   0 52.3284 2.76445   1
   1   5   0 51.2847 2.62262   5
   1   5   0 54.0895 2.36955   7
   1   5   0 51.6265 2.51084   3
  -2  -5   0 145.864 6.31107   7
  -2  -5   0 134.560 6.41874   4
  -2  -5   0 146.062 6.41371   3
  -2  -5   0 143.366 6.46413   5
  -2  -5   0 147.693 6.70412   1
  -2  -5   0 145.434 6.36855   6
   2   5   0 147.354 6.49534   8
   2   5   0 140.443 6.40364   3
   2   5   0 147.491 6.48957   5
   2   5   0 139.330 6.67560   1
  -3  -5   0 114.006 5.25276   7
  -3  -5   0 114.016 5.32125   3
  -3  -5   0 120.657 5.68820   1
  -3  -5   0 123.233 5.30531   6
  -3  -5   0 122.584 5.45199   8
  -3  -5   0 115.772 5.46852   4
  -3  -5   0 111.386 5.38627   5
   3   5   0 126.566 5.41593   8
   3   5   0 117.400 5.31591   3
   3   5   0 116.544 5.70590   1
   3   5   0 118.393 5.41362   5
  -4  -5   0 180.472 7.28411   7
  -4  -5   0 164.391 7.51197   4
  -4  -5   0 160.292 7.33475   5
  -4  -5   0 160.682 7.40738   8
  -4  -5   0 160.046 7.26606   3
  -4  -5   0 165.336 7.72980   1
   4   5   0 156.620 7.24969   3
   4   5   0 164.910 7.42415   8
   4   5   0 168.718 7.34238   5
   4   5   0 148.238 7.63589   1
  -5  -5   0 583.902 24.7105   8
  -5  -5   0 565.209 24.6136   5
  -5  -5   0 560.637 24.7640   4
  -5  -5   0 554.357 25.0239   1
   5   5   0 555.561 25.0322   1
   5   5   0 571.435 24.5959   7
   5   5   0 559.880 24.5688   3
  -6  -5   0 290.316 13.1124   1
  -6  -5   0 280.316 12.8128   4
  -6  -5   0 280.153 12.5849   5
  -6  -5   0 290.526 12.7268   8
  -6  -5   0 286.460 12.6440   7
   6   5   0 296.483 12.6091   5
   6   5   0 295.841 12.7510   8
   6   5   0 270.393 12.6008   7
   6   5   0 288.642 12.5528   3
   6   5   0 275.586 13.0811   1
  -7  -5   0 204.863 9.92366   1
  -7  -5   0 196.364 9.44489   8
  -7  -5   0 207.219 9.62043   4
  -7  -5   0 213.999 9.48360   7
  -7  -5   0 204.533 9.34942   5
   7   5   0 222.776 9.44612   7
   7   5   0 206.475 9.34847   5
   7   5   0 219.965 9.56607   8
   7   5   0 207.460 9.94976   1
   7   5   0 211.525 9.30582   3
  -8  -5   0 84.3642 4.65490   8
  -8  -5   0 98.1461 5.04231   4
  -8  -5   0 84.9262 5.16338   1
  -8  -5   0 96.0567 4.55582   5
   8   5   0 102.956 4.90072   8
   8   5   0 98.9024 4.50066   3
   8   5   0 96.1431 4.54249   5
   8   5   0 90.5629 5.22602   1
   8   5   0 100.801 4.50132   3
   8   5   0 100.761 4.75820   7
   8   5   0 96.6680 4.61437   6
  -9  -5   0 31.2575 2.69651   7
  -9  -5   0 31.5872 2.97973   1
  -9  -5   0 30.8766 2.11702   5
  -9  -5   0 31.0757 2.55584   8
  -9  -5   0 35.5016 2.79930   4
   9   5   0 29.2985 2.06370   5
   9   5   0 33.1699 3.05775   1
   9   5   0 30.7957 2.64014   8
   9   5   0 32.0984 2.53279   7
   9   5   0 31.7812 2.21513   6
   9   5   0 30.9514 2.02437   3
   9   5   0 34.0084 2.01420   3
 -10  -5   0 1.89998 1.55779   1
 -10  -5   0 -1.0368 1.03568   8
 -10  -5   0 -0.3270 1.38504   7
 -10  -5   0 -0.6627 1.62212   4
 -10  -5   0 -0.6767 0.89550   5
  10   5   0 -1.0399 1.31144   7
  10   5   0 -0.1413 1.15354   6
  10   5   0 0.62958 1.11167   8
  10   5   0 -0.7369 1.37389   1
  10   5   0 0.58831 0.86403   3
  10   5   0 -0.8551 0.82337   5
  10   5   0 0.20043 0.85243   3
 -11  -5   0 -0.1240 1.44213   1
 -11  -5   0 2.79874 1.59229   7
 -11  -5   0 -1.9492 0.97400   5
 -11  -5   0 2.51506 1.89711   4
 -11  -5   0 -0.3520 1.19248   8
  11   5   0 0.35523 1.55600   1
  11   5   0 1.05619 0.97645   3
  11   5   0 0.34999 1.46627   7
  11   5   0 2.75737 1.66640   8
  11   5   0 0.41148 0.98418   3
  11   5   0 -0.8780 1.24841   6
 -12  -5   0 22.5559 2.90164   1
 -12  -5   0 27.1617 3.21659   4
 -12  -5   0 30.7348 3.10810   7
 -12  -5   0 22.0979 2.38114   8
 -12  -5   0 23.1986 2.22947   5
  12   5   0 22.7829 2.04652   3
  12   5   0 28.0243 2.18540   3
  12   5   0 19.8769 2.75519   1
  12   5   0 24.2738 2.40729   6
  12   5   0 28.3896 2.98315   7
  12   5   0 20.6844 2.47267   8
 -13  -5   0 34.0705 3.23824   8
 -13  -5   0 24.4659 2.35958   5
 -13  -5   0 35.4794 3.28813   7
  13   5   0 35.1432 3.45803   8
  13   5   0 26.4202 2.27533   3
  13   5   0 20.7040 2.99440   1
  13   5   0 28.1663 2.30185   3
  13   5   0 27.4698 2.71238   6
 -14  -5   0 12.4465 2.36971   8
 -14  -5   0 8.97497 2.29413   7
 -14  -5   0 7.59382 1.37792   5
 -14  -5   0 9.97025 2.33573   1
 -14  -5   0 7.89749 2.50482   4
  14   5   0 11.6502 1.47056   3
  14   5   0 15.3931 1.60264   3
  14   5   0 14.4081 2.42255   8
  14   5   0 14.9415 2.80692   1
  14   5   0 12.4689 2.03073   6
 -15  -5   0 8.25793 1.34836   5
 -15  -5   0 5.41166 2.08824   1
 -15  -5   0 7.07362 2.17575   7
 -15  -5   0 4.57911 2.27207   8
  15   5   0 8.07675 1.98050   6
  15   5   0 5.28891 1.40787   3
  15   5   0 8.21076 2.36733   8
  15   5   0 5.57931 1.33122   3
  15   5   0 7.91690 2.60771   1
 -16  -5   0 3.62559 2.65124   4
 -16  -5   0 2.81102 2.08396   1
 -16  -5   0 1.17953 2.16869   7
  16   5   0 3.98338 2.18817   1
  16   5   0 3.10715 1.98742   6
  16   5   0 3.02529 1.26228   3
  16   5   0 5.34486 2.50213   8
 -17  -5   0 0.79972 1.05531   5
 -17  -5   0 2.13856 2.75414   4
 -17  -5   0 -1.7434 2.32336   7
  17   5   0 -3.6500 2.98933   1
  17   5   0 5.03165 2.20714   6
  17   5   0 1.51575 2.40916   8
  17   5   0 0.31172 1.22522   3
  15  -6   0 -0.8406 2.07886   8
  15  -6   0 0.97502 1.50760   3
  15  -6   0 -1.0674 2.01233   6
 -15   6   0 0.18874 1.31320   5
 -15   6   0 2.17454 2.46636   4
 -15   6   0 -3.3284 2.01275   1
 -15   6   0 0.28104 2.30777   7
  14  -6   0 16.2083 2.80119   1
  14  -6   0 10.2330 2.32855   8
  14  -6   0 14.4669 2.37194   6
  14  -6   0 11.1493 1.83616   3
 -14   6   0 15.1233 1.75378   5
 -14   6   0 18.9468 2.78005   4
 -14   6   0 16.2784 2.66232   7
 -14   6   0 11.6041 2.52841   1
  13  -6   0 3.89245 1.82782   6
  13  -6   0 0.50815 1.39160   3
  13  -6   0 -0.6584 1.74933   8
  13  -6   0 1.00330 1.81898   1
 -13   6   0 1.35197 1.25435   5
 -13   6   0 0.17766 1.93240   4
 -13   6   0 0.81653 1.96387   7
 -13   6   0 -0.1390 1.71842   1
  12  -6   0 -2.3411 1.37641   1
  12  -6   0 1.69634 1.31454   3
  12  -6   0 -1.4768 1.64080   8
  12  -6   0 -1.3480 1.50772   6
 -12   6   0 -0.7710 1.10324   5
 -12   6   0 0.12554 1.15311   5
 -12   6   0 0.82544 1.77294   1
 -12   6   0 0.23463 1.80700   7
 -12   6   0 -2.1625 1.56388   4
  11  -6   0 9.06899 1.54418   3
  11  -6   0 9.05982 1.84434   8
  11  -6   0 10.1309 1.77098   6
  11  -6   0 8.24913 2.15338   1
 -11   6   0 10.0550 1.40377   5
 -11   6   0 9.54250 2.05773   1
 -11   6   0 11.8083 2.06634   7
 -11   6   0 6.88578 1.78956   4
 -11   6   0 5.72228 1.35453   5
 -11   6   0 6.04159 1.82470   8
  10  -6   0 2.83448 1.43135   6
  10  -6   0 5.21427 1.37943   3
  10  -6   0 2.45388 1.57385   8
  10  -6   0 3.58590 1.65525   1
 -10   6   0 3.50227 1.46594   4
 -10   6   0 4.87073 1.61927   8
 -10   6   0 2.91774 1.23063   5
 -10   6   0 3.76069 1.23865   3
 -10   6   0 1.54963 1.66221   7
 -10   6   0 2.61365 1.56488   1
   9  -6   0 30.5765 2.66897   8
   9  -6   0 28.7001 2.37398   3
   9  -6   0 31.4889 2.46137   6
   9  -6   0 25.2153 3.02053   7
   9  -6   0 26.6485 2.77183   1
  -9   6   0 27.2758 2.36079   4
  -9   6   0 31.8975 2.85679   1
  -9   6   0 28.5505 2.88378   7
  -9   6   0 30.0183 2.28045   3
  -9   6   0 25.3021 2.65915   8
  -9   6   0 28.6849 2.30829   5
   8  -6   0 40.9412 2.50937   3
   8  -6   0 41.2830 2.59302   6
   8  -6   0 37.1464 3.16343   7
   8  -6   0 34.4488 2.94184   1
   8  -6   0 34.2837 2.41940   8
  -8   6   0 38.6980 2.98776   7
  -8   6   0 39.4555 2.55196   5
  -8   6   0 38.1904 3.16896   1
  -8   6   0 40.9079 2.40741   3
  -8   6   0 34.6615 2.46973   4
  -8   6   0 37.5770 2.77930   8
   7  -6   0 5.66674 1.07431   3
   7  -6   0 5.34970 1.21298   6
   7  -6   0 1.60911 1.16008   8
   7  -6   0 2.43284 1.50145   7
   7  -6   0 3.87122 1.43668   1
  -7   6   0 3.79999 0.96505   8
  -7   6   0 5.14886 1.40235   1
  -7   6   0 4.45506 0.99616   3
  -7   6   0 2.36532 1.31573   7
  -7   6   0 4.89839 1.07393   4
  -7   6   0 3.51879 1.05880   5
   6  -6   0 17.0310 1.90377   1
   6  -6   0 13.5498 1.65070   7
   6  -6   0 14.1390 1.50991   6
   6  -6   0 15.5023 1.48118   8
   6  -6   0 14.1670 1.62023   3
  -6   6   0 15.9028 1.65197   7
  -6   6   0 13.5167 1.41004   8
  -6   6   0 12.9220 1.61208   1
  -6   6   0 14.8254 1.45338   3
  -6   6   0 15.5022 1.40649   4
  -6   6   0 12.5997 1.27622   5
   5  -6   0 52.6205 2.94673   8
   5  -6   0 57.5355 3.32879   7
   5  -6   0 61.1892 3.00070   3
   5  -6   0 56.8590 2.95143   6
   5  -6   0 56.9854 3.37358   1
  -5   6   0 59.8888 3.39026   1
  -5   6   0 50.2647 3.00723   5
  -5   6   0 58.3694 2.85536   4
  -5   6   0 59.4985 2.94914   3
  -5   6   0 58.1957 3.18033   7
  -5   6   0 55.9702 3.06882   8
   4  -6   0 -1.4177 0.96962   7
   4  -6   0 0.29057 0.84450   1
   4  -6   0 0.34211 0.70536   5
   4  -6   0 -0.4265 0.66553   8
   4  -6   0 -0.1226 0.76045   3
   4  -6   0 0.66143 0.76723   6
  -4   6   0 -0.0736 0.79569   8
  -4   6   0 -0.3825 0.55816   4
  -4   6   0 -1.1546 0.85501   1
  -4   6   0 -1.3631 0.66999   3
  -4   6   0 -0.1995 0.88277   7
  -4   6   0 -0.5635 0.77158   5
   3  -6   0 79.0967 3.72665   6
   3  -6   0 81.9113 3.91538   7
   3  -6   0 77.2024 3.76252   5
   3  -6   0 77.6567 3.79294   3
   3  -6   0 78.4202 4.16502   1
  -3   6   0 78.1689 3.84171   7
  -3   6   0 75.4881 4.12876   1
  -3   6   0 82.2130 3.81786   5
  -3   6   0 75.0286 3.58038   4
  -3   6   0 80.0039 3.83158   8
  -3   6   0 76.5677 3.74209   3
   2  -6   0 306.171 13.6622   3
   2  -6   0 324.706 14.0070   1
   2  -6   0 300.181 13.6660   7
   2  -6   0 298.548 13.6601   5
   2  -6   0 315.101 13.6193   6
  -2   6   0 302.213 13.5116   4
  -2   6   0 316.328 13.6849   8
  -2   6   0 311.412 13.6882   5
  -2   6   0 305.491 13.9619   1
  -2   6   0 305.974 13.6494   3
  -2   6   0 325.201 13.6612   7
   1  -6   0 321.031 13.9370   3
   1  -6   0 313.385 13.8820   6
   1  -6   0 321.331 14.2350   1
   1  -6   0 312.463 13.9575   5
   1  -6   0 313.057 13.9033   7
  -1   6   0 323.896 13.9530   8
  -1   6   0 319.228 14.2182   1
  -1   6   0 330.806 13.9903   5
  -1   6   0 302.687 13.7781   4
  -1   6   0 312.854 13.9256   3
   0  -6   0 264.814 11.7885   1
   0  -6   0 263.146 11.4965   3
   0  -6   0 260.263 11.4338   6
   0  -6   0 252.400 11.4106   7
   0   6   0 266.069 11.5439   5
   0   6   0 255.845 11.7528   1
   0   6   0 265.322 11.4146   7
   0   6   0 257.055 11.4840   3
  -1  -6   0 11.9548 1.41198   1
  -1  -6   0 12.5583 1.03162   6
  -1  -6   0 13.3933 0.94458   7
  -1  -6   0 13.1554 1.53963   1
  -1  -6   0 13.3248 1.43911   5
  -1  -6   0 11.8980 1.24750   3
   1   6   0 14.7503 1.60367   1
   1   6   0 13.9493 1.21402   5
   1   6   0 10.6092 1.23261   3
   1   6   0 13.5467 0.93572   7
  -2  -6   0 127.728 5.73673   3
  -2  -6   0 117.704 5.99858   1
  -2  -6   0 128.200 5.65396   6
  -2  -6   0 123.415 5.72346   4
  -2  -6   0 120.996 6.01720   1
  -2  -6   0 130.225 5.58817   7
  -2  -6   0 128.181 5.80463   5
   2   6   0 130.336 5.82907   8
   2   6   0 133.406 5.83745   5
   2   6   0 123.962 5.70562   3
  -3  -6   0 95.8385 3.98521   7
  -3  -6   0 93.8641 4.56923   1
  -3  -6   0 85.3364 4.18653   5
  -3  -6   0 86.4923 4.28648   4
  -3  -6   0 85.8552 4.11086   3
  -3  -6   0 86.9266 4.04332   6
  -3  -6   0 87.8164 3.96476   7
   3   6   0 89.9907 4.27424   8
   3   6   0 91.4171 4.23869   5
   3   6   0 83.5952 4.44224   1
   3   6   0 81.2097 4.07130   3
  -4  -6   0 154.959 7.32028   1
  -4  -6   0 152.061 6.90040   8
  -4  -6   0 158.513 6.80900   6
  -4  -6   0 143.647 7.02489   4
  -4  -6   0 140.695 6.77530   7
  -4  -6   0 156.761 6.83806   3
  -4  -6   0 148.574 6.88976   5
   4   6   0 162.955 6.94046   5
   4   6   0 150.898 6.80524   3
   4   6   0 150.985 6.91494   8
   4   6   0 152.581 7.25404   1
  -5  -6   0 63.2528 3.35905   8
  -5  -6   0 56.9207 3.21381   5
  -5  -6   0 63.6155 3.43569   4
  -5  -6   0 60.6125 3.60100   1
  -5  -6   0 62.4104 3.14034   7
   5   6   0 68.9876 3.25076   5
   5   6   0 61.3573 3.61287   1
   5   6   0 65.2742 3.07758   3
   5   6   0 65.3388 3.36408   8
  -6  -6   0 80.6751 4.55655   1
  -6  -6   0 78.3389 4.10853   8
  -6  -6   0 84.8355 4.09850   7
  -6  -6   0 82.1615 4.37597   4
  -6  -6   0 85.6058 4.07836   5
   6   6   0 86.9053 4.10646   5
   6   6   0 87.0247 4.27216   8
   6   6   0 87.6140 3.98512   3
   6   6   0 88.2622 4.59283   1
  -7  -6   0 145.318 6.85712   8
  -7  -6   0 150.709 6.78088   7
  -7  -6   0 139.712 6.66922   5
  -7  -6   0 153.100 7.36694   1
  -7  -6   0 151.813 7.03993   4
   7   6   0 151.781 6.61218   3
   7   6   0 138.893 6.78279   8
   7   6   0 141.378 6.68266   7
   7   6   0 146.166 7.28261   1
   7   6   0 142.727 6.67304   5
  -8  -6   0 84.3460 4.29449   8
  -8  -6   0 78.0317 4.41067   4
  -8  -6   0 74.5953 3.98687   5
  -8  -6   0 76.9779 4.62282   1
  -8  -6   0 81.5329 4.25019   7
   8   6   0 83.8338 3.90413   3
   8   6   0 87.7276 4.14078   7
   8   6   0 81.2602 3.99302   5
   8   6   0 79.9604 4.14705   8
   8   6   0 84.0350 4.86165   1
  -9  -6   0 1.84685 0.92061   5
  -9  -6   0 2.34743 1.52641   1
  -9  -6   0 2.20979 1.65619   4
  -9  -6   0 2.14150 1.28264   7
  -9  -6   0 3.66333 1.11836   8
   9   6   0 2.32793 1.12605   6
   9   6   0 1.53737 1.41667   1
   9   6   0 1.88084 0.88496   3
   9   6   0 1.84480 1.43620   8
   9   6   0 2.25894 0.87319   5
   9   6   0 1.93616 1.14231   7
   9   6   0 1.13480 0.85556   3
 -10  -6   0 -0.0960 1.51639   8
 -10  -6   0 3.39516 1.51083   7
 -10  -6   0 1.69217 1.48899   1
 -10  -6   0 1.02510 1.00046   5
 -10  -6   0 1.64653 1.76916   4
  10   6   0 0.38473 0.89262   3
  10   6   0 1.46105 1.31177   7
  10   6   0 1.21701 1.54192   1
  10   6   0 2.31354 1.23790   6
  10   6   0 -1.0522 1.45667   8
  10   6   0 0.16220 0.87726   5
  10   6   0 1.93821 0.93863   3
 -11  -6   0 5.57668 2.07021   4
 -11  -6   0 5.55836 1.21249   5
 -11  -6   0 6.33178 1.66587   7
 -11  -6   0 6.59273 1.81986   8
 -11  -6   0 4.37771 1.78750   1
  11   6   0 9.05194 1.60343   6
  11   6   0 6.37714 1.51914   8
  11   6   0 9.62346 1.24582   3
  11   6   0 3.50849 1.86247   1
  11   6   0 5.22075 1.14694   5
  11   6   0 6.81846 1.20528   3
  11   6   0 5.23043 1.58684   7
 -12  -6   0 17.5140 2.58490   4
 -12  -6   0 18.3385 2.20209   7
 -12  -6   0 11.6129 2.45999   1
 -12  -6   0 15.4980 2.22188   8
 -12  -6   0 10.7446 1.47706   5
  12   6   0 15.7583 2.46344   1
  12   6   0 16.7861 1.99733   8
  12   6   0 12.4806 1.43736   3
  12   6   0 19.6423 1.88955   3
  12   6   0 16.1679 1.98048   7
  12   6   0 15.1259 1.94721   6
 -13  -6   0 14.6724 1.63834   5
 -13  -6   0 16.9396 2.77325   4
 -13  -6   0 17.9820 2.45876   8
 -13  -6   0 13.6205 2.54523   1
 -13  -6   0 16.0661 2.23729   7
  13   6   0 21.7943 2.93684   1
  13   6   0 15.3486 2.08065   6
  13   6   0 20.0980 2.04496   3
  13   6   0 17.7559 2.50981   8
  13   6   0 14.1631 1.58329   3
 -14  -6   0 8.21404 2.48326   4
 -14  -6   0 5.68525 2.04955   7
 -14  -6   0 4.96461 1.33803   5
 -14  -6   0 5.89645 2.24737   8
 -14  -6   0 6.43427 2.34700   1
  14   6   0 4.46968 1.24241   3
  14   6   0 4.65323 1.29869   3
  14   6   0 2.24143 2.18073   8
  14   6   0 5.09423 1.82997   6
  14   6   0 7.91206 2.36594   1
 -15  -6   0 2.77910 1.22506   5
 -15  -6   0 6.89049 2.19418   8
 -15  -6   0 0.83605 2.05563   1
 -15  -6   0 3.65061 2.47961   4
 -15  -6   0 5.98068 2.23167   7
  15   6   0 3.11792 1.23471   3
  15   6   0 6.25458 1.29261   3
  15   6   0 4.90837 2.35068   8
  15   6   0 4.57278 1.84137   6
  15   6   0 6.78905 2.40853   1
 -16  -6   0 -0.5611 1.87249   1
 -16  -6   0 0.63090 2.15311   7
 -16  -6   0 0.85293 2.65566   4
  16   6   0 2.57793 2.31205   8
  16   6   0 1.34331 2.34868   1
  16   6   0 1.85314 1.19779   3
  16   6   0 0.69595 1.83758   6
 -17  -6   0 0.93860 2.72980   4
 -17  -6   0 -0.4263 1.06417   5
 -17  -6   0 0.91501 2.28287   7
  17   6   0 1.97570 2.07967   6
  17   6   0 1.47090 2.46763   8
  17   6   0 2.19845 2.63380   1
  17   6   0 -1.0702 1.14359   3
  14  -7   0 5.42681 2.12292   6
  14  -7   0 3.79242 1.67446   3
  14  -7   0 3.40692 2.18631   1
  14  -7   0 1.89160 2.09153   8
 -14   7   0 2.02082 2.25675   4
 -14   7   0 4.52295 2.38079   7
 -14   7   0 6.95196 2.31946   1
 -14   7   0 1.77082 1.39685   5
  13  -7   0 1.01468 1.73089   6
  13  -7   0 -1.1275 1.72857   8
  13  -7   0 0.61777 1.57287   1
  13  -7   0 0.07403 1.50382   3
 -13   7   0 0.76459 1.96842   7
 -13   7   0 1.98989 1.30444   5
 -13   7   0 -0.0905 1.70532   1
 -13   7   0 0.90758 1.97074   4
  12  -7   0 0.61414 1.74620   1
  12  -7   0 0.14352 1.41350   3
  12  -7   0 -0.7233 1.72783   8
  12  -7   0 0.88733 1.65700   6
 -12   7   0 -0.6947 1.61631   4
 -12   7   0 0.04101 1.22963   5
 -12   7   0 0.20294 1.84008   7
 -12   7   0 -0.2980 1.52086   1
  11  -7   0 10.3711 1.92574   8
  11  -7   0 9.45116 1.74920   6
  11  -7   0 7.29108 1.91829   1
  11  -7   0 10.1329 1.61055   3
 -11   7   0 8.20725 1.94729   8
 -11   7   0 9.46033 2.01689   1
 -11   7   0 9.37662 1.45275   5
 -11   7   0 10.3097 1.85572   4
 -11   7   0 10.5452 2.19524   7
  10  -7   0 16.3905 1.78865   3
  10  -7   0 22.1760 2.34979   6
  10  -7   0 19.0864 2.42751   1
  10  -7   0 15.2191 2.01663   8
 -10   7   0 15.7002 1.83145   4
 -10   7   0 10.0957 1.93783   8
 -10   7   0 15.7712 2.14113   7
 -10   7   0 16.5180 2.32565   1
 -10   7   0 17.2873 1.71065   5
   9  -7   0 3.46926 1.26113   3
   9  -7   0 2.13815 1.50281   1
   9  -7   0 1.34376 1.43219   8
   9  -7   0 5.55927 1.40076   6
  -9   7   0 1.96774 1.19456   4
  -9   7   0 3.61032 1.20499   5
  -9   7   0 3.42039 1.50611   8
  -9   7   0 3.23882 1.53639   1
  -9   7   0 2.35509 1.64446   7
  -9   7   0 2.68046 1.17535   3
   8  -7   0 16.5433 2.12648   1
   8  -7   0 19.1969 1.78639   6
   8  -7   0 16.8864 1.65570   3
   8  -7   0 15.7416 2.05288   7
   8  -7   0 13.6215 1.73301   8
  -8   7   0 16.1030 1.79669   4
  -8   7   0 17.0007 2.11926   1
  -8   7   0 17.9387 1.83553   3
  -8   7   0 16.4773 1.61163   5
  -8   7   0 12.8125 1.72546   8
  -8   7   0 15.5930 1.90637   7
   7  -7   0 33.5978 2.84065   1
   7  -7   0 29.8156 2.89085   7
   7  -7   0 28.9629 2.14859   6
   7  -7   0 24.3679 2.06468   8
   7  -7   0 30.8135 2.22984   3
  -7   7   0 28.2250 2.49140   7
  -7   7   0 28.7716 2.29128   5
  -7   7   0 23.6536 2.31539   8
  -7   7   0 33.1523 2.65127   1
  -7   7   0 29.4914 2.15182   3
  -7   7   0 30.0211 2.02417   4
   6  -7   0 1.50880 1.11575   1
   6  -7   0 0.85206 1.00478   6
   6  -7   0 0.81738 0.97105   3
   6  -7   0 1.53660 1.32596   7
   6  -7   0 1.53326 1.07039   8
  -6   7   0 1.26867 0.84202   4
  -6   7   0 1.10663 0.87305   3
  -6   7   0 1.58595 1.10687   1
  -6   7   0 0.14817 1.00317   8
  -6   7   0 1.67428 0.98239   5
  -6   7   0 1.38891 1.17726   7
   5  -7   0 2.62156 1.08780   8
   5  -7   0 4.49659 1.32993   7
   5  -7   0 2.14882 0.94621   6
   5  -7   0 2.24383 0.96969   3
   5  -7   0 3.85692 1.26753   1
  -5   7   0 2.36344 0.99412   5
  -5   7   0 3.24730 0.84026   8
  -5   7   0 3.30793 0.89821   3
  -5   7   0 4.09400 1.22836   1
  -5   7   0 3.66554 0.79132   4
  -5   7   0 3.35391 1.17462   7
   4  -7   0 -1.8223 0.78514   3
   4  -7   0 -0.3552 1.04353   7
   4  -7   0 0.54059 0.91175   1
   4  -7   0 0.43717 0.75823   5
   4  -7   0 -0.0495 0.82317   6
  -4   7   0 0.21806 0.85806   1
  -4   7   0 -0.9551 0.74531   3
  -4   7   0 -0.3653 0.55003   4
  -4   7   0 0.15864 0.87143   8
  -4   7   0 0.44829 0.89212   5
  -4   7   0 -0.4503 0.93025   7
   3  -7   0 31.0332 1.88179   3
   3  -7   0 26.4332 1.89827   5
   3  -7   0 29.5406 2.02818   7
   3  -7   0 28.7243 1.75719   6
   3  -7   0 26.4523 2.10383   1
  -3   7   0 30.3200 1.91045   7
  -3   7   0 30.6775 1.91428   8
  -3   7   0 27.9983 1.51858   4
  -3   7   0 27.0913 1.84926   3
  -3   7   0 29.8823 1.97816   5
  -3   7   0 26.1027 2.09596   1
   2  -7   0 85.2285 4.43315   1
   2  -7   0 88.8721 4.03446   6
   2  -7   0 80.5160 4.11888   7
   2  -7   0 85.7220 4.10947   3
   2  -7   0 88.1255 4.12316   5
  -2   7   0 88.8563 4.09700   3
  -2   7   0 84.9820 4.08600   7
  -2   7   0 86.5472 4.20055   5
  -2   7   0 83.6615 3.85391   4
  -2   7   0 86.4155 4.13804   8
  -2   7   0 85.4416 4.46679   1
   1  -7   0 133.031 5.89634   5
   1  -7   0 131.741 6.21067   1
   1  -7   0 129.032 5.86527   3
   1  -7   0 133.015 5.81504   7
   1  -7   0 127.270 5.77390   6
  -1   7   0 131.313 5.92806   5
  -1   7   0 131.630 5.78504   7
  -1   7   0 116.536 6.14314   1
  -1   7   0 127.602 5.82921   8
  -1   7   0 122.210 5.81535   3
  -1   7   0 119.667 5.60727   4
   0  -7   0 118.880 5.37811   3
   0  -7   0 113.314 5.39298   5
   0  -7   0 117.455 5.27672   6
   0  -7   0 116.028 5.65922   1
   0  -7   0 112.366 5.24611   7
   0   7   0 116.444 5.47637   5
   0   7   0 117.423 5.66581   1
   0   7   0 117.516 5.24422   7
   0   7   0 116.514 5.35264   3
  -1  -7   0 17.1136 1.85421   1
  -1  -7   0 18.9275 1.78051   1
  -1  -7   0 24.7951 1.57773   3
  -1  -7   0 19.0627 1.62745   5
  -1  -7   0 19.6489 1.34135   6
  -1  -7   0 18.8894 1.24517   7
   1   7   0 19.2693 1.81012   5
   1   7   0 21.6195 1.79805   1
   1   7   0 18.9574 1.47293   3
   1   7   0 20.1330 1.22686   7
  -2  -7   0 101.189 4.96459   1
  -2  -7   0 98.8377 4.52913   6
  -2  -7   0 97.8044 4.42773   7
  -2  -7   0 103.176 4.62770   3
  -2  -7   0 99.7787 4.97289   1
  -2  -7   0 97.3964 4.71248   5
  -2  -7   0 93.3650 4.59973   4
   2   7   0 100.811 4.59426   3
   2   7   0 99.8971 4.77935   5
  -3  -7   0 13.9729 0.98765   7
  -3  -7   0 14.0514 1.35293   3
  -3  -7   0 14.3630 1.15902   6
  -3  -7   0 12.6325 1.58070   1
  -3  -7   0 13.7192 1.24053   5
  -3  -7   0 15.4737 1.62745   1
  -3  -7   0 14.3040 1.74459   4
   3   7   0 13.9772 1.30471   8
   3   7   0 11.9465 1.31640   3
   3   7   0 15.1537 1.69342   5
  -4  -7   0 26.0081 1.44019   7
  -4  -7   0 25.2874 1.53138   6
  -4  -7   0 20.0820 2.00474   1
  -4  -7   0 21.3119 2.09075   4
  -4  -7   0 23.3357 1.82331   5
  -4  -7   0 23.7772 1.60816   3
   4   7   0 22.4775 2.06096   1
   4   7   0 22.5757 1.66388   8
   4   7   0 21.7909 1.55059   3
  -5  -7   0 208.219 9.56624   4
  -5  -7   0 220.409 9.38584   3
  -5  -7   0 214.133 9.90796   1
  -5  -7   0 202.808 9.44853   8
  -5  -7   0 201.839 9.42924   5
  -5  -7   0 212.950 9.32351   7
   5   7   0 207.183 9.34726   3
   5   7   0 211.157 9.53947   8
   5   7   0 201.575 9.86114   1
   5   7   0 223.261 9.47324   5
  -6  -7   0 13.0953 1.51042   7
  -6  -7   0 8.82652 1.31303   8
  -6  -7   0 12.2624 1.67323   4
  -6  -7   0 9.17790 1.48622   1
  -6  -7   0 9.83151 1.16131   5
   6   7   0 10.4159 1.01666   3
   6   7   0 9.65385 1.53250   1
   6   7   0 10.9713 1.37542   8
   6   7   0 12.9907 1.20928   5
  -7  -7   0 41.7605 3.19794   1
  -7  -7   0 43.1682 2.76788   8
  -7  -7   0 45.8881 2.92000   4
  -7  -7   0 39.0006 2.51691   5
  -7  -7   0 45.2153 2.59661   7
   7   7   0 42.0888 2.34923   3
   7   7   0 37.0936 3.18854   1
   7   7   0 46.1439 2.85842   8
   7   7   0 37.8018 2.47157   5
  -8  -7   0 47.0843 2.81871   5
  -8  -7   0 47.1200 3.41592   1
  -8  -7   0 52.3096 3.40730   4
  -8  -7   0 49.8609 3.14769   8
  -8  -7   0 52.4227 2.99401   7
   8   7   0 44.5124 3.38512   1
   8   7   0 47.9214 2.62538   3
   8   7   0 50.1799 2.79743   5
   8   7   0 47.3729 3.16575   8
  -9  -7   0 11.3587 1.67697   8
  -9  -7   0 12.0820 1.55198   7
  -9  -7   0 7.40871 1.19519   5
  -9  -7   0 11.5802 1.94164   4
  -9  -7   0 11.6887 1.87323   1
   9   7   0 9.07624 1.11224   3
   9   7   0 6.85767 1.77582   1
   9   7   0 11.4105 1.19057   3
   9   7   0 11.7682 1.73794   8
   9   7   0 11.1323 1.23181   5
 -10  -7   0 0.96282 1.75761   4
 -10  -7   0 -0.2761 1.10863   5
 -10  -7   0 -0.3864 1.61417   1
 -10  -7   0 -2.4712 1.44250   8
 -10  -7   0 -0.3868 1.36752   7
  10   7   0 0.94486 1.19579   7
  10   7   0 0.08184 0.93986   3
  10   7   0 -2.1522 1.16833   8
  10   7   0 -0.4414 1.25306   6
  10   7   0 -1.4281 0.94588   5
  10   7   0 0.10595 0.95108   3
  10   7   0 -1.5428 1.58451   1
 -11  -7   0 1.95939 1.74699   1
 -11  -7   0 8.10175 2.15108   4
 -11  -7   0 4.92224 1.87841   8
 -11  -7   0 5.22840 1.66587   7
 -11  -7   0 4.14675 1.30024   5
  11   7   0 3.12509 1.42891   7
  11   7   0 4.36861 1.22871   5
  11   7   0 6.18405 2.04274   1
  11   7   0 5.13878 1.86751   8
  11   7   0 5.27840 1.51886   6
  11   7   0 4.12508 1.15742   3
  11   7   0 4.06917 1.11122   3
 -12  -7   0 9.44545 1.46172   5
 -12  -7   0 10.1622 2.06639   8
 -12  -7   0 9.83067 1.91980   7
 -12  -7   0 10.7632 2.30842   1
 -12  -7   0 10.4566 2.40268   4
  12   7   0 5.71463 1.27747   3
  12   7   0 10.2342 2.19270   8
  12   7   0 9.87515 1.35382   3
  12   7   0 10.9809 1.72737   6
  12   7   0 8.03122 1.67796   7
  12   7   0 8.33261 1.32049   5
  12   7   0 8.36911 2.41779   1
 -13  -7   0 9.60149 2.11539   7
 -13  -7   0 7.69568 2.27101   1
 -13  -7   0 10.8355 1.57930   5
 -13  -7   0 11.8448 2.29293   8
 -13  -7   0 16.0832 2.64334   4
  13   7   0 12.6974 1.43400   3
  13   7   0 14.4914 2.84089   1
  13   7   0 10.6813 2.41749   8
  13   7   0 9.40347 1.91342   6
  13   7   0 11.2039 1.51818   3
 -14  -7   0 6.07481 2.16619   8
 -14  -7   0 4.98048 1.39863   5
 -14  -7   0 4.60153 1.96820   7
 -14  -7   0 6.58709 2.56317   4
 -14  -7   0 1.56880 2.07450   1
  14   7   0 8.79067 1.90726   6
  14   7   0 7.15627 2.32599   8
  14   7   0 6.72716 2.28403   1
  14   7   0 5.65928 1.29855   3
  14   7   0 6.51662 1.34298   3
 -15  -7   0 0.73580 2.02563   7
 -15  -7   0 -1.2591 1.22776   5
 -15  -7   0 0.93267 1.80078   1
 -15  -7   0 2.06701 2.45795   4
 -15  -7   0 1.29685 2.06134   8
  15   7   0 2.99719 2.26407   8
  15   7   0 -0.4618 1.10748   3
  15   7   0 0.75297 1.16557   3
  15   7   0 3.12373 2.20974   1
  15   7   0 1.48116 1.73911   6
 -16  -7   0 2.10534 2.64689   4
 -16  -7   0 1.49385 2.06983   1
 -16  -7   0 0.50154 2.06395   7
  16   7   0 5.60697 2.61488   1
  16   7   0 -0.3199 2.37295   8
  16   7   0 1.53144 1.83506   6
  16   7   0 1.28722 1.20818   3
 -17  -7   0 -1.7236 2.63840   4
 -17  -7   0 0.64028 2.25455   7
  17   7   0 1.55535 2.02005   6
  17   7   0 3.66753 4.26075   1
  17   7   0 0.49750 1.17101   3
  17   7   0 -2.1913 2.39885   8
  14  -8   0 2.29921 2.09139   6
  14  -8   0 0.05980 1.63420   3
  14  -8   0 -0.9044 1.98030   8
 -14   8   0 3.24404 2.14110   4
 -14   8   0 -1.5897 1.38872   5
 -14   8   0 1.45989 2.32793   7
 -14   8   0 -0.0938 2.08349   1
  13  -8   0 2.69107 2.03085   1
  13  -8   0 2.70472 1.93017   6
  13  -8   0 3.09028 1.60744   3
  13  -8   0 -0.0409 1.88737   8
 -13   8   0 4.54328 2.13043   7
 -13   8   0 -1.7384 1.48312   1
 -13   8   0 1.29417 1.40689   5
 -13   8   0 3.19853 1.97499   4
  12  -8   0 0.64801 1.65730   1
  12  -8   0 -0.5495 1.38296   3
  12  -8   0 -0.4728 1.64102   6
  12  -8   0 1.50108 1.81030   8
 -12   8   0 2.23726 1.40240   5
 -12   8   0 -1.4228 1.59820   4
 -12   8   0 2.34820 1.93401   7
 -12   8   0 -1.0642 1.62494   1
  11  -8   0 -1.4221 1.67715   8
  11  -8   0 1.35899 1.45430   3
  11  -8   0 1.39974 1.57057   6
  11  -8   0 0.28979 1.71843   1
 -11   8   0 0.95882 1.56566   4
 -11   8   0 2.01395 1.78654   1
 -11   8   0 1.70392 1.86367   7
 -11   8   0 -0.1268 1.30065   5
  10  -8   0 4.40010 1.71903   8
  10  -8   0 8.18447 1.65907   6
  10  -8   0 5.29635 1.94319   1
  10  -8   0 3.16149 1.39719   3
 -10   8   0 6.32013 1.57354   4
 -10   8   0 6.49000 1.96385   1
 -10   8   0 6.60846 1.84502   7
 -10   8   0 5.00234 1.34513   5
 -10   8   0 3.48993 1.64330   8
   9  -8   0 3.17897 1.44777   6
   9  -8   0 3.51057 1.69855   1
   9  -8   0 3.23929 1.36942   3
   9  -8   0 0.54071 1.20585   8
  -9   8   0 2.28832 1.28005   5
  -9   8   0 1.51954 1.51111   8
  -9   8   0 1.94741 1.44752   1
  -9   8   0 2.76049 1.57970   3
  -9   8   0 1.73007 1.62307   7
  -9   8   0 4.69460 1.38120   4
   8  -8   0 2.89344 1.30388   3
   8  -8   0 2.84276 1.67309   7
   8  -8   0 3.89949 1.66359   1
   8  -8   0 2.28213 1.37360   6
   8  -8   0 3.20766 1.48667   8
  -8   8   0 2.80926 1.15155   3
  -8   8   0 3.40346 1.15723   4
  -8   8   0 4.49879 1.53994   1
  -8   8   0 3.08192 1.58321   7
  -8   8   0 -0.1130 1.30503   8
  -8   8   0 4.95478 1.31068   5
   7  -8   0 12.0135 1.66939   8
   7  -8   0 18.9337 2.22502   1
   7  -8   0 17.3374 2.04478   7
   7  -8   0 16.7983 1.68021   6
   7  -8   0 20.2673 1.72143   3
  -7   8   0 17.1799 1.73336   8
  -7   8   0 15.5154 1.63520   5
  -7   8   0 17.3900 1.91225   7
  -7   8   0 16.4344 1.54505   3
  -7   8   0 15.2880 2.03629   1
  -7   8   0 14.2514 1.61823   4
   6  -8   0 3.96450 1.46573   7
   6  -8   0 1.14413 1.35747   1
   6  -8   0 2.04745 1.08347   3
   6  -8   0 0.72698 1.07986   6
  -6   8   0 1.62916 1.12558   8
  -6   8   0 0.02656 1.15604   1
  -6   8   0 1.85130 0.98522   3
  -6   8   0 2.05747 1.11291   5
  -6   8   0 0.99310 0.81621   4
  -6   8   0 1.55306 1.27467   7
   5  -8   0 1.15367 1.29640   7
   5  -8   0 0.53108 0.95224   6
   5  -8   0 -0.9994 1.02492   1
   5  -8   0 1.61820 1.04677   3
  -5   8   0 0.53107 1.10285   7
  -5   8   0 -0.2253 0.99243   1
  -5   8   0 0.40843 1.02472   5
  -5   8   0 0.53373 0.69268   4
  -5   8   0 -0.4149 0.86344   3
  -5   8   0 -0.6582 0.95021   8
   4  -8   0 9.70208 1.20444   3
   4  -8   0 8.11328 1.28876   7
   4  -8   0 10.8410 1.58392   1
   4  -8   0 9.62386 1.09161   5
   4  -8   0 7.10128 1.12600   6
  -4   8   0 8.77997 1.19505   5
  -4   8   0 8.26427 0.82480   4
  -4   8   0 7.49630 1.06224   3
  -4   8   0 6.75854 1.40781   1
  -4   8   0 7.43055 1.20429   7
  -4   8   0 5.88627 1.13343   8
   3  -8   0 5.11048 1.10737   7
   3  -8   0 6.87586 1.06972   3
   3  -8   0 6.22485 1.34989   1
   3  -8   0 6.49655 0.99196   6
   3  -8   0 5.18833 0.96465   5
  -3   8   0 6.48855 1.10502   5
  -3   8   0 4.35501 1.11416   1
  -3   8   0 6.12031 0.64175   4
  -3   8   0 5.31249 0.94267   3
  -3   8   0 4.65826 0.85490   8
  -3   8   0 6.53635 0.99358   7
   2  -8   0 24.1866 1.78313   5
   2  -8   0 26.7350 1.86069   3
   2  -8   0 26.2535 2.08772   1
   2  -8   0 23.1901 1.84660   7
   2  -8   0 27.2487 1.70033   6
  -2   8   0 27.3622 1.84390   8
  -2   8   0 25.9860 1.75790   7
  -2   8   0 27.7572 2.06953   1
  -2   8   0 25.1268 1.91814   5
  -2   8   0 25.4875 1.32699   4
  -2   8   0 24.0283 1.77661   3
   1  -8   0 34.8571 2.13760   5
   1  -8   0 35.4133 2.03424   7
   1  -8   0 36.2073 2.41171   1
   1  -8   0 35.3414 1.94473   6
  -1   8   0 33.4223 1.65751   4
  -1   8   0 34.9749 1.97941   7
  -1   8   0 34.7465 2.37748   1
  -1   8   0 36.2697 2.17299   8
  -1   8   0 35.2814 2.09888   3
   0  -8   0 42.1227 2.70116   1
   0  -8   0 40.9884 2.43608   5
   0  -8   0 46.2474 2.44704   3
   0  -8   0 43.8677 2.24253   7
   0  -8   0 42.9275 2.27719   6
   0   8   0 44.0057 2.63890   5
   0   8   0 44.7745 2.39319   3
   0   8   0 42.2685 2.20591   7
   0   8   0 42.6291 2.79745   1
  -1  -8   0 55.9422 3.22731   5
  -1  -8   0 63.6245 3.56655   1
  -1  -8   0 68.6005 3.64127   1
  -1  -8   0 68.7775 3.07505   6
  -1  -8   0 69.4348 3.24141   3
  -1  -8   0 62.5070 2.98063   7
   1   8   0 61.4566 3.39614   5
   1   8   0 61.4295 3.60386   1
   1   8   0 64.0864 3.14932   3
   1   8   0 60.1841 2.96863   7
  -2  -8   0 11.2894 1.51863   1
  -2  -8   0 8.82816 1.09546   5
  -2  -8   0 8.87890 0.88779   7
  -2  -8   0 10.8352 1.28789   4
  -2  -8   0 10.7429 0.96625   6
  -2  -8   0 10.6167 1.37108   1
  -2  -8   0 12.2625 1.37290   3
   2   8   0 12.1222 1.23242   3
   2   8   0 13.1069 1.27758   5
  -3  -8   0 15.4415 1.36582   4
  -3  -8   0 14.2901 1.59442   5
  -3  -8   0 9.30004 1.42461   1
  -3  -8   0 12.7275 1.37640   3
  -3  -8   0 13.1166 0.94725   7
  -3  -8   0 17.3571 1.73642   1
  -3  -8   0 12.8402 1.18255   6
   3   8   0 12.5640 1.29893   8
   3   8   0 13.3428 1.31253   3
   3   8   0 12.5863 1.31746   5
  -4  -8   0 7.14829 1.29099   4
  -4  -8   0 5.41603 0.64930   7
  -4  -8   0 6.08457 0.94038   3
  -4  -8   0 7.40677 0.90245   6
  -4  -8   0 4.81509 0.97771   5
  -4  -8   0 3.44054 1.19475   1
  -4  -8   0 4.74769 1.26165   1
  -4  -8   0 7.45025 0.63685   7
   4   8   0 5.52831 1.12836   8
   4   8   0 3.26425 1.28841   1
   4   8   0 5.86098 0.84959   3
   4   8   0 4.32730 1.05110   5
  -5  -8   0 42.5430 2.36607   6
  -5  -8   0 45.4910 2.33301   7
  -5  -8   0 44.4034 2.95442   1
  -5  -8   0 45.3144 2.87566   4
  -5  -8   0 43.8260 2.56794   5
  -5  -8   0 42.7273 2.45746   3
   5   8   0 42.0243 3.12886   1
   5   8   0 47.0148 2.39405   3
   5   8   0 45.2278 2.65027   5
   5   8   0 41.4161 2.72981   8
  -6  -8   0 11.1894 1.10913   7
  -6  -8   0 12.4830 1.43756   8
  -6  -8   0 9.93776 1.22825   5
  -6  -8   0 14.9954 1.79445   4
  -6  -8   0 12.7751 1.69287   1
   6   8   0 17.4075 1.92842   8
   6   8   0 12.5317 1.83374   1
   6   8   0 11.6840 1.29417   5
   6   8   0 14.1524 1.38658   3
  -7  -8   0 15.9898 1.70101   8
  -7  -8   0 18.8625 2.32019   4
  -7  -8   0 18.1342 1.83812   7
  -7  -8   0 18.5208 2.19989   1
  -7  -8   0 16.4460 1.49364   5
   7   8   0 16.1777 2.12221   1
   7   8   0 18.2930 1.57203   3
   7   8   0 19.3299 1.79771   8
  -8  -8   0 4.71202 1.45321   8
  -8  -8   0 2.82729 1.16768   7
  -8  -8   0 6.31727 1.66326   1
  -8  -8   0 4.96518 1.19085   5
  -8  -8   0 4.56056 1.74662   4
   8   8   0 6.08936 1.14054   5
   8   8   0 4.47082 0.92509   3
   8   8   0 2.60523 1.66319   1
   8   8   0 3.78630 1.20108   8
  -9  -8   0 -1.9202 1.68548   4
  -9  -8   0 0.44747 1.09524   5
  -9  -8   0 -0.5985 1.19777   7
  -9  -8   0 -0.2196 1.38496   8
  -9  -8   0 0.23256 1.40629   1
   9   8   0 -0.8392 1.45667   8
   9   8   0 0.41243 0.92622   3
   9   8   0 0.12382 0.99215   5
   9   8   0 -0.2196 1.62566   1
 -10  -8   0 1.53350 1.37060   7
 -10  -8   0 -0.1108 1.67434   1
 -10  -8   0 0.52055 1.20711   5
 -10  -8   0 -0.4707 1.57638   8
 -10  -8   0 0.65473 1.85571   4
  10   8   0 -0.1635 1.60213   1
  10   8   0 0.49088 1.65873   8
  10   8   0 1.65011 1.10316   5
  10   8   0 0.38703 1.00027   3
  10   8   0 -0.6015 0.98403   3
  10   8   0 -0.9582 1.22612   6
 -11  -8   0 2.90383 1.84696   8
 -11  -8   0 1.81245 1.74121   1
 -11  -8   0 1.20080 1.27873   5
 -11  -8   0 4.84033 1.61754   7
 -11  -8   0 4.61820 2.11373   4
  11   8   0 0.07678 1.08965   3
  11   8   0 2.13501 1.14367   3
  11   8   0 1.69822 1.46193   6
  11   8   0 2.52760 1.90623   1
  11   8   0 1.47154 1.20363   5
  11   8   0 6.18906 1.93221   8
 -12  -8   0 5.62368 1.80375   7
 -12  -8   0 5.35243 2.01187   8
 -12  -8   0 3.36805 1.43458   5
 -12  -8   0 3.43443 1.88936   1
 -12  -8   0 5.13207 2.27829   4
  12   8   0 5.35068 2.13952   8
  12   8   0 3.84227 1.30070   5
  12   8   0 5.58522 1.66505   6
  12   8   0 6.95970 2.42187   1
  12   8   0 5.53925 1.28318   3
  12   8   0 5.24427 1.28881   3
 -13  -8   0 3.65352 1.45208   5
 -13  -8   0 4.07799 1.84690   7
 -13  -8   0 4.09537 2.39373   4
 -13  -8   0 2.37619 2.04027   1
 -13  -8   0 1.65274 2.02510   8
  13   8   0 3.00320 1.68409   6
  13   8   0 9.73873 2.24058   8
  13   8   0 5.19696 2.27527   1
  13   8   0 5.28677 1.31469   3
  13   8   0 2.89287 1.27260   3
 -14  -8   0 13.0899 2.80891   4
 -14  -8   0 9.63435 2.29133   8
 -14  -8   0 13.2994 2.20306   7
 -14  -8   0 12.2480 1.68210   5
  14   8   0 15.4574 2.98647   1
  14   8   0 8.41888 1.49508   3
  14   8   0 11.4479 1.98500   6
  14   8   0 13.8653 1.60648   3
  14   8   0 9.01898 2.51144   8
 -15  -8   0 0.17524 1.99745   1
 -15  -8   0 2.66093 2.06052   8
 -15  -8   0 0.49513 1.27003   5
 -15  -8   0 0.61100 1.98780   7
 -15  -8   0 -2.4965 2.40555   4
  15   8   0 -1.6684 1.11710   3
  15   8   0 1.98477 2.32498   8
  15   8   0 0.33934 1.13861   3
  15   8   0 0.74184 1.69722   6
  15   8   0 0.21861 2.15907   1
 -16  -8   0 0.76802 2.68746   4
 -16  -8   0 3.04401 2.15236   7
 -16  -8   0 1.29634 1.94076   1
  16   8   0 -2.0493 2.25329   1
  16   8   0 -0.3110 1.87277   6
  16   8   0 0.33724 1.17442   3
  16   8   0 0.32186 2.40564   8
  13  -9   0 0.93105 2.02239   8
  13  -9   0 1.11426 1.55433   3
  13  -9   0 0.87858 1.94912   6
  13  -9   0 -2.0023 1.85261   1
 -13   9   0 -0.2009 1.90888   1
 -13   9   0 1.13365 1.82952   4
 -13   9   0 -0.0015 2.03471   7
 -13   9   0 -0.5656 1.38610   5
  12  -9   0 0.84123 1.58346   1
  12  -9   0 2.53336 1.62086   3
  12  -9   0 0.84961 1.78141   6
  12  -9   0 2.04363 1.90751   8
 -12   9   0 1.57166 1.67358   1
 -12   9   0 1.19903 1.35034   5
 -12   9   0 2.99403 2.07562   7
 -12   9   0 2.65849 1.73937   4
  11  -9   0 -0.6804 1.69113   8
  11  -9   0 3.10046 1.82011   1
  11  -9   0 1.30047 1.62378   6
  11  -9   0 -1.0160 1.34849   3
 -11   9   0 0.49458 1.54083   1
 -11   9   0 0.56456 1.37911   5
 -11   9   0 -1.7852 1.70656   7
 -11   9   0 1.61827 1.46769   4
  10  -9   0 -1.9469 1.40819   6
  10  -9   0 1.18454 1.43544   3
  10  -9   0 0.76893 1.63510   8
  10  -9   0 1.58817 1.61542   1
 -10   9   0 0.99956 1.38107   5
 -10   9   0 -2.2121 1.33600   1
 -10   9   0 -0.4006 1.76547   7
 -10   9   0 0.11129 1.29462   4
   9  -9   0 1.28037 1.33113   3
   9  -9   0 -0.5745 1.46656   1
   9  -9   0 -1.0957 1.37393   6
  -9   9   0 0.99029 1.59882   7
  -9   9   0 -2.0818 1.42053   1
  -9   9   0 0.24779 1.22710   4
  -9   9   0 -1.4348 1.23559   5
  -9   9   0 -0.3380 1.43320   8
   8  -9   0 5.39203 1.51324   6
   8  -9   0 2.06394 1.50048   1
   8  -9   0 2.82481 1.32323   3
  -8   9   0 6.11807 1.80829   3
  -8   9   0 3.90854 1.57970   7
  -8   9   0 5.00642 1.17620   4
  -8   9   0 5.77701 1.38634   5
  -8   9   0 5.51031 1.54271   8
  -8   9   0 4.10589 1.68447   1
   7  -9   0 14.8502 2.13534   1
   7  -9   0 12.5171 1.56618   3
   7  -9   0 12.1749 1.88562   7
   7  -9   0 15.6458 1.64933   6
  -7   9   0 12.8584 1.75753   7
  -7   9   0 11.6398 1.55055   5
  -7   9   0 13.4775 1.48878   3
  -7   9   0 13.1631 1.49875   8
  -7   9   0 14.0432 1.98702   1
  -7   9   0 13.4181 1.53680   4
   6  -9   0 1.09812 1.14257   6
   6  -9   0 2.48925 1.37767   1
   6  -9   0 1.43080 1.18303   3
   6  -9   0 2.05446 1.53187   7
  -6   9   0 1.92806 1.23120   1
  -6   9   0 -0.6314 1.15162   8
  -6   9   0 0.02731 1.00708   3
  -6   9   0 1.93001 1.31697   7
  -6   9   0 0.43966 1.19435   5
   5  -9   0 10.4508 1.28050   5
   5  -9   0 12.2829 1.63268   7
   5  -9   0 14.7399 1.47998   3
   5  -9   0 11.3478 1.83199   1
   5  -9   0 15.0025 1.48111   6
  -5   9   0 12.3841 1.22780   4
  -5   9   0 10.7043 1.44798   7
  -5   9   0 9.98383 1.43622   5
  -5   9   0 15.6613 1.45622   3
  -5   9   0 12.5418 1.78855   1
  -5   9   0 14.0460 1.51652   8
   4  -9   0 10.3164 1.51588   7
   4  -9   0 10.4729 1.27813   3
   4  -9   0 6.23056 1.11679   5
   4  -9   0 10.0236 1.66241   1
   4  -9   0 8.89473 1.23041   6
  -4   9   0 7.39866 1.15240   3
  -4   9   0 8.07568 0.82520   4
  -4   9   0 8.35537 1.22057   7
  -4   9   0 6.81878 1.24154   8
  -4   9   0 9.46433 1.34156   5
  -4   9   0 9.31165 1.60168   1
   3  -9   0 2.26365 0.94080   5
   3  -9   0 1.80721 0.92980   6
   3  -9   0 0.39777 1.04554   7
   3  -9   0 2.06966 1.14129   1
   3  -9   0 1.61211 1.00567   3
  -3   9   0 -0.4896 0.97894   8
  -3   9   0 0.22612 0.88742   7
  -3   9   0 -0.2176 1.04553   5
  -3   9   0 0.73780 0.99729   1
  -3   9   0 0.07628 0.87803   3
  -3   9   0 0.33606 0.49129   4
   2  -9   0 12.6899 1.18276   6
   2  -9   0 11.8638 1.56407   1
   2  -9   0 14.2954 1.55754   3
   2  -9   0 12.5071 1.26124   5
   2  -9   0 10.0682 1.19103   7
  -2   9   0 13.8032 1.39263   5
  -2   9   0 12.0851 1.53661   1
  -2   9   0 11.2813 1.26719   8
  -2   9   0 13.7179 1.19003   7
  -2   9   0 13.0050 1.22761   3
  -2   9   0 11.1798 0.81794   4
   1  -9   0 52.7226 2.73175   3
   1  -9   0 47.8226 3.03976   1
   1  -9   0 54.5811 2.59955   6
   1  -9   0 44.5786 2.75889   5
   1  -9   0 45.6647 2.62551   7
  -1   9   0 47.7638 2.63748   3
  -1   9   0 56.7208 3.20886   1
  -1   9   0 45.5496 2.83330   5
  -1   9   0 46.8849 2.54971   7
  -1   9   0 48.1908 2.76331   8
   0  -9   0 9.30369 1.45102   1
   0  -9   0 7.71045 0.84423   7
   0  -9   0 8.47830 1.07261   3
   0  -9   0 7.40347 1.06483   5
   0  -9   0 7.53764 0.93993   6
   0   9   0 6.20932 1.14898   5
   0   9   0 7.22798 0.77536   7
   0   9   0 7.52802 0.99480   3
   0   9   0 8.06963 1.31332   1
  -1  -9   0 19.0320 1.73289   5
  -1  -9   0 24.2776 1.66893   3
  -1  -9   0 21.8334 1.98632   1
  -1  -9   0 23.2009 1.95731   1
  -1  -9   0 18.6869 1.34584   7
  -1  -9   0 21.0489 1.42315   6
   1   9   0 21.1983 1.99878   5
   1   9   0 23.0213 1.96593   1
   1   9   0 21.0014 1.31126   7
   1   9   0 18.5293 1.62993   3
  -2  -9   0 12.2143 1.33843   4
  -2  -9   0 11.2673 0.99237   7
  -2  -9   0 11.6874 1.54149   1
  -2  -9   0 11.9654 1.24572   5
  -2  -9   0 13.8171 1.64510   1
  -2  -9   0 13.3720 1.26474   6
   2   9   0 13.0796 1.19734   3
   2   9   0 12.0630 1.38604   5
  -3  -9   0 36.4188 2.19808   4
  -3  -9   0 32.2653 1.91741   6
  -3  -9   0 31.5044 2.21177   5
  -3  -9   0 36.2858 2.09838   3
  -3  -9   0 33.8164 2.48868   1
  -3  -9   0 32.9400 1.69707   7
  -3  -9   0 32.3789 2.51159   1
   3   9   0 32.7288 2.37884   5
   3   9   0 30.3485 2.04073   3
   3   9   0 32.1391 2.06354   8
  -4  -9   0 3.21182 0.58770   7
  -4  -9   0 0.47280 1.11941   1
  -4  -9   0 2.19724 1.15788   4
  -4  -9   0 0.62426 0.95644   5
  -4  -9   0 1.91276 0.88354   3
  -4  -9   0 1.65281 0.78358   6
  -4  -9   0 1.62320 1.12862   1
  -4  -9   0 1.49213 0.50409   7
   4   9   0 1.25185 1.09704   8
   4   9   0 3.00719 1.11383   5
   4   9   0 0.26256 0.78945   3
  -5  -9   0 14.4808 1.18413   7
  -5  -9   0 12.3758 1.32850   7
  -5  -9   0 17.2033 2.05183   1
  -5  -9   0 13.7111 1.38135   5
  -5  -9   0 16.8730 1.74308   4
  -5  -9   0 17.9239 1.62256   3
  -5  -9   0 14.5398 1.41534   6
   5   9   0 17.4250 2.01533   1
   5   9   0 17.7565 1.88101   5
   5   9   0 17.8787 1.55846   3
   5   9   0 17.6824 1.64060   8
  -6  -9   0 0.88928 1.20981   1
  -6  -9   0 2.75682 0.91364   3
  -6  -9   0 0.74015 0.83227   7
  -6  -9   0 0.27312 1.50148   4
  -6  -9   0 -1.3310 0.99976   5
   6   9   0 -0.0931 1.06461   5
   6   9   0 -0.2308 0.91034   8
   6   9   0 1.17852 0.85110   3
   6   9   0 1.65541 1.34998   1
  -7  -9   0 10.9136 1.81893   4
  -7  -9   0 9.37879 1.30438   5
  -7  -9   0 11.4308 1.79096   1
  -7  -9   0 15.2895 1.70600   7
  -7  -9   0 8.72783 1.52857   8
   7   9   0 12.1627 2.02502   1
   7   9   0 10.1767 1.59523   8
   7   9   0 8.35986 1.31254   5
   7   9   0 10.3906 1.16379   3
  -8  -9   0 13.1389 2.05736   4
  -8  -9   0 8.88282 1.83660   1
  -8  -9   0 9.15216 1.34646   5
  -8  -9   0 11.2664 1.33680   7
  -8  -9   0 11.4627 1.45776   8
   8   9   0 9.38400 1.97194   1
   8   9   0 9.53741 1.17142   3
   8   9   0 8.88424 1.70743   8
   8   9   0 13.2309 1.42405   5
  -9  -9   0 0.77890 1.21749   5
  -9  -9   0 5.12416 1.32970   7
  -9  -9   0 5.42120 1.89049   4
  -9  -9   0 -0.8694 1.54637   8
  -9  -9   0 2.27076 1.60738   1
   9   9   0 1.78069 1.60478   8
   9   9   0 5.00662 1.76192   1
   9   9   0 0.92384 1.12999   5
   9   9   0 2.03608 1.02684   3
 -10  -9   0 2.50916 1.70063   8
 -10  -9   0 1.11935 1.26927   5
 -10  -9   0 3.14434 1.98785   4
 -10  -9   0 0.78570 1.54804   1
 -10  -9   0 2.41593 1.37360   7
  10   9   0 1.51081 1.14889   5
  10   9   0 0.68920 1.05672   3
  10   9   0 3.95863 1.80375   8
  10   9   0 4.81361 1.85127   1
 -11  -9   0 2.02168 1.45634   7
 -11  -9   0 1.79661 2.04015   4
 -11  -9   0 0.63609 1.64910   1
 -11  -9   0 -0.3131 1.32053   5
 -11  -9   0 2.63301 1.81572   8
  11   9   0 2.18744 1.86897   8
  11   9   0 0.69636 1.13066   3
  11   9   0 -1.0142 1.36075   6
  11   9   0 0.54661 1.16314   3
  11   9   0 -1.1492 1.15317   5
  11   9   0 1.08884 1.85722   1
 -12  -9   0 2.59573 2.02213   1
 -12  -9   0 5.42645 1.73672   7
 -12  -9   0 3.88521 1.47883   5
 -12  -9   0 6.16905 2.39451   4
 -12  -9   0 4.86409 1.99754   8
  12   9   0 2.93107 1.69470   6
  12   9   0 0.66116 1.98862   1
  12   9   0 3.30755 1.31357   5
  12   9   0 3.50170 1.21564   3
  12   9   0 3.79553 2.14448   8
  12   9   0 2.95373 1.21465   3
 -13  -9   0 -0.7070 2.23876   4
 -13  -9   0 -1.4174 1.30083   5
 -13  -9   0 -3.3013 1.45162   8
 -13  -9   0 2.77889 1.68932   7
 -13  -9   0 -1.4036 1.91194   1
  13   9   0 2.22815 2.17783   1
  13   9   0 1.19304 2.18164   8
  13   9   0 1.72283 1.32170   5
  13   9   0 -0.0018 1.16664   3
  13   9   0 -1.1351 1.14310   3
  13   9   0 -1.8881 1.57284   6
 -14  -9   0 2.23386 2.10427   8
 -14  -9   0 -1.0555 1.81321   1
 -14  -9   0 5.05658 1.46173   5
 -14  -9   0 3.16828 2.54500   4
 -14  -9   0 3.86490 1.96699   7
  14   9   0 2.96988 2.47217   1
  14   9   0 4.97491 2.47102   8
  14   9   0 3.87611 1.33837   3
  14   9   0 3.04336 1.85535   6
  14   9   0 3.32223 1.33339   3
 -15  -9   0 1.77223 1.34911   5
 -15  -9   0 -0.8044 2.46276   4
 -15  -9   0 -0.9982 1.85406   7
 -15  -9   0 0.88470 2.01061   1
 -15  -9   0 2.68546 1.97524   8
  15   9   0 -0.2983 1.17845   3
  15   9   0 1.36316 1.78149   6
  15   9   0 -0.3867 2.34473   8
  15   9   0 -1.5567 1.16041   3
  15   9   0 -0.9941 1.96961   1
 -16  -9   0 0.23552 2.07824   7
 -16  -9   0 -2.1175 2.71248   4
  16   9   0 -0.4184 2.41810   8
  16   9   0 1.39796 2.69723   1
  16   9   0 1.08706 1.82885   6
  16   9   0 -0.7178 1.16748   3
  13 -10   0 1.14123 1.89838   6
  13 -10   0 1.04691 1.68120   3
 -13  10   0 -0.8442 1.51032   5
 -13  10   0 -0.6414 1.78180   4
 -13  10   0 -0.5509 2.04972   7
 -13  10   0 4.30468 2.16468   1
  12 -10   0 -0.1653 1.54200   1
  12 -10   0 1.46476 1.61071   3
  12 -10   0 2.53741 1.83232   6
 -12  10   0 -0.6344 1.51771   5
 -12  10   0 1.50270 1.94840   1
 -12  10   0 -0.0170 2.00782   7
 -12  10   0 -1.1846 1.53247   4
  11 -10   0 2.76195 1.54384   3
  11 -10   0 -0.8772 1.61476   6
  11 -10   0 2.92605 1.77551   1
 -11  10   0 2.89381 1.47815   5
 -11  10   0 0.28611 1.81265   7
 -11  10   0 0.83455 1.84060   1
 -11  10   0 2.34849 1.49025   4
  10 -10   0 -2.7477 1.34156   1
  10 -10   0 -1.5947 1.38646   3
  10 -10   0 0.55131 1.55550   6
 -10  10   0 0.19702 1.25083   4
 -10  10   0 0.89364 1.78190   1
 -10  10   0 1.61123 1.40252   5
 -10  10   0 1.34001 1.75231   7
   9 -10   0 23.1373 2.59249   3
   9 -10   0 20.2572 2.63690   1
   9 -10   0 18.9606 2.10345   6
  -9  10   0 21.1983 2.09979   4
  -9  10   0 16.8998 1.94732   5
  -9  10   0 24.7704 2.89685   1
  -9  10   0 22.7530 2.39193   7
   8 -10   0 0.76158 1.41717   6
   8 -10   0 0.90934 1.42891   1
   8 -10   0 0.96089 1.37805   3
  -8  10   0 0.65717 1.60082   7
  -8  10   0 -0.1922 1.35810   8
  -8  10   0 -1.3161 1.42973   1
  -8  10   0 -0.4277 1.04573   4
  -8  10   0 0.53733 1.33459   5
   7 -10   0 0.96922 1.62043   7
   7 -10   0 -0.0488 1.49633   1
   7 -10   0 -0.2403 1.24042   3
   7 -10   0 -0.0333 1.30702   6
  -7  10   0 2.68266 1.49266   7
  -7  10   0 1.42564 1.32972   5
  -7  10   0 0.79853 0.95473   4
  -7  10   0 0.80329 1.31438   8
  -7  10   0 1.03278 1.35213   1
   6 -10   0 21.9923 2.10769   3
   6 -10   0 19.7509 2.37868   1
   6 -10   0 18.2712 1.82190   6
   6 -10   0 17.0333 1.98103   7
  -6  10   0 18.5199 2.04333   3
  -6  10   0 17.7588 2.20800   1
  -6  10   0 19.8688 1.53653   4
  -6  10   0 22.2948 2.20956   5
  -6  10   0 20.6720 2.18619   8
  -6  10   0 19.9831 2.30854   7
   5 -10   0 29.1457 2.31874   3
   5 -10   0 22.2576 2.15464   5
   5 -10   0 28.4075 2.54336   1
   5 -10   0 23.9292 2.05273   6
   5 -10   0 27.7744 2.66380   7
  -5  10   0 25.3822 1.61028   4
  -5  10   0 22.6701 2.22415   8
  -5  10   0 25.7127 2.70126   1
  -5  10   0 29.2919 2.50684   5
  -5  10   0 26.5074 2.30239   7
  -5  10   0 24.3126 2.10262   3
   4 -10   0 7.14336 1.23627   6
   4 -10   0 3.40138 1.10986   5
   4 -10   0 3.55330 1.40650   1
   4 -10   0 5.62453 1.26838   3
   4 -10   0 4.58985 1.34718   7
  -4  10   0 3.36868 1.10498   3
  -4  10   0 4.97988 0.71673   4
  -4  10   0 5.62662 1.25894   8
  -4  10   0 2.60689 1.35636   1
  -4  10   0 4.04205 1.14251   7
  -4  10   0 7.64465 1.39204   5
   3 -10   0 3.38284 1.15852   3
   3 -10   0 1.95666 1.24334   7
   3 -10   0 3.11339 1.03945   6
   3 -10   0 3.63892 1.32432   1
   3 -10   0 4.09256 1.06670   5
  -3  10   0 2.85984 1.24514   1
  -3  10   0 3.31083 1.14674   8
  -3  10   0 2.17013 1.01242   7
  -3  10   0 4.69454 1.27785   5
  -3  10   0 3.48203 1.05748   3
  -3  10   0 3.51877 0.57868   4
   2 -10   0 0.02651 0.99253   7
   2 -10   0 2.44337 0.95419   6
   2 -10   0 1.07357 0.96391   5
   2 -10   0 1.09484 0.98780   3
   2 -10   0 -0.0504 1.09749   1
  -2  10   0 3.27573 1.23657   5
  -2  10   0 2.23597 0.43488   4
  -2  10   0 2.56831 0.97226   3
  -2  10   0 2.23966 1.05405   8
  -2  10   0 2.03367 1.12576   1
  -2  10   0 3.14858 0.90676   7
   1 -10   0 12.3794 1.20346   6
   1 -10   0 9.63798 1.24506   5
   1 -10   0 9.91822 1.63349   1
   1 -10   0 11.8202 1.16075   7
   1 -10   0 11.6985 1.29044   3
  -1  10   0 10.1754 1.14642   8
  -1  10   0 10.7125 1.41756   5
  -1  10   0 12.5956 1.59358   1
  -1  10   0 11.0895 1.04406   7
  -1  10   0 11.6888 1.24812   3
   0 -10   0 0.92391 0.95073   5
   0 -10   0 0.17552 1.06710   1
   0 -10   0 0.06139 0.71272   7
   0 -10   0 1.57727 0.84569   6
   0 -10   0 0.54454 0.91374   3
   0  10   0 1.56012 1.15393   1
   0  10   0 0.59156 0.87553   3
   0  10   0 0.86864 1.12034   5
   0  10   0 1.97676 0.66809   7
  -1 -10   0 18.3638 1.74711   5
  -1 -10   0 16.6962 1.28376   4
  -1 -10   0 16.0085 1.33159   7
  -1 -10   0 17.2988 1.45650   6
  -1 -10   0 22.0759 2.05192   1
  -1 -10   0 20.4116 1.76026   3
   1  10   0 17.9779 1.64345   3
   1  10   0 17.1165 1.25269   7
   1  10   0 17.9804 1.64001   5
   1  10   0 14.2735 1.73944   1
  -2 -10   0 1.57235 1.18809   1
  -2 -10   0 0.32810 0.94344   3
  -2 -10   0 0.09213 0.51877   7
  -2 -10   0 0.21910 0.77809   6
  -2 -10   0 0.95185 1.24183   1
  -2 -10   0 0.69248 0.88061   4
  -2 -10   0 -0.5041 0.94279   5
   2  10   0 0.18334 0.86556   3
   2  10   0 0.96115 1.18399   5
  -3 -10   0 0.70929 1.07860   4
  -3 -10   0 0.43719 1.09062   1
  -3 -10   0 0.31022 1.09912   1
  -3 -10   0 0.41115 0.81788   6
  -3 -10   0 0.89167 0.48411   7
  -3 -10   0 -0.1017 0.90207   3
  -3 -10   0 0.62461 0.99215   5
   3  10   0 0.51477 1.11945   8
   3  10   0 0.15232 1.15514   5
   3  10   0 -0.3367 0.86320   3
  -4 -10   0 6.40037 1.16446   5
  -4 -10   0 7.21967 0.64972   7
  -4 -10   0 5.16318 1.43630   1
  -4 -10   0 5.42143 1.39969   1
  -4 -10   0 4.68464 0.94242   6
  -4 -10   0 7.89169 0.69170   7
  -4 -10   0 4.79202 1.07773   3
  -4 -10   0 7.75407 1.37237   4
   4  10   0 7.01354 1.30954   5
   4  10   0 4.36095 0.97160   3
   4  10   0 3.19262 1.24748   8
  -5 -10   0 6.21506 1.02919   6
  -5 -10   0 10.3419 0.99422   7
  -5 -10   0 9.72994 0.87125   7
  -5 -10   0 11.0578 1.21787   3
  -5 -10   0 7.74302 1.25084   5
  -5 -10   0 5.73683 1.48029   1
  -5 -10   0 9.75061 1.55808   4
  -5 -10   0 10.8775 1.68820   1
   5  10   0 8.45164 1.09549   3
   5  10   0 10.5487 1.47000   8
   5  10   0 8.34826 1.34530   5
  -6 -10   0 1.66959 1.31841   1
  -6 -10   0 1.21599 1.51207   4
  -6 -10   0 1.75117 0.81187   7
  -6 -10   0 0.65346 0.92793   3
  -6 -10   0 -0.4548 0.58884   7
  -6 -10   0 -1.5117 1.09110   5
   6  10   0 1.54709 1.31808   8
   6  10   0 -0.0563 0.85549   3
   6  10   0 -0.4997 1.23417   1
   6  10   0 0.86288 1.18758   5
  -7 -10   0 0.52023 1.36118   1
  -7 -10   0 0.46707 1.56850   4
  -7 -10   0 -0.2155 1.12897   5
  -7 -10   0 0.13345 0.89280   7
   7  10   0 0.28779 1.06365   8
   7  10   0 0.03578 0.93499   3
   7  10   0 -1.8089 1.07473   5
   7  10   0 -1.0383 1.37094   1
  -8 -10   0 0.84955 1.77196   4
  -8 -10   0 -1.1243 1.13863   5
  -8 -10   0 -1.5632 1.50279   1
  -8 -10   0 -0.0912 1.04307   7
   8  10   0 -1.3473 1.18305   8
   8  10   0 0.21124 0.98532   3
   8  10   0 1.01324 1.47503   1
   8  10   0 1.34112 1.16519   5
  -9 -10   0 -1.1663 1.26583   5
  -9 -10   0 -2.3846 1.48055   8
  -9 -10   0 0.12552 1.15699   7
  -9 -10   0 2.84594 1.87769   4
  -9 -10   0 1.96024 1.79640   1
   9  10   0 2.59035 1.27379   5
   9  10   0 -0.8700 1.52649   1
   9  10   0 0.88219 1.09104   3
   9  10   0 -1.1984 1.59916   8
 -10 -10   0 0.80912 1.75713   1
 -10 -10   0 0.31646 1.66704   8
 -10 -10   0 -1.6782 1.82315   4
 -10 -10   0 -0.8579 1.28497   7
 -10 -10   0 -1.1181 1.22387   5
  10  10   0 1.43218 1.76264   1
  10  10   0 1.88225 1.78419   8
  10  10   0 -0.3079 1.17830   5
  10  10   0 0.54062 1.12208   3
 -11 -10   0 1.09934 1.78456   8
 -11 -10   0 1.45625 1.68923   1
 -11 -10   0 1.28557 2.06395   4
 -11 -10   0 2.12097 1.41382   5
 -11 -10   0 1.91455 1.40990   7
  11  10   0 -1.0739 1.86007   8
  11  10   0 -1.0391 1.11018   3
  11  10   0 0.38915 1.77235   1
  11  10   0 -0.0611 1.22742   5
  11  10   0 1.84445 1.48793   6
  11  10   0 -0.6272 1.12533   3
 -12 -10   0 7.19081 2.04120   8
 -12 -10   0 2.03584 1.81628   1
 -12 -10   0 3.60489 2.37481   4
 -12 -10   0 4.22692 1.61803   7
 -12 -10   0 2.27646 1.47375   5
  12  10   0 5.03129 2.12901   1
  12  10   0 1.58190 1.25819   3
  12  10   0 6.74286 2.14605   8
  12  10   0 6.70641 1.34820   3
  12  10   0 3.47597 1.67854   6
  12  10   0 2.42892 1.35011   5
 -13 -10   0 -0.7501 1.36255   5
 -13 -10   0 -0.9310 1.65081   1
 -13 -10   0 -3.3212 1.86845   8
 -13 -10   0 2.32077 2.35527   4
 -13 -10   0 0.35532 1.69228   7
  13  10   0 -2.2569 1.15668   3
  13  10   0 -0.5132 1.26394   5
  13  10   0 -1.0974 2.11120   8
  13  10   0 -0.6120 1.21338   3
  13  10   0 3.48743 1.71771   6
  13  10   0 1.85899 1.97555   1
 -14 -10   0 0.55063 1.81418   1
 -14 -10   0 2.65394 1.46046   5
 -14 -10   0 0.75227 2.05331   8
 -14 -10   0 5.11950 2.62574   4
 -14 -10   0 -0.4430 1.77922   7
  14  10   0 0.82381 1.31582   5
  14  10   0 0.87167 2.31929   8
  14  10   0 3.41798 1.83358   6
  14  10   0 4.54202 2.15802   1
  14  10   0 2.92630 1.27254   3
  14  10   0 0.55852 1.28006   3
 -15 -10   0 3.56926 2.30669   1
 -15 -10   0 0.28226 2.57578   4
 -15 -10   0 -2.5308 1.89113   7
  15  10   0 -0.2598 2.38631   8
  15  10   0 -1.7784 1.19291   3
  15  10   0 -2.8198 1.86064   1
  15  10   0 1.15129 1.84520   6
 -16 -10   0 -1.0573 2.03800   7
 -16 -10   0 2.31526 2.89736   4
  16  10   0 -0.0178 1.21646   3
  16  10   0 -0.6395 1.88782   6
  16  10   0 -3.2766 2.19129   1
  16  10   0 2.35863 2.49220   8
  12 -11   0 3.04443 1.95222   6
  12 -11   0 2.10991 2.75740   1
  12 -11   0 0.25283 1.59572   3
 -12  11   0 -0.5524 1.47506   5
 -12  11   0 4.67494 2.10947   1
 -12  11   0 1.88022 1.64696   4
 -12  11   0 2.64088 2.06376   7
  11 -11   0 -0.7803 1.68982   1
  11 -11   0 0.01766 1.73580   6
  11 -11   0 2.14066 1.64213   3
 -11  11   0 -2.0568 1.38390   4
 -11  11   0 0.39184 1.52017   5
 -11  11   0 1.38689 1.82545   1
 -11  11   0 1.10125 1.97380   7
  10 -11   0 0.94480 1.66486   1
  10 -11   0 3.17771 1.72993   6
  10 -11   0 4.08606 1.59878   3
 -10  11   0 4.53716 1.81269   1
 -10  11   0 3.51519 1.83773   7
 -10  11   0 2.90480 1.35483   4
 -10  11   0 3.00945 1.60139   5
   9 -11   0 3.41385 1.66527   6
   9 -11   0 2.29902 1.69573   1
   9 -11   0 2.71120 1.48709   3
  -9  11   0 2.33215 1.64110   1
  -9  11   0 3.65222 1.24680   4
  -9  11   0 0.55924 1.68308   7
  -9  11   0 3.10859 1.57074   5
   8 -11   0 22.3461 2.38789   3
   8 -11   0 20.3571 2.49538   1
   8 -11   0 22.7251 2.17320   6
  -8  11   0 19.7053 2.16593   7
  -8  11   0 23.3863 2.76094   1
  -8  11   0 14.3334 2.25475   8
  -8  11   0 22.2109 2.59914   5
  -8  11   0 19.0937 1.82355   4
   7 -11   0 -1.2906 1.47777   1
   7 -11   0 0.80202 1.29814   3
   7 -11   0 0.47018 1.36121   6
  -7  11   0 0.34406 0.88760   4
  -7  11   0 0.09919 1.43806   7
  -7  11   0 2.26499 1.60095   1
  -7  11   0 1.50309 1.32828   8
  -7  11   0 1.44258 1.40320   5
   6 -11   0 -0.4232 1.54513   7
   6 -11   0 -0.0289 1.25686   6
   6 -11   0 -1.0769 1.40296   1
   6 -11   0 -2.5250 1.21610   3
  -6  11   0 -1.1500 1.25506   8
  -6  11   0 -1.1553 1.35701   1
  -6  11   0 -0.7435 1.35707   5
  -6  11   0 -0.2469 0.74667   4
  -6  11   0 0.41074 1.31934   7
   5 -11   0 0.73224 1.20544   3
   5 -11   0 0.40796 1.39741   7
   5 -11   0 0.59916 1.19658   6
   5 -11   0 -0.0176 1.06778   5
   5 -11   0 2.84068 1.51179   1
  -5  11   0 -0.0699 1.26867   1
  -5  11   0 0.03096 1.30380   5
  -5  11   0 0.03069 1.25268   7
  -5  11   0 0.72005 1.22060   8
  -5  11   0 0.82697 0.66789   4
  -5  11   0 0.38632 1.07262   3
   4 -11   0 0.00585 1.13254   6
   4 -11   0 1.73046 1.30986   7
   4 -11   0 0.35150 1.07607   5
   4 -11   0 -1.0370 1.19118   1
   4 -11   0 0.30539 1.18744   3
  -4  11   0 0.55059 1.05402   7
  -4  11   0 0.62401 1.32698   5
  -4  11   0 -0.9368 1.33707   1
  -4  11   0 -0.3838 1.04561   3
  -4  11   0 0.32517 0.56819   4
  -4  11   0 -0.6260 1.16900   8
   3 -11   0 40.5913 2.60526   3
   3 -11   0 38.4830 2.95489   1
   3 -11   0 34.8389 2.62925   5
   3 -11   0 35.2727 2.68350   7
   3 -11   0 38.9957 2.35800   6
  -3  11   0 37.0115 2.59611   8
  -3  11   0 31.7514 2.83447   1
  -3  11   0 33.5421 1.78059   4
  -3  11   0 35.4804 2.49764   3
  -3  11   0 36.1910 2.89715   5
  -3  11   0 38.1582 2.45491   7
   2 -11   0 2.40692 1.16057   3
   2 -11   0 1.29456 1.41031   1
   2 -11   0 0.94270 1.06208   5
   2 -11   0 1.14825 1.08505   7
   2 -11   0 1.37299 1.02746   6
  -2  11   0 1.26601 1.07677   8
  -2  11   0 1.25352 1.30677   5
  -2  11   0 1.60428 1.22204   1
  -2  11   0 0.81837 0.90419   7
  -2  11   0 2.52933 1.05165   3
   1 -11   0 12.8677 1.39907   3
   1 -11   0 11.8372 1.29030   6
   1 -11   0 15.6245 2.00968   1
   1 -11   0 12.7512 1.40401   5
   1 -11   0 11.0371 1.22262   7
  -1  11   0 12.2158 1.47297   7
  -1  11   0 10.7954 1.28980   3
  -1  11   0 7.31254 1.54138   1
  -1  11   0 11.8949 1.45091   8
  -1  11   0 12.2831 1.59434   5
   0 -11   0 1.89644 1.39681   1
   0 -11   0 3.81177 0.88261   7
   0 -11   0 0.91182 1.07122   5
   0 -11   0 4.03783 1.00389   6
   0 -11   0 2.86298 1.12528   3
   0  11   0 2.16817 1.19803   1
   0  11   0 1.88013 1.29183   5
   0  11   0 3.30120 1.03379   3
   0  11   0 3.45451 0.77150   7
  -1 -11   0 4.95394 0.80412   7
  -1 -11   0 3.27984 1.08851   3
  -1 -11   0 3.85151 1.13003   5
  -1 -11   0 2.90733 1.25782   1
  -1 -11   0 4.43241 0.94943   6
  -1 -11   0 5.07694 0.84340   4
  -1 -11   0 3.95720 1.47383   1
   1  11   0 4.87887 1.08215   3
   1  11   0 4.48874 0.72552   7
   1  11   0 2.97398 1.29598   5
  -2 -11   0 2.84183 1.05735   3
  -2 -11   0 1.68955 0.89927   6
  -2 -11   0 1.19295 1.38042   1
  -2 -11   0 2.50673 1.10272   5
  -2 -11   0 2.70579 0.63194   7
  -2 -11   0 3.05865 0.98233   4
  -2 -11   0 4.30856 1.38984   1
   2  11   0 2.56546 1.29570   5
   2  11   0 1.04294 0.96507   3
  -3 -11   0 5.84049 1.19076   4
  -3 -11   0 1.04790 1.08602   5
  -3 -11   0 2.40840 1.39458   1
  -3 -11   0 3.38355 0.58078   7
  -3 -11   0 3.37408 1.48081   1
  -3 -11   0 2.29216 1.04010   3
  -3 -11   0 0.91770 0.85463   6
   3  11   0 0.91365 0.96312   3
   3  11   0 6.90711 1.37142   5
   3  11   0 3.05304 1.26952   8
  -4 -11   0 -0.3766 0.47016   7
  -4 -11   0 0.26107 0.52275   7
  -4 -11   0 0.71789 0.86697   6
  -4 -11   0 0.97502 1.34750   1
  -4 -11   0 0.08685 1.36921   1
  -4 -11   0 0.70820 0.99140   3
  -4 -11   0 0.36220 1.25136   4
  -4 -11   0 0.68250 1.07893   5
   4  11   0 0.23099 1.24865   8
   4  11   0 -0.2223 1.28425   5
   4  11   0 0.50148 0.94788   3
  -5 -11   0 0.11368 0.96237   3
  -5 -11   0 -0.6202 1.10563   5
  -5 -11   0 -0.8573 0.87222   6
  -5 -11   0 -0.6665 0.50522   7
  -5 -11   0 0.12602 1.35441   4
  -5 -11   0 0.11145 1.41351   1
  -5 -11   0 0.50573 0.61489   7
  -5 -11   0 1.79453 1.32780   1
   5  11   0 -0.2572 1.29619   8
   5  11   0 -1.5771 1.26299   5
   5  11   0 0.46769 0.92939   3
  -6 -11   0 -0.3672 0.59287   7
  -6 -11   0 0.39833 0.75332   7
  -6 -11   0 -1.1244 1.16059   5
  -6 -11   0 -1.8540 1.45610   1
  -6 -11   0 -0.1216 1.30876   1
  -6 -11   0 0.72109 1.48633   4
  -6 -11   0 0.40750 1.00148   3
  -6 -11   0 1.29386 0.97768   6
   6  11   0 1.95954 1.38302   8
   6  11   0 -1.4732 1.24914   5
   6  11   0 0.34494 0.97412   3
  -7 -11   0 2.49453 1.76125   4
  -7 -11   0 -1.1291 1.21344   5
  -7 -11   0 0.36512 1.42075   1
  -7 -11   0 0.15329 0.69861   7
  -7 -11   0 -0.0300 0.88438   7
   7  11   0 -1.8925 1.22339   5
   7  11   0 2.04375 1.11421   3
   7  11   0 1.15736 1.69803   1
   7  11   0 0.76763 1.52998   8
  -8 -11   0 0.40282 1.66222   1
  -8 -11   0 -1.2991 1.22793   5
  -8 -11   0 2.18091 1.77375   4
  -8 -11   0 0.38753 1.00038   7
   8  11   0 -0.4287 1.05750   3
   8  11   0 -1.2565 1.57384   8
   8  11   0 -1.3492 1.24015   5
   8  11   0 0.16386 1.53684   1
  -9 -11   0 -0.4174 1.35210   5
  -9 -11   0 -2.6361 1.69001   4
  -9 -11   0 -1.1750 1.67406   1
  -9 -11   0 0.38350 1.08560   7
   9  11   0 0.47789 1.08897   3
   9  11   0 0.59372 1.80749   1
   9  11   0 1.66575 1.29080   5
   9  11   0 -1.8521 1.69237   8
 -10 -11   0 2.04668 1.72482   8
 -10 -11   0 1.83920 1.99017   4
 -10 -11   0 -1.8229 1.31242   5
 -10 -11   0 -0.3945 1.22497   7
 -10 -11   0 2.41305 1.89468   1
  10  11   0 -0.4325 1.16880   3
  10  11   0 1.13876 1.84565   8
  10  11   0 1.32513 1.76550   1
  10  11   0 1.05691 1.34207   5
 -11 -11   0 -0.0590 1.35650   8
 -11 -11   0 0.54529 2.08522   4
 -11 -11   0 -0.4773 1.31482   7
 -11 -11   0 1.62098 1.48448   5
 -11 -11   0 0.34217 1.64161   1
  11  11   0 -0.1690 1.99874   1
  11  11   0 0.11771 1.17438   3
  11  11   0 -0.5956 1.94316   8
  11  11   0 0.08229 1.29371   5
 -12 -11   0 -0.9814 1.46412   5
 -12 -11   0 3.02035 1.94266   8
 -12 -11   0 -1.4706 2.23367   4
 -12 -11   0 -0.2485 1.69791   1
 -12 -11   0 -0.1718 1.48728   7
  12  11   0 0.87495 2.13502   1
  12  11   0 -1.8245 1.49119   6
  12  11   0 -1.4905 1.34639   5
  12  11   0 0.57583 1.27390   3
  12  11   0 -0.6110 2.05353   8
  12  11   0 -0.5103 1.25932   3
 -13 -11   0 -1.0652 1.90391   8
 -13 -11   0 1.03581 1.78250   1
 -13 -11   0 -1.5370 1.41562   5
 -13 -11   0 -0.9783 2.33298   4
 -13 -11   0 1.15543 1.56985   7
  13  11   0 -0.2488 1.66920   6
  13  11   0 -2.2848 2.09326   1
  13  11   0 0.97573 1.32050   5
  13  11   0 3.36796 2.18584   8
  13  11   0 1.18150 1.24042   3
  13  11   0 -1.7077 1.21433   3
 -14 -11   0 -1.1804 1.52457   5
 -14 -11   0 -3.1827 1.87144   8
 -14 -11   0 3.12086 2.03873   1
 -14 -11   0 -1.1647 2.42173   4
 -14 -11   0 0.60394 1.76602   7
  14  11   0 0.18625 1.29206   3
  14  11   0 -0.9570 1.69020   6
  14  11   0 -0.4655 1.30531   5
  14  11   0 -0.5460 1.21536   3
  14  11   0 -0.1621 2.29772   8
  14  11   0 2.82998 2.10231   1
 -15 -11   0 0.43884 1.85390   7
 -15 -11   0 -0.3598 2.66430   4
 -15 -11   0 -0.8631 1.97249   1
  15  11   0 -0.0816 2.45776   8
  15  11   0 -1.4418 1.22317   3
  15  11   0 -0.8342 2.00979   1
  15  11   0 -0.0600 1.90849   6
 -16 -11   0 -0.0286 2.86378   4
 -16 -11   0 2.89893 2.10221   7
  16  11   0 -0.4082 2.45590   8
  16  11   0 -1.7525 2.00707   6
  16  11   0 -0.5582 2.49148   1
  16  11   0 0.78131 1.25187   3
  12 -12   0 1.42835 1.95695   6
  12 -12   0 0.12088 1.69011   3
 -12  12   0 -0.7087 1.66428   5
 -12  12   0 -1.0926 1.99787   7
 -12  12   0 -1.6031 1.38841   4
  11 -12   0 6.67900 1.78523   3
  11 -12   0 10.4943 2.11758   6
  11 -12   0 8.57869 2.13035   1
 -11  12   0 5.80016 2.11481   7
 -11  12   0 2.59297 1.84575   1
 -11  12   0 9.46637 1.91314   5
 -11  12   0 6.89537 1.53711   4
  10 -12   0 19.6897 2.26194   3
  10 -12   0 19.0086 2.30469   6
  10 -12   0 16.9208 2.40493   1
 -10  12   0 17.1917 2.48772   7
 -10  12   0 17.9676 2.80110   1
 -10  12   0 14.6475 2.04169   5
 -10  12   0 17.9598 1.83976   4
   9 -12   0 18.5792 2.58505   1
   9 -12   0 22.5615 2.42822   6
   9 -12   0 24.6324 2.34996   3
  -9  12   0 18.7505 2.20944   5
  -9  12   0 18.8006 2.65728   1
  -9  12   0 22.7447 2.05066   4
  -9  12   0 25.3948 2.62585   7
   8 -12   0 23.7335 2.55360   6
   8 -12   0 25.4892 2.72350   3
   8 -12   0 25.9424 3.01342   1
  -8  12   0 24.0225 1.93915   4
  -8  12   0 25.3518 3.04762   7
  -8  12   0 25.6151 2.39129   5
  -8  12   0 23.0519 2.89059   1
   7 -12   0 -0.1724 1.38002   6
   7 -12   0 -0.3940 1.37451   1
   7 -12   0 -1.2552 1.34089   3
  -7  12   0 -0.0247 1.41631   7
  -7  12   0 1.39263 1.50558   5
  -7  12   0 -2.2311 1.21522   1
  -7  12   0 -0.5295 1.53056   8
  -7  12   0 -1.0704 0.80054   4
   6 -12   0 4.36997 1.41102   3
   6 -12   0 5.03882 1.63145   7
   6 -12   0 5.43721 1.45380   6
   6 -12   0 8.59352 1.94145   1
  -6  12   0 4.05987 0.83459   4
  -6  12   0 2.61698 1.48046   5
  -6  12   0 3.80322 1.42600   8
  -6  12   0 3.23972 1.47722   7
  -6  12   0 6.17400 1.71583   1
   5 -12   0 -1.1467 1.20082   3
   5 -12   0 -0.1855 1.38249   7
   5 -12   0 -0.9621 1.17741   6
   5 -12   0 -1.5752 1.34848   1
  -5  12   0 0.91013 1.48813   1
  -5  12   0 0.53625 1.29352   8
  -5  12   0 0.33758 1.27003   7
  -5  12   0 0.56780 0.61371   4
  -5  12   0 -1.7917 1.34805   5
   4 -12   0 13.6026 2.02929   1
   4 -12   0 14.9728 1.67084   6
   4 -12   0 16.1466 1.83735   7
   4 -12   0 15.1861 1.67770   3
   4 -12   0 14.0550 1.60202   5
  -4  12   0 16.3652 1.62729   7
  -4  12   0 13.7068 0.99775   4
  -4  12   0 16.6835 1.74993   8
  -4  12   0 12.7213 1.77602   5
  -4  12   0 14.3312 2.17216   1
  -4  12   0 14.7841 1.61575   3
   3 -12   0 2.00637 1.45529   1
   3 -12   0 1.65994 1.24305   3
   3 -12   0 0.86150 1.30615   7
   3 -12   0 5.32017 1.28674   6
   3 -12   0 1.35843 1.20774   5
  -3  12   0 0.91384 1.14322   3
  -3  12   0 1.47132 1.09617   7
  -3  12   0 2.03356 1.44281   5
  -3  12   0 4.23730 1.31047   8
  -3  12   0 0.94567 1.37365   1
   2 -12   0 50.7435 3.59577   1
   2 -12   0 57.6937 3.20004   3
   2 -12   0 46.4960 3.21340   5
   2 -12   0 56.5640 3.03613   6
   2 -12   0 49.0484 3.15152   7
  -2  12   0 53.1287 3.79666   1
  -2  12   0 52.7556 3.47452   5
  -2  12   0 51.5343 3.03827   3
  -2  12   0 49.0184 3.18304   8
  -2  12   0 48.4636 2.92011   7
   1 -12   0 2.12661 1.44099   1
   1 -12   0 3.74761 1.11467   7
   1 -12   0 2.81895 1.22901   3
   1 -12   0 2.65722 1.10657   6
   1 -12   0 1.83541 1.20931   5
  -1  12   0 2.64005 1.43265   5
  -1  12   0 4.85574 1.53290   1
  -1  12   0 1.81934 1.20357   8
  -1  12   0 3.65412 0.91113   7
  -1  12   0 5.30679 1.19250   3
   0 -12   0 11.2566 1.46230   5
   0 -12   0 12.4467 1.33977   6
   0 -12   0 13.9999 1.23081   7
   0 -12   0 14.2144 1.55830   3
   0 -12   0 10.9844 1.06826   4
   0 -12   0 11.9406 1.94996   1
   0  12   0 9.06317 1.73087   1
   0  12   0 13.4237 1.69617   5
   0  12   0 10.4038 1.06714   7
   0  12   0 12.1540 1.41521   3
  -1 -12   0 16.5304 2.05632   1
  -1 -12   0 17.8737 1.42353   4
  -1 -12   0 15.1693 1.59630   6
  -1 -12   0 14.4412 1.59886   5
  -1 -12   0 15.1278 1.92038   1
  -1 -12   0 16.4640 1.59850   3
  -1 -12   0 16.0686 1.52498   7
   1  12   0 16.1519 1.38725   7
   1  12   0 18.5776 1.90365   5
   1  12   0 18.5258 1.60937   3
  -2 -12   0 6.87050 1.24895   3
  -2 -12   0 6.80878 1.09438   6
  -2 -12   0 8.88050 1.10588   4
  -2 -12   0 7.59543 1.55144   1
  -2 -12   0 5.32466 1.28154   5
  -2 -12   0 5.17845 0.77193   7
  -2 -12   0 5.03770 1.55740   1
   2  12   0 5.54172 1.53958   5
   2  12   0 7.66389 1.21374   3
  -3 -12   0 1.75072 0.56627   7
  -3 -12   0 1.56764 1.31425   1
  -3 -12   0 1.90488 1.50890   1
  -3 -12   0 0.99873 1.09593   4
  -3 -12   0 1.95383 1.09182   3
  -3 -12   0 0.86182 1.17518   5
  -3 -12   0 0.78143 0.91181   6
   3  12   0 0.90530 1.32726   5
   3  12   0 -0.4701 1.24979   8
   3  12   0 1.95756 1.06230   3
  -4 -12   0 3.56264 1.24201   5
  -4 -12   0 3.95076 1.57038   1
  -4 -12   0 4.70016 1.48594   1
  -4 -12   0 4.65765 1.07554   6
  -4 -12   0 3.94218 0.56344   7
  -4 -12   0 4.59038 1.35670   4
  -4 -12   0 3.12102 1.12833   3
  -4 -12   0 3.35123 0.59059   7
   4  12   0 0.36728 1.37339   5
   4  12   0 5.50755 1.16662   3
   4  12   0 1.76155 1.45167   8
  -5 -12   0 4.30484 1.49401   4
  -5 -12   0 4.88758 1.56994   1
  -5 -12   0 3.76953 1.28650   5
  -5 -12   0 3.62883 1.01444   6
  -5 -12   0 4.08727 1.73484   1
  -5 -12   0 3.52163 0.57284   7
  -5 -12   0 3.68136 1.14042   3
  -5 -12   0 4.06473 0.67158   7
   5  12   0 2.50891 1.46180   8
   5  12   0 2.66776 1.41399   5
   5  12   0 3.79326 1.13888   3
  -6 -12   0 2.76774 1.33110   5
  -6 -12   0 1.10946 0.60948   7
  -6 -12   0 1.94350 1.72891   1
  -6 -12   0 -0.4175 1.09513   3
  -6 -12   0 4.72044 1.59897   4
  -6 -12   0 2.59626 1.07869   6
  -6 -12   0 1.56888 0.73319   7
  -6 -12   0 0.99174 1.45710   1
   6  12   0 2.61273 1.53268   8
   6  12   0 2.81561 1.10839   3
   6  12   0 2.49569 1.41847   5
  -7 -12   0 0.31009 0.70139   7
  -7 -12   0 1.24910 1.63469   4
  -7 -12   0 1.57524 1.18249   3
  -7 -12   0 1.45402 1.37879   5
  -7 -12   0 0.50119 0.84022   7
  -7 -12   0 2.46666 1.80437   1
  -7 -12   0 0.03173 1.76514   1
   7  12   0 2.27288 1.31408   8
   7  12   0 0.16388 1.40898   5
   7  12   0 2.26506 1.21952   3
  -8 -12   0 0.20578 0.75501   7
  -8 -12   0 2.37825 1.76838   4
  -8 -12   0 -0.4833 1.37969   5
  -8 -12   0 -0.2097 1.52283   1
  -8 -12   0 1.08120 0.95266   7
   8  12   0 0.92746 1.71603   8
   8  12   0 0.04063 1.39827   5
   8  12   0 1.23052 1.70101   1
   8  12   0 0.50212 1.26805   3
  -9 -12   0 1.22574 1.65099   1
  -9 -12   0 -0.1328 0.87365   7
  -9 -12   0 1.68354 1.91721   4
  -9 -12   0 0.37956 1.44110   5
  -9 -12   0 0.05552 1.02115   7
   9  12   0 2.41764 1.27317   3
   9  12   0 1.06309 1.88294   1
   9  12   0 0.77521 1.44030   5
   9  12   0 0.13660 1.81710   8
 -10 -12   0 0.04770 1.14536   7
 -10 -12   0 -1.2310 1.44376   5
 -10 -12   0 -0.3617 2.03246   4
 -10 -12   0 2.76689 1.89575   1
  10  12   0 0.61892 1.86199   8
  10  12   0 -0.3413 1.34810   5
  10  12   0 -1.2367 1.21776   3
  10  12   0 -1.8887 1.66909   1
 -11 -12   0 -0.5820 1.52589   5
 -11 -12   0 1.50261 2.18683   4
 -11 -12   0 2.39071 1.78003   1
 -11 -12   0 0.40678 1.27623   7
  11  12   0 1.23199 1.42256   5
  11  12   0 0.22812 1.22647   3
  11  12   0 3.09492 2.11276   1
  11  12   0 -2.0701 1.99180   8
 -12 -12   0 -0.2710 2.14602   4
 -12 -12   0 1.17691 1.41174   7
 -12 -12   0 -2.7575 1.72258   1
  12  12   0 -0.4480 1.49329   6
  12  12   0 3.36115 2.19525   8
  12  12   0 -0.4921 1.18804   3
  12  12   0 -0.0255 1.39649   5
  12  12   0 -0.1237 1.25201   3
  12  12   0 2.13881 1.99398   1
 -13 -12   0 -0.8052 2.32221   4
 -13 -12   0 -1.1020 1.94983   1
 -13 -12   0 -0.3448 1.95696   8
 -13 -12   0 -1.5574 1.42088   7
  13  12   0 -2.5384 2.09577   8
  13  12   0 -1.1292 1.38378   5
  13  12   0 0.22017 1.21817   3
  13  12   0 -0.9478 1.28351   3
  13  12   0 -1.0671 1.64975   6
  13  12   0 -0.8607 1.90414   1
 -14 -12   0 1.70428 2.49336   4
 -14 -12   0 0.15104 2.12116   1
 -14 -12   0 -0.6556 1.62032   7
 -14 -12   0 -0.8677 1.87190   8
  14  12   0 -0.2085 1.30736   3
  14  12   0 1.95693 1.19139   3
  14  12   0 -2.7170 1.68425   6
  14  12   0 -0.1654 1.41075   5
  14  12   0 1.49228 2.43041   1
  14  12   0 -2.4354 2.32609   8
 -15 -12   0 0.83090 2.66626   4
 -15 -12   0 -2.7202 1.69238   7
  15  12   0 -2.4786 2.29340   1
  15  12   0 0.22922 1.29416   3
  15  12   0 2.98802 2.53727   8
  15  12   0 2.06311 1.51347   5
  15  12   0 0.28759 1.95578   6
  11 -13   0 6.72609 2.09761   6
  11 -13   0 3.57975 1.76207   3
 -11  13   0 7.34269 1.43624   4
 -11  13   0 3.36708 2.12382   1
 -11  13   0 7.45639 1.87951   5
 -11  13   0 5.37485 2.09969   7
  10 -13   0 19.0235 2.31556   3
  10 -13   0 21.6085 2.60137   6
  10 -13   0 32.7782 3.54083   1
 -10  13   0 18.1723 2.50550   7
 -10  13   0 28.7631 3.32086   1
 -10  13   0 24.7686 2.56460   5
 -10  13   0 23.3971 2.11958   4
   9 -13   0 34.9740 3.82577   1
   9 -13   0 41.0326 3.25672   6
   9 -13   0 36.6780 3.39661   3
  -9  13   0 45.7709 3.52069   5
  -9  13   0 37.9752 2.49805   4
  -9  13   0 34.7300 3.88360   1
  -9  13   0 39.2552 3.55834   7
   8 -13   0 66.0256 4.25744   3
   8 -13   0 70.3576 4.23389   6
   8 -13   0 67.3854 4.86220   1
  -8  13   0 73.8982 5.11831   1
  -8  13   0 66.9006 4.42334   7
  -8  13   0 62.1185 4.28973   5
  -8  13   0 63.0477 3.42125   4
   7 -13   0 5.21982 1.71441   1
   7 -13   0 2.82317 1.57752   6
   7 -13   0 5.30439 1.59495   3
  -7  13   0 2.98406 1.66572   1
  -7  13   0 4.91853 1.66850   5
  -7  13   0 4.77878 0.90605   4
  -7  13   0 2.32890 1.60639   7
   6 -13   0 -0.3277 1.32460   3
   6 -13   0 -0.3724 1.41491   1
   6 -13   0 0.17833 1.34015   6
  -6  13   0 0.18095 0.64451   4
  -6  13   0 0.92623 1.37622   7
  -6  13   0 0.63186 1.47639   1
  -6  13   0 1.17060 1.51156   5
   5 -13   0 4.99759 1.44979   3
   5 -13   0 1.81606 1.50441   7
   5 -13   0 2.02885 1.61231   1
   5 -13   0 1.43952 1.31908   6
  -5  13   0 4.46772 1.76005   1
  -5  13   0 1.91578 1.53223   5
  -5  13   0 0.43912 1.36123   8
  -5  13   0 1.78132 0.58520   4
  -5  13   0 2.24257 1.30143   7
   4 -13   0 7.16488 1.77123   1
   4 -13   0 6.12336 1.45866   3
   4 -13   0 7.72222 1.59783   7
   4 -13   0 7.27381 1.44902   6
  -4  13   0 7.52277 1.42113   7
  -4  13   0 7.09796 1.51316   8
  -4  13   0 6.29208 1.85872   1
  -4  13   0 7.55105 1.67961   5
   3 -13   0 33.3020 2.55585   3
   3 -13   0 29.7504 3.17399   1
   3 -13   0 30.1131 2.28021   6
   3 -13   0 25.1332 2.51672   7
  -3  13   0 26.8144 2.86741   1
  -3  13   0 26.8477 2.48814   8
  -3  13   0 28.1796 2.79872   5
  -3  13   0 27.0787 2.31497   7
   2 -13   0 63.3432 3.81078   7
   2 -13   0 65.2713 3.89238   5
   2 -13   0 68.8610 3.68044   6
   2 -13   0 73.3259 3.95599   3
   2 -13   0 66.2248 4.42270   1
  -2  13   0 62.9783 3.82347   3
  -2  13   0 68.6378 3.67608   7
  -2  13   0 66.5652 3.90961   8
  -2  13   0 72.2131 4.17548   5
  -2  13   0 67.6886 4.39662   1
   1 -13   0 8.83803 1.29658   7
   1 -13   0 7.99968 1.81800   1
   1 -13   0 8.34906 1.45213   5
   1 -13   0 9.19009 1.50989   3
   1 -13   0 7.56956 1.38895   6
  -1  13   0 8.89181 1.94525   1
  -1  13   0 9.59714 1.44204   3
  -1  13   0 7.44215 1.49684   8
  -1  13   0 8.01097 1.12833   7
  -1  13   0 7.47040 1.73099   5
   0 -13   0 24.9981 2.08051   6
   0 -13   0 33.6648 2.51603   3
   0 -13   0 29.6129 2.71242   1
   0 -13   0 28.0978 1.39613   4
   0 -13   0 26.1487 2.12907   7
   0 -13   0 29.7460 2.83085   1
   0 -13   0 29.8395 2.48101   5
   0  13   0 27.0019 2.98064   1
   0  13   0 30.9304 2.95060   5
   0  13   0 25.6622 2.33004   3
   0  13   0 27.3022 1.95334   7
  -1 -13   0 4.64409 1.56551   1
  -1 -13   0 6.83014 1.71894   1
  -1 -13   0 3.55979 1.27981   5
  -1 -13   0 4.34405 1.14578   6
  -1 -13   0 5.46580 1.34365   3
  -1 -13   0 4.40626 0.82240   4
  -1 -13   0 4.88293 0.90668   7
   1  13   0 3.65424 1.57865   5
   1  13   0 3.65363 1.20035   3
   1  13   0 4.69827 0.81075   7
  -2 -13   0 0.11246 0.94433   6
  -2 -13   0 2.00196 1.36759   1
  -2 -13   0 -0.6220 1.11083   3
  -2 -13   0 0.86080 0.92099   4
  -2 -13   0 1.94948 1.41529   1
  -2 -13   0 0.83389 0.70226   7
  -2 -13   0 0.95328 1.18301   5
   2  13   0 1.41301 1.43979   5
   2  13   0 -0.0487 1.09348   3
  -3 -13   0 0.55257 1.20062   5
  -3 -13   0 -2.6112 1.04656   3
  -3 -13   0 -1.7512 1.29637   1
  -3 -13   0 0.47065 0.96196   6
  -3 -13   0 0.46370 0.57833   7
  -3 -13   0 1.76072 1.52081   1
  -3 -13   0 0.85983 1.08344   4
   3  13   0 0.49325 1.09304   3
   3  13   0 -1.3737 1.41221   5
   3  13   0 -0.6951 1.33120   8
  -4 -13   0 9.78296 0.91379   7
  -4 -13   0 8.26752 2.02123   1
  -4 -13   0 7.06488 1.47117   5
  -4 -13   0 8.93772 1.43713   4
  -4 -13   0 9.07640 1.92910   1
  -4 -13   0 7.77667 0.92194   7
  -4 -13   0 6.33548 1.32756   3
  -4 -13   0 10.0174 1.24643   6
   4  13   0 5.79502 1.59849   8
   4  13   0 8.12293 1.69226   5
   4  13   0 7.04506 1.26564   3
  -5 -13   0 -0.4502 1.26535   5
  -5 -13   0 0.81609 1.64697   1
  -5 -13   0 -0.6294 1.11235   3
  -5 -13   0 -0.5879 1.00175   6
  -5 -13   0 0.27539 0.49633   7
  -5 -13   0 -0.2271 0.46939   7
  -5 -13   0 0.63198 1.50552   1
  -5 -13   0 -1.0539 1.35854   4
   5  13   0 1.82117 1.52823   8
   5  13   0 -0.3798 1.44427   5
   5  13   0 -0.9534 1.10399   3
  -6 -13   0 10.2484 1.45933   3
  -6 -13   0 12.7579 1.85040   4
  -6 -13   0 8.73755 0.95325   7
  -6 -13   0 11.9525 2.35084   1
  -6 -13   0 10.1799 1.70796   5
  -6 -13   0 9.28955 1.35722   6
  -6 -13   0 8.28746 1.92809   1
  -6 -13   0 9.43776 1.09931   7
   6  13   0 8.91089 1.87008   8
   6  13   0 13.3976 1.86648   5
   6  13   0 10.5824 1.44017   3
  -7 -13   0 3.07570 1.71858   1
  -7 -13   0 4.04282 2.05029   1
  -7 -13   0 2.04837 0.66381   7
  -7 -13   0 1.91776 1.57083   5
  -7 -13   0 3.93163 1.40821   3
  -7 -13   0 3.05027 1.79812   4
  -7 -13   0 2.21479 0.73264   7
   7  13   0 0.68879 1.72635   8
   7  13   0 1.19424 1.59309   5
   7  13   0 3.70236 1.35801   3
  -8 -13   0 -1.1617 1.50819   5
  -8 -13   0 0.29849 0.73149   7
  -8 -13   0 -0.5614 1.69238   1
  -8 -13   0 0.36692 0.83660   7
  -8 -13   0 0.66180 1.87093   1
  -8 -13   0 0.25761 1.79778   4
   8  13   0 -0.7697 1.73544   8
   8  13   0 1.42363 1.55352   5
   8  13   0 1.37038 1.33161   3
  -9 -13   0 0.05125 1.88839   4
  -9 -13   0 -0.2937 1.47221   5
  -9 -13   0 -0.2277 0.77254   7
  -9 -13   0 0.49142 0.94902   7
  -9 -13   0 -1.5753 1.69079   1
   9  13   0 1.47922 1.51410   5
   9  13   0 -1.0455 1.26685   3
   9  13   0 0.56299 1.78910   1
   9  13   0 -0.5208 1.87294   8
 -10 -13   0 -0.0524 0.88181   7
 -10 -13   0 0.25624 1.93313   4
 -10 -13   0 0.28226 1.06849   7
 -10 -13   0 -0.2443 1.62235   1
 -10 -13   0 -0.7717 1.61109   5
  10  13   0 -2.8103 1.70628   1
  10  13   0 -1.7780 1.44546   5
  10  13   0 -0.8084 1.93331   8
  10  13   0 1.35506 1.32310   3
 -11 -13   0 0.00488 2.10442   4
 -11 -13   0 -0.3611 1.18254   7
 -11 -13   0 -0.8749 1.87571   1
  11  13   0 0.24294 1.42065   5
  11  13   0 0.31149 1.89013   1
  11  13   0 -0.8875 2.07975   8
  11  13   0 -0.7025 1.29000   3
 -12 -13   0 -0.1877 1.82179   1
 -12 -13   0 0.77873 2.25622   4
 -12 -13   0 0.85267 1.27446   7
  12  13   0 -0.1120 2.06523   1
  12  13   0 1.70052 1.30440   3
  12  13   0 -0.3083 1.56388   6
  12  13   0 2.36532 1.52372   5
  12  13   0 2.63551 1.75420   8
 -13 -13   0 1.53241 1.43792   7
 -13 -13   0 -0.5323 2.34594   4
 -13 -13   0 0.75242 1.83772   1
  13  13   0 -1.4569 1.35934   3
  13  13   0 1.08904 1.29870   3
  13  13   0 -0.7430 1.52101   5
  13  13   0 0.98355 2.31468   8
  13  13   0 0.16951 1.67964   6
  13  13   0 -3.6443 2.06615   1
 -14 -13   0 2.15393 2.64823   4
 -14 -13   0 1.85173 1.59777   7
 -14 -13   0 1.00270 2.02945   1
  14  13   0 4.56675 2.38858   1
  14  13   0 -0.7768 2.41868   8
  14  13   0 0.38255 1.89991   6
  14  13   0 -1.6717 1.34448   3
  14  13   0 0.55918 1.51682   5
 -15 -13   0 1.88164 2.92720   4
 -15 -13   0 0.06025 1.67871   7
  15  13   0 1.38735 1.35583   3
  15  13   0 -1.1932 1.82121   6
  15  13   0 1.83788 2.61512   8
  15  13   0 -0.8360 1.47155   5
  15  13   0 1.68363 2.47659   1
  10 -14   0 24.4418 2.62185   6
  10 -14   0 15.2236 2.24402   3
 -10  14   0 21.6811 2.71129   7
 -10  14   0 16.3987 2.35522   5
 -10  14   0 21.7652 2.70713   4
 -10  14   0 22.7567 3.20764   1
   9 -14   0 49.2349 3.78300   3
   9 -14   0 50.6822 4.51741   1
   9 -14   0 53.4349 3.89950   6
  -9  14   0 50.9805 4.21932   7
  -9  14   0 45.9319 4.14051   5
  -9  14   0 52.6931 3.07262   4
  -9  14   0 60.1976 4.78907   1
   8 -14   0 45.9855 3.36117   6
   8 -14   0 47.2733 3.99247   1
   8 -14   0 37.8336 3.41504   3
  -8  14   0 41.9786 2.57790   4
  -8  14   0 41.4455 3.77455   5
  -8  14   0 52.2695 4.31821   1
  -8  14   0 44.4890 3.70055   7
   7 -14   0 47.5456 3.92749   1
   7 -14   0 53.8161 3.52478   6
   7 -14   0 48.0850 3.49710   3
  -7  14   0 50.6024 4.09366   1
  -7  14   0 45.6846 2.62389   4
  -7  14   0 47.3428 3.67495   7
  -7  14   0 50.9038 3.88786   5
   6 -14   0 -0.0261 1.44418   3
   6 -14   0 1.54828 1.47895   6
   6 -14   0 0.92376 1.55179   1
  -6  14   0 1.07578 1.35928   7
  -6  14   0 -1.4080 1.58842   5
  -6  14   0 1.13392 1.46276   1
   5 -14   0 5.60002 1.90145   1
   5 -14   0 10.2400 1.66238   6
   5 -14   0 6.24527 1.68586   7
   5 -14   0 6.07952 1.58279   3
  -5  14   0 8.34222 2.05753   1
  -5  14   0 8.10698 1.78657   5
  -5  14   0 6.02935 1.42546   7
   4 -14   0 8.05249 1.99058   1
   4 -14   0 7.96542 1.64181   7
   4 -14   0 8.54058 1.65060   3
   4 -14   0 7.73873 1.58831   6
  -4  14   0 9.27183 1.51493   7
  -4  14   0 8.80828 1.99178   1
  -4  14   0 8.68264 1.61088   8
  -4  14   0 6.44878 1.77845   5
   3 -14   0 35.6311 3.56752   1
   3 -14   0 41.0947 3.00181   3
   3 -14   0 34.8844 2.89968   7
   3 -14   0 40.0000 2.78835   6
  -3  14   0 43.9533 3.70058   1
  -3  14   0 38.2492 2.68511   7
  -3  14   0 40.9209 3.26664   5
  -3  14   0 37.4845 2.90566   8
   2 -14   0 23.2894 2.87539   1
   2 -14   0 22.9187 2.41575   7
   2 -14   0 27.9226 2.31596   6
   2 -14   0 24.4527 2.57965   3
  -2  14   0 18.2317 2.01477   8
  -2  14   0 27.1369 2.92998   1
  -2  14   0 19.5008 2.27106   5
  -2  14   0 22.3904 2.16067   7
   1 -14   0 91.5764 5.67719   1
   1 -14   0 84.8474 4.67656   6
   1 -14   0 83.6257 4.64273   7
   1 -14   0 95.8069 4.90588   3
  -1  14   0 84.8497 4.90815   8
  -1  14   0 89.4116 5.58645   1
  -1  14   0 100.769 4.55337   7
  -1  14   0 96.1403 5.14184   5
   0 -14   0 0.97260 1.30459   3
   0 -14   0 -0.6266 1.50262   1
   0 -14   0 -0.3758 0.98733   7
   0 -14   0 0.41677 1.09587   6
   0 -14   0 -0.5232 1.56214   1
   0  14   0 0.43980 1.35193   8
   0  14   0 -0.8653 1.18875   3
   0  14   0 0.14476 0.82887   7
   0  14   0 0.85243 1.57103   5
   0  14   0 -0.4748 1.40761   1
  -1 -14   0 22.4025 2.62648   1
  -1 -14   0 24.2101 1.40085   4
  -1 -14   0 23.4832 2.03021   6
  -1 -14   0 22.0912 2.40055   5
  -1 -14   0 27.5646 2.34282   3
  -1 -14   0 24.5006 1.91460   7
  -1 -14   0 24.1493 2.80246   1
   1  14   0 26.6840 1.74466   7
   1  14   0 21.7625 2.30064   3
   1  14   0 29.2886 2.86866   5
  -2 -14   0 0.27735 1.44612   1
  -2 -14   0 -0.1793 1.20610   3
  -2 -14   0 -0.0704 0.72554   7
  -2 -14   0 0.64390 1.07026   6
  -2 -14   0 0.02959 0.81111   4
  -2 -14   0 -2.1698 1.45805   1
  -2 -14   0 0.29647 1.26828   5
   2  14   0 -0.0441 1.11395   3
   2  14   0 0.56196 1.55940   5
  -3 -14   0 0.45656 1.04555   6
  -3 -14   0 -0.4609 1.31928   1
  -3 -14   0 -0.2017 0.98966   4
  -3 -14   0 -0.2515 0.60442   7
  -3 -14   0 -0.5778 1.43310   1
  -3 -14   0 -0.2527 1.25298   5
  -3 -14   0 1.11526 1.25167   3
   3  14   0 -1.1376 1.53199   5
   3  14   0 -0.6707 1.48329   8
   3  14   0 -1.7611 1.08543   3
  -4 -14   0 1.63574 1.26391   3
  -4 -14   0 0.74343 1.60575   1
  -4 -14   0 0.15212 1.76170   1
  -4 -14   0 1.59879 0.38459   7
  -4 -14   0 -0.6945 1.36493   5
  -4 -14   0 1.51291 1.08210   6
  -4 -14   0 2.30345 1.22599   4
  -4 -14   0 0.95654 0.49381   7
   4  14   0 -0.5209 1.56263   5
   4  14   0 2.58578 1.61816   8
   4  14   0 0.21542 1.17604   3
  -5 -14   0 9.48893 1.34385   6
  -5 -14   0 10.4224 2.09809   1
  -5 -14   0 10.9823 1.57000   3
  -5 -14   0 10.1734 1.58968   4
  -5 -14   0 8.42127 1.65447   5
  -5 -14   0 8.45557 1.92239   1
   5  14   0 9.12128 1.86155   8
   5  14   0 8.62145 1.78615   5
   5  14   0 7.79593 1.42448   3
  -6 -14   0 2.52270 1.79725   1
  -6 -14   0 0.75394 1.26253   3
  -6 -14   0 1.17535 1.87003   1
  -6 -14   0 0.94904 1.51054   4
  -6 -14   0 -1.1145 1.41954   5
  -6 -14   0 -0.2364 1.09500   6
   6  14   0 -0.7566 1.59035   5
   6  14   0 1.01614 1.32036   8
   6  14   0 0.32044 1.30291   3
  -7 -14   0 6.02572 0.68457   7
  -7 -14   0 7.25325 1.82569   4
  -7 -14   0 2.67761 1.34610   3
  -7 -14   0 4.36181 0.55021   7
  -7 -14   0 2.79301 1.60008   5
  -7 -14   0 1.38437 1.94951   1
  -7 -14   0 4.18631 2.11442   1
   7  14   0 4.53842 1.86577   8
   7  14   0 3.20488 1.41660   3
   7  14   0 4.93777 1.68871   5
  -8 -14   0 0.82267 1.94361   1
  -8 -14   0 -0.1112 1.92529   1
  -8 -14   0 1.66739 1.85393   4
  -8 -14   0 -0.8035 2.12595   5
  -8 -14   0 1.04052 0.61484   7
  -8 -14   0 1.06929 0.64832   7
   8  14   0 2.05431 1.62663   5
   8  14   0 0.80860 1.89467   8
   8  14   0 1.96995 1.36754   3
  -9 -14   0 0.02522 0.77104   7
  -9 -14   0 2.31976 2.01790   4
  -9 -14   0 -0.8047 1.61611   1
  -9 -14   0 1.05426 1.92521   1
  -9 -14   0 0.04427 0.71156   7
   9  14   0 1.24519 1.52449   5
   9  14   0 -2.4751 1.82353   8
   9  14   0 -0.8144 1.37942   3
 -10 -14   0 0.01975 0.74794   7
 -10 -14   0 -2.3202 1.61474   1
 -10 -14   0 -0.4775 2.07817   4
 -10 -14   0 -2.4002 1.77884   1
 -10 -14   0 -0.2385 0.92594   7
  10  14   0 -0.0110 1.30776   3
  10  14   0 -1.6484 1.49837   5
  10  14   0 -1.5965 1.99624   8
 -11 -14   0 -0.4838 0.83784   7
 -11 -14   0 -0.9119 2.17341   4
 -11 -14   0 -1.2026 0.99785   7
 -11 -14   0 0.43479 1.83359   1
  11  14   0 0.49536 2.10521   8
  11  14   0 1.45101 2.26026   1
  11  14   0 0.54610 1.34888   3
  11  14   0 -0.3423 1.50941   5
 -12 -14   0 1.00131 2.46296   4
 -12 -14   0 0.13283 1.90529   1
 -12 -14   0 -1.2043 0.93011   7
 -12 -14   0 0.13297 1.17358   7
  12  14   0 -0.8948 1.95862   1
  12  14   0 -0.2889 1.46845   5
  12  14   0 -0.9733 2.18475   8
 -13 -14   0 0.69260 1.29938   7
 -13 -14   0 -1.6996 2.50879   4
 -13 -14   0 -0.1667 2.08075   1
 -13 -14   0 -0.4259 1.07614   7
  13  14   0 0.02810 1.42314   3
  13  14   0 0.92971 1.60698   5
  13  14   0 0.25500 2.43512   8
  13  14   0 -1.3872 1.69099   6
  13  14   0 -3.2826 2.10561   1
 -14 -14   0 -0.0671 1.43960   7
 -14 -14   0 0.89493 2.75207   4
  14  14   0 -0.7187 2.14660   1
  14  14   0 1.92387 1.90788   6
  14  14   0 -2.0417 1.41480   3
  14  14   0 0.29949 2.60624   8
  14  14   0 -1.2321 1.54199   5
 -15 -14   0 -1.7889 1.47072   7
 -15 -14   0 -0.9047 2.70188   4
  15  14   0 -1.5728 1.36007   3
  15  14   0 1.56422 2.73382   8
  15  14   0 -2.7408 1.77257   6
  15  14   0 0.97999 1.62374   5
   9 -15   0 41.7148 3.43704   6
   9 -15   0 30.9019 3.46131   3
  -9  15   0 40.3630 3.87512   5
  -9  15   0 39.2056 3.73095   7
  -9  15   0 36.1456 4.09931   1
   8 -15   0 39.0394 3.51928   6
   8 -15   0 35.1830 3.45434   3
   8 -15   0 41.0093 3.99216   1
  -8  15   0 42.3439 3.94958   5
  -8  15   0 48.3612 4.12679   1
  -8  15   0 39.8453 3.70177   7
   7 -15   0 27.5866 2.74594   6
   7 -15   0 23.1895 2.48075   3
   7 -15   0 31.6828 3.20382   1
  -7  15   0 17.9757 2.75663   1
  -7  15   0 25.5397 2.71598   5
  -7  15   0 26.2311 3.01902   7
   6 -15   0 0.66746 1.70676   1
   6 -15   0 3.60930 1.65231   6
   6 -15   0 1.77825 1.60755   3
  -6  15   0 0.00020 1.62740   1
  -6  15   0 2.73319 1.49360   7
  -6  15   0 3.05468 1.82372   5
   5 -15   0 -1.1872 1.26872   1
   5 -15   0 0.51913 1.45326   3
   5 -15   0 0.30230 1.47650   6
  -5  15   0 -0.5111 1.56341   1
  -5  15   0 -0.0921 1.26059   7
  -5  15   0 1.94666 1.74584   5
   4 -15   0 11.2134 1.81104   7
   4 -15   0 16.4348 1.89419   6
   4 -15   0 20.9899 2.57446   1
   4 -15   0 14.0150 1.89537   3
  -4  15   0 12.6807 1.70498   7
  -4  15   0 15.9723 2.23186   5
  -4  15   0 17.2756 2.39136   1
   3 -15   0 57.9898 4.37441   1
   3 -15   0 55.9501 3.68598   3
   3 -15   0 52.2210 3.40097   6
   3 -15   0 49.3842 3.52776   7
  -3  15   0 61.7029 3.99117   5
  -3  15   0 56.2934 3.35453   7
  -3  15   0 51.7588 4.08662   1
   2 -15   0 11.5749 1.60648   7
   2 -15   0 13.0273 2.24108   1
   2 -15   0 14.5529 1.93040   3
   2 -15   0 14.9194 1.81330   6
  -2  15   0 11.6042 2.07703   5
  -2  15   0 13.1834 1.80895   8
  -2  15   0 13.0941 1.46692   7
  -2  15   0 14.8271 2.49854   1
   1 -15   0 65.9287 4.76611   1
   1 -15   0 67.9326 3.92676   6
   1 -15   0 67.1075 3.90481   7
   1 -15   0 76.4081 4.25814   3
  -1  15   0 72.2021 5.03770   1
  -1  15   0 78.8649 3.84020   7
  -1  15   0 77.6655 4.57173   5
  -1  15   0 65.0395 4.17620   8
   0 -15   0 -1.4961 1.64640   1
   0 -15   0 1.60915 1.23207   6
   0 -15   0 -0.1948 1.03129   7
   0 -15   0 -0.9699 1.54075   1
   0 -15   0 0.27056 1.38436   3
   0  15   0 -1.6277 1.60391   5
   0  15   0 0.44462 1.40793   8
   0  15   0 1.54624 0.88943   7
  -1 -15   0 13.2861 1.69483   3
  -1 -15   0 10.7219 1.46395   6
  -1 -15   0 11.7012 2.07893   1
  -1 -15   0 11.0329 1.18379   7
  -1 -15   0 12.0864 2.02232   1
   1  15   0 10.6663 1.97597   5
  -2 -15   0 1.20716 0.77886   7
  -2 -15   0 -1.6110 1.41374   1
  -2 -15   0 -2.1815 1.31669   1
  -2 -15   0 -0.4061 1.09446   6
  -2 -15   0 -0.6184 0.65154   4
  -2 -15   0 1.78022 1.32019   3
   2  15   0 -1.0142 1.55667   5
  -3 -15   0 0.22470 0.92033   4
  -3 -15   0 0.23463 0.61694   7
  -3 -15   0 -0.8088 1.10788   6
  -3 -15   0 -1.2039 1.48926   1
  -3 -15   0 -1.7743 1.61244   1
  -3 -15   0 0.01315 1.25711   3
   3  15   0 -0.3853 1.56061   5
   3  15   0 0.22196 1.61980   8
  -4 -15   0 2.94563 1.60848   1
  -4 -15   0 0.38576 1.15546   6
  -4 -15   0 2.09014 1.38117   3
  -4 -15   0 0.88829 1.81612   1
  -4 -15   0 3.47255 1.18632   4
   4  15   0 2.35441 1.42178   3
   4  15   0 1.53932 1.68365   5
   4  15   0 1.40768 1.70242   8
  -5 -15   0 17.2631 2.10741   4
  -5 -15   0 10.9932 2.22510   1
  -5 -15   0 14.3986 1.76765   3
  -5 -15   0 12.6333 2.36582   1
  -5 -15   0 9.69206 1.49651   6
   5  15   0 12.6440 1.71745   3
   5  15   0 14.7677 2.06416   5
   5  15   0 13.6797 2.06840   8
  -6 -15   0 2.32626 1.51180   4
  -6 -15   0 2.78992 1.81994   1
  -6 -15   0 2.51168 1.28900   6
  -6 -15   0 1.71247 1.44357   3
  -6 -15   0 2.17197 1.86487   1
   6  15   0 3.68125 1.34902   3
   6  15   0 1.28817 1.71485   5
   6  15   0 0.27535 1.80624   8
  -7 -15   0 2.36321 1.49779   3
  -7 -15   0 4.24374 1.91582   1
  -7 -15   0 5.25327 1.76170   4
  -7 -15   0 1.55641 1.79739   1
   7  15   0 3.94685 1.74909   5
   7  15   0 1.84120 1.88230   8
   7  15   0 3.91067 1.43444   3
  -8 -15   0 -2.5030 1.87574   1
  -8 -15   0 0.58343 1.79629   4
  -8 -15   0 2.03928 1.97589   1
   8  15   0 -0.3938 1.44567   8
   8  15   0 -0.2786 1.66776   5
   8  15   0 -0.2535 1.57153   3
  -9 -15   0 -1.6591 1.79210   1
  -9 -15   0 -0.6586 1.82969   4
  -9 -15   0 -3.0002 1.86962   1
  -9 -15   0 0.48022 0.59460   7
  -9 -15   0 -0.4378 0.54438   7
   9  15   0 0.48866 2.04693   8
   9  15   0 -2.2258 1.50229   5
 -10 -15   0 0.24013 1.90133   1
 -10 -15   0 1.01765 1.96389   4
 -10 -15   0 -0.2854 0.60432   7
 -10 -15   0 -2.0157 1.77819   1
 -10 -15   0 -0.3304 0.68051   7
  10  15   0 -0.3285 2.03728   8
  10  15   0 -0.7071 1.51583   5
 -11 -15   0 -0.2919 0.83393   7
 -11 -15   0 1.70621 2.17636   4
 -11 -15   0 0.92312 1.80037   1
 -11 -15   0 2.21984 2.06873   1
  11  15   0 0.53041 1.54998   5
  11  15   0 0.99195 2.19419   8
 -12 -15   0 -1.1398 0.79849   7
 -12 -15   0 1.13212 2.36204   4
 -12 -15   0 -1.7675 2.02951   1
 -12 -15   0 -0.6699 1.02135   7
 -12 -15   0 2.68599 2.10890   1
  12  15   0 0.01807 1.58274   5
  12  15   0 -4.3909 2.27728   8
 -13 -15   0 0.32512 1.13294   7
 -13 -15   0 -0.4401 2.41813   4
  13  15   0 5.09281 2.64301   8
  13  15   0 0.09985 1.83149   6
  13  15   0 -0.2749 2.14132   1
  13  15   0 0.35131 1.67880   5
 -14 -15   0 0.09895 1.24245   7
 -14 -15   0 -0.6241 2.49262   4
  14  15   0 0.42183 1.64458   5
  14  15   0 0.05870 2.54516   8
  14  15   0 0.33850 1.53074   3
  14  15   0 -2.6293 1.77435   6
  14  15   0 -0.7571 2.14625   1
   8 -16   0 28.2885 3.05630   6
   8 -16   0 28.4540 2.76643   3
  -8  16   0 23.3271 2.77262   5
  -8  16   0 27.3626 3.40719   1
  -8  16   0 26.8280 3.24989   7
   7 -16   0 21.2639 2.44917   6
  -7  16   0 10.8960 2.35967   1
  -7  16   0 15.3774 2.08671   7
  -7  16   0 14.3237 2.42488   5
   6 -16   0 -2.9350 1.44332   3
   6 -16   0 -1.9515 1.39312   1
   6 -16   0 1.45866 1.69945   6
  -6  16   0 0.83445 1.87853   5
  -6  16   0 1.14803 1.49574   7
  -6  16   0 -2.0887 1.49083   1
   5 -16   0 9.14088 1.82461   6
   5 -16   0 8.79190 1.79295   3
   5 -16   0 7.12612 2.10198   1
  -5  16   0 6.20407 1.96993   5
  -5  16   0 4.53930 1.48945   7
  -5  16   0 7.06882 2.05605   1
   4 -16   0 1.48841 1.43857   7
   4 -16   0 -0.0288 1.35929   1
   4 -16   0 1.16330 1.50806   6
   4 -16   0 -0.6753 1.45303   3
  -4  16   0 0.04930 1.80898   5
  -4  16   0 -1.0484 1.23518   7
  -4  16   0 -0.8580 1.65413   1
   3 -16   0 31.7439 2.90908   7
   3 -16   0 35.5729 3.16235   3
   3 -16   0 39.2116 2.81380   6
   3 -16   0 40.5324 3.75209   1
  -3  16   0 35.5914 3.56635   5
  -3  16   0 36.3873 2.75025   7
  -3  16   0 40.1094 3.86466   1
   2 -16   0 33.2557 2.65256   6
   2 -16   0 27.7682 2.65513   7
   2 -16   0 30.9137 2.98573   3
   2 -16   0 33.3439 3.62074   1
  -2  16   0 28.4043 3.34633   5
  -2  16   0 34.3922 2.49370   7
  -2  16   0 30.0296 3.35802   1
   1 -16   0 25.9121 2.40989   6
   1 -16   0 28.4246 2.91652   3
   1 -16   0 26.4851 3.17688   1
   1 -16   0 26.2666 2.45253   7
   1 -16   0 29.2546 3.32691   1
  -1  16   0 31.3311 3.39691   1
  -1  16   0 33.9447 3.33599   5
  -1  16   0 28.8011 2.26849   7
   0 -16   0 2.60270 1.32878   6
   0 -16   0 3.47156 1.64381   1
   0 -16   0 3.38657 1.87767   1
   0 -16   0 3.24234 1.51764   3
   0 -16   0 1.80668 1.11034   7
   0  16   0 2.02644 0.94368   7
   0  16   0 2.48011 1.80143   5
  -1 -16   0 -0.2524 1.19884   6
  -1 -16   0 -0.1346 1.41163   3
  -1 -16   0 0.35701 1.68051   1
  -1 -16   0 -1.6296 1.51230   1
  -1 -16   0 -0.6318 0.89203   7
   1  16   0 0.45345 1.71524   5
  -2 -16   0 1.84966 1.53297   1
  -2 -16   0 2.87081 1.81303   1
  -2 -16   0 0.81699 0.76365   7
  -2 -16   0 1.41496 1.41642   3
  -2 -16   0 2.13864 1.21237   6
  -2 -16   0 1.50196 0.69821   4
   2  16   0 0.46756 1.76873   8
   2  16   0 2.83705 1.73720   5
  -3 -16   0 2.24836 1.42660   3
  -3 -16   0 4.46508 0.88162   4
  -3 -16   0 3.23763 1.97211   1
  -3 -16   0 2.44733 1.78354   1
  -3 -16   0 2.47666 1.23266   6
  -3 -16   0 3.24485 0.68091   7
   3  16   0 2.11582 1.75935   5
   3  16   0 0.54813 1.72574   8
  -4 -16   0 3.68774 2.17079   1
  -4 -16   0 3.09740 1.80745   1
  -4 -16   0 5.69295 1.16211   4
  -4 -16   0 2.60825 1.36624   6
  -4 -16   0 1.84761 1.52267   3
   4  16   0 4.61200 1.90752   8
   4  16   0 2.44187 1.84305   5
  -5 -16   0 7.98188 2.09877   1
  -5 -16   0 12.4079 2.62757   1
  -5 -16   0 8.16581 1.69607   3
  -5 -16   0 7.01533 1.47581   6
   5  16   0 10.6478 2.14653   8
   5  16   0 10.8854 2.09279   5
  -6 -16   0 6.48244 1.55642   6
  -6 -16   0 9.10705 1.70264   4
  -6 -16   0 7.86480 2.27333   1
  -6 -16   0 8.35046 1.72354   3
  -6 -16   0 5.70317 2.16362   1
   6  16   0 7.38418 2.00035   5
   6  16   0 6.08120 2.12360   8
  -7 -16   0 0.92000 2.03843   1
  -7 -16   0 0.61503 1.49422   3
  -7 -16   0 2.49862 1.62447   4
  -7 -16   0 2.13461 2.02103   1
   7  16   0 -0.0393 1.87203   8
   7  16   0 1.11055 1.80479   5
  -8 -16   0 1.94585 1.73860   1
  -8 -16   0 2.43062 1.83072   1
  -8 -16   0 3.52313 1.83997   4
   8  16   0 -1.6246 1.94172   8
   8  16   0 0.62108 1.68963   5
  -9 -16   0 0.76561 1.91674   4
  -9 -16   0 2.47838 2.08095   1
  -9 -16   0 -0.7805 1.72883   1
   9  16   0 -2.6445 1.92126   8
   9  16   0 0.06158 1.64678   5
 -10 -16   0 -0.4435 1.94929   1
 -10 -16   0 -1.2618 1.61623   1
 -10 -16   0 -0.8997 1.91451   4
  10  16   0 0.28057 1.74305   5
  10  16   0 0.67014 2.21229   8
 -11 -16   0 -0.1118 1.91334   1
 -11 -16   0 -2.6633 2.06753   4
 -11 -16   0 0.74697 1.77063   1
  11  16   0 -2.2774 2.24130   8
  11  16   0 -1.1367 1.67035   5
 -12 -16   0 0.13453 0.64423   7
 -12 -16   0 0.22453 0.63480   7
 -12 -16   0 -0.0131 2.04960   1
 -12 -16   0 2.68866 2.47892   4
  12  16   0 -0.3497 1.73555   5
  12  16   0 1.08925 2.73946   8
 -13 -16   0 0.57860 2.65023   1
 -13 -16   0 5.42487 2.73703   4
  13  16   0 0.82592 1.76702   5
  13  16   0 0.99167 1.82004   6
  13  16   0 0.18365 2.43222   8
   7 -17   0 6.24414 1.91136   3
   7 -17   0 4.74426 2.04759   6
  -7  17   0 7.10200 2.17914   5
  -7  17   0 5.33302 1.79363   7
  -7  17   0 4.77197 2.41183   1
   6 -17   0 2.89844 1.73651   3
   6 -17   0 1.74728 1.83443   6
   6 -17   0 1.58345 1.98105   1
  -6  17   0 3.06975 1.59223   7
  -6  17   0 0.54632 1.96391   5
  -6  17   0 7.62268 2.23160   1
   5 -17   0 24.0824 2.47244   6
   5 -17   0 22.6130 3.03316   1
   5 -17   0 20.5500 2.41480   3
  -5  17   0 18.9767 2.60083   5
  -5  17   0 22.6924 2.72562   7
  -5  17   0 21.6857 3.13522   1
   4 -17   0 21.6554 2.77057   1
   4 -17   0 20.2131 2.28072   6
   4 -17   0 17.7209 2.24014   3
  -4  17   0 19.5443 2.01965   7
  -4  17   0 21.4893 2.62202   5
  -4  17   0 27.3155 3.20064   1
   3 -17   0 9.11685 1.85551   3
   3 -17   0 8.80026 1.57138   7
   3 -17   0 8.15135 2.17026   1
   3 -17   0 11.0053 1.87355   6
  -3  17   0 9.38988 2.30571   1
  -3  17   0 10.7737 1.51838   7
  -3  17   0 8.67715 2.13567   5
   2 -17   0 20.8069 2.37458   7
   2 -17   0 22.0723 2.33602   3
   2 -17   0 20.8531 2.79179   1
   2 -17   0 19.0009 2.09464   6
  -2  17   0 21.2229 2.80553   1
  -2  17   0 23.6808 2.26323   7
   1 -17   0 26.0676 2.90026   3
   1 -17   0 21.3436 2.27031   7
   1 -17   0 19.7758 2.81363   1
   1 -17   0 19.7788 2.74536   1
   1 -17   0 25.0667 2.37589   6
  -1  17   0 22.9158 2.10201   7
  -1  17   0 31.0838 3.43584   5
   0 -17   0 10.3599 2.16619   1
   0 -17   0 4.25726 1.68902   3
   0 -17   0 8.24044 2.00259   1
   0 -17   0 8.32211 1.24816   7
   0 -17   0 10.5714 1.64782   6
   0  17   0 9.48056 2.08653   5
   0  17   0 9.97948 1.12711   7
  -1 -17   0 3.78179 1.56531   3
  -1 -17   0 3.44509 0.94189   7
  -1 -17   0 1.18990 1.33666   6
  -1 -17   0 2.13029 1.57138   1
  -1 -17   0 2.51719 1.82750   1
   1  17   0 4.86955 1.90325   5
  -2 -17   0 0.75407 1.30889   6
  -2 -17   0 2.68296 1.89959   1
  -2 -17   0 1.02975 0.71806   7
  -2 -17   0 0.00057 1.41101   1
  -2 -17   0 -0.0963 1.37946   3
   2  17   0 -0.6493 1.72512   8
   2  17   0 -0.1114 1.81898   5
  -3 -17   0 4.70934 1.43799   6
  -3 -17   0 3.45114 1.54719   3
  -3 -17   0 3.74591 1.88302   1
  -3 -17   0 4.07476 1.95830   1
  -3 -17   0 4.03311 0.73663   4
   3  17   0 2.88509 1.95566   8
   3  17   0 1.70999 1.83724   5
  -4 -17   0 7.43678 2.37346   1
  -4 -17   0 7.97873 1.14249   4
  -4 -17   0 4.00113 1.46943   6
  -4 -17   0 7.70643 2.00234   1
  -4 -17   0 4.94054 1.63480   3
   4  17   0 4.15935 2.01399   5
   4  17   0 7.23400 2.08185   8
  -5 -17   0 7.33391 2.51098   1
  -5 -17   0 11.6488 1.50008   4
  -5 -17   0 6.35535 2.30553   1
  -5 -17   0 7.62757 1.75200   3
  -5 -17   0 8.30665 1.56123   6
   5  17   0 9.74613 2.22721   5
   5  17   0 5.23242 2.13829   8
  -6 -17   0 5.28502 2.09312   1
  -6 -17   0 10.4917 1.68756   4
  -6 -17   0 7.66823 2.55942   1
  -6 -17   0 7.99437 1.65319   6
  -6 -17   0 5.34974 1.78791   3
   6  17   0 10.0226 2.30854   8
   6  17   0 5.39501 2.11317   5
  -7 -17   0 -0.7142 1.49981   3
  -7 -17   0 2.15013 2.11612   1
  -7 -17   0 1.58577 1.64348   4
  -7 -17   0 -1.2692 1.90158   1
   7  17   0 4.15548 2.02887   8
   7  17   0 1.08176 1.89390   5
  -8 -17   0 1.14710 1.71470   4
  -8 -17   0 1.88207 1.94954   1
  -8 -17   0 3.41554 2.22803   1
   8  17   0 2.27994 1.77759   5
   8  17   0 0.82283 2.04797   8
  -9 -17   0 -0.2451 1.88455   1
  -9 -17   0 0.21392 1.88333   4
  -9 -17   0 -0.5666 1.98859   1
   9  17   0 -1.7430 1.73983   5
   9  17   0 0.99285 2.16473   8
 -10 -17   0 3.20770 2.05666   1
 -10 -17   0 -1.3065 1.94871   4
 -10 -17   0 1.83392 2.05319   1
  10  17   0 2.99685 1.78668   5
  10  17   0 0.37349 2.16003   8
 -11 -17   0 0.41890 2.31018   4
 -11 -17   0 0.35556 2.19479   1
  11  17   0 -0.2445 2.34742   8
  11  17   0 1.58483 1.79526   5
 -12 -17   0 0.14491 2.48782   4
 -12 -17   0 -0.1454 2.50900   1
  12  17   0 0.96751 1.95158   5
  12  17   0 1.36003 2.61279   8
 -13 -17   0 3.65642 2.69814   4
  13  17   0 2.35433 2.58758   8
  13  17   0 1.25524 1.87376   6
  13  17   0 0.21577 1.94244   5
   6 -18   0 -0.5547 1.66591   3
   6 -18   0 1.53882 1.91676   6
  -6  18   0 0.14408 2.04867   5
  -6  18   0 -0.0342 1.50478   7
   5 -18   0 6.71845 2.66054   1
   5 -18   0 4.10101 1.94715   6
   5 -18   0 5.46344 1.96407   3
  -5  18   0 9.75418 2.27526   1
  -5  18   0 5.76351 2.29425   5
  -5  18   0 2.39865 1.47116   7
   4 -18   0 30.0463 3.42342   1
   4 -18   0 34.5959 3.21432   6
   4 -18   0 30.3892 3.21520   3
  -4  18   0 36.1586 2.93530   7
  -4  18   0 33.1541 3.93279   1
  -4  18   0 27.5125 3.04959   5
   3 -18   0 42.1309 3.27131   6
   3 -18   0 40.2135 3.57748   3
   3 -18   0 42.0880 4.14468   1
   3 -18   0 36.7044 3.09099   7
  -3  18   0 46.3050 3.12666   7
  -3  18   0 49.2959 4.15403   1
  -3  18   0 52.3332 4.27987   5
   2 -18   0 15.7078 2.16870   3
   2 -18   0 11.6282 1.89807   6
   2 -18   0 12.9417 2.27609   1
   2 -18   0 11.7940 1.51064   7
   2 -18   0 13.5800 2.38804   1
  -2  18   0 9.95911 2.27446   5
  -2  18   0 11.4593 2.36618   1
  -2  18   0 12.0564 1.48290   7
   1 -18   0 9.51302 1.94024   3
   1 -18   0 7.96293 1.70891   6
   1 -18   0 12.2117 2.46685   1
   1 -18   0 11.2730 2.37630   1
   1 -18   0 8.95094 1.33894   7
  -1  18   0 10.0029 2.22455   5
  -1  18   0 10.2325 1.31264   7
   0 -18   0 5.27336 1.71029   3
   0 -18   0 6.91700 2.01490   1
   0 -18   0 2.76038 1.51184   6
   0 -18   0 2.61096 1.02366   7
   0 -18   0 3.85465 1.96512   1
   0  18   0 4.19630 1.97998   5
  -1 -18   0 0.12878 1.33732   6
  -1 -18   0 1.53385 0.81447   7
  -1 -18   0 0.40249 1.74919   1
  -1 -18   0 0.86856 1.70840   1
  -1 -18   0 1.25676 1.56713   3
   1  18   0 0.83602 1.86201   5
  -2 -18   0 9.93366 2.27895   1
  -2 -18   0 7.66947 1.76053   3
  -2 -18   0 7.58448 1.57727   6
  -2 -18   0 6.95146 2.24665   1
   2  18   0 5.53991 2.03947   5
   2  18   0 6.41113 2.10070   8
  -3 -18   0 2.99750 1.71447   3
  -3 -18   0 4.52814 2.07614   1
  -3 -18   0 5.32795 2.25499   1
  -3 -18   0 1.32833 1.38804   6
   3  18   0 2.05386 2.01377   5
   3  18   0 5.88850 2.11796   8
  -4 -18   0 14.5478 1.86806   6
  -4 -18   0 15.2944 1.48126   4
  -4 -18   0 19.1182 2.88124   1
  -4 -18   0 11.9916 2.07732   3
  -4 -18   0 19.2243 2.90796   1
   4  18   0 16.0334 2.38877   5
   4  18   0 11.6923 2.39233   8
  -5 -18   0 5.09374 2.08769   1
  -5 -18   0 3.98629 1.78418   3
  -5 -18   0 4.25841 1.62828   6
  -5 -18   0 2.30187 2.12114   1
  -5 -18   0 2.92564 1.22382   4
   5  18   0 1.94723 2.15941   8
   5  18   0 0.53968 2.02185   5
  -6 -18   0 8.62713 2.60218   1
  -6 -18   0 5.36572 1.74785   3
  -6 -18   0 4.60962 1.48178   4
  -6 -18   0 6.10085 2.27815   1
  -6 -18   0 4.37264 1.61392   6
   6  18   0 7.91209 2.32129   8
   6  18   0 4.85976 2.08586   5
  -7 -18   0 1.17387 1.59943   3
  -7 -18   0 -1.1028 1.84244   1
  -7 -18   0 -0.3148 2.01365   1
  -7 -18   0 3.36236 1.61052   4
   7  18   0 0.35265 1.97582   8
   7  18   0 1.60604 1.91983   5
  -8 -18   0 1.24621 1.98468   1
  -8 -18   0 -2.8339 1.84959   1
  -8 -18   0 -0.3480 1.69987   4
   8  18   0 0.36019 2.12272   8
   8  18   0 -2.7411 1.71027   5
  -9 -18   0 2.12442 2.15967   1
  -9 -18   0 -1.3118 1.78488   1
  -9 -18   0 -2.3979 1.78695   4
   9  18   0 0.04585 2.23681   8
   9  18   0 -0.3600 1.81585   5
 -10 -18   0 2.11547 2.10070   4
 -10 -18   0 -2.7678 1.96257   1
  10  18   0 -1.1380 1.77084   5
  10  18   0 0.14742 2.40912   8
 -11 -18   0 -0.7185 2.23214   1
 -11 -18   0 2.54085 2.34695   4
  11  18   0 0.02527 1.94115   5
  11  18   0 0.37813 2.78457   8
 -12 -18   0 0.46430 2.43366   4
  12  18   0 -1.9400 1.83595   5
  12  18   0 0.16233 2.51069   8
   5 -19   0 10.6923 2.16218   3
   5 -19   0 13.2414 2.35894   6
  -5  19   0 12.2005 2.57284   5
   4 -19   0 31.1854 3.34122   3
   4 -19   0 29.0335 3.02355   6
  -4  19   0 31.9034 2.85719   7
  -4  19   0 24.8574 3.06161   5
  -4  19   0 26.8492 3.99427   1
   3 -19   0 16.1876 2.80884   1
   3 -19   0 18.2372 2.39653   3
   3 -19   0 15.9112 2.21844   6
  -3  19   0 18.6471 2.74408   5
  -3  19   0 20.9105 2.39197   7
   2 -19   0 19.8504 2.97069   1
   2 -19   0 19.0965 2.29110   6
   2 -19   0 19.0178 2.45116   3
  -2  19   0 16.1921 2.66555   5
  -2  19   0 23.0213 2.22068   7
   1 -19   0 12.9217 2.03842   6
   1 -19   0 17.6282 2.32704   3
   1 -19   0 12.1234 1.57076   7
   1 -19   0 12.1573 2.51805   1
  -1  19   0 17.0112 1.85437   7
  -1  19   0 20.0201 2.59636   5
   0 -19   0 0.95990 2.72116   1
   0 -19   0 0.24402 1.63126   3
   0 -19   0 0.16449 0.89528   7
   0 -19   0 0.10199 1.78093   1
   0 -19   0 -2.0457 1.52692   6
   0  19   0 0.00868 1.99639   5
  -1 -19   0 3.83820 2.00831   1
  -1 -19   0 1.32072 1.52207   6
  -1 -19   0 0.02431 1.63682   1
  -1 -19   0 0.98267 1.56904   3
  -1 -19   0 0.49180 0.65352   7
   1  19   0 1.50181 2.08973   8
   1  19   0 2.53629 2.00807   5
  -2 -19   0 1.50548 1.50280   6
  -2 -19   0 5.24393 2.07176   1
  -2 -19   0 3.90913 1.78603   3
  -2 -19   0 3.20122 1.98768   1
   2  19   0 2.00248 2.02367   5
   2  19   0 3.91209 2.20438   8
  -3 -19   0 3.48598 1.92725   1
  -3 -19   0 0.87402 1.69397   3
  -3 -19   0 7.03494 2.32715   1
  -3 -19   0 1.89800 1.49170   6
   3  19   0 5.36047 2.27295   8
   3  19   0 3.09136 2.12821   5
  -4 -19   0 10.5873 2.51484   1
  -4 -19   0 7.71674 1.97041   3
  -4 -19   0 10.8894 2.53469   1
  -4 -19   0 8.30851 1.78276   6
   4  19   0 16.3094 2.50836   5
   4  19   0 11.1148 2.51798   8
  -5 -19   0 7.82886 2.35864   1
  -5 -19   0 8.72497 1.82233   4
  -5 -19   0 6.20222 2.28163   1
  -5 -19   0 4.71206 1.67083   6
  -5 -19   0 4.41405 1.78433   3
   5  19   0 3.39326 2.34472   8
   5  19   0 5.74596 2.29885   5
  -6 -19   0 1.44299 1.49880   6
  -6 -19   0 0.70467 1.94482   1
  -6 -19   0 0.34103 1.64105   3
  -6 -19   0 0.56349 2.05696   1
  -6 -19   0 2.43088 1.27895   4
   6  19   0 0.38773 2.17168   8
   6  19   0 1.94333 2.02854   5
  -7 -19   0 -1.0100 1.68887   3
  -7 -19   0 -0.1657 1.44334   4
  -7 -19   0 2.50996 1.99830   1
   7  19   0 0.50117 1.94162   5
   7  19   0 -0.1029 2.06763   8
  -8 -19   0 0.70865 1.95380   1
  -8 -19   0 1.90956 1.65236   4
   8  19   0 -1.0345 2.15951   8
   8  19   0 -0.7046 1.93080   5
  -9 -19   0 1.07332 2.28336   1
  -9 -19   0 1.14693 1.83456   4
   9  19   0 -2.6693 1.87159   5
   9  19   0 -1.6038 2.33761   8
 -10 -19   0 -0.0659 2.01974   4
  10  19   0 1.49520 2.49485   8
  10  19   0 -1.3508 1.93339   5
 -11 -19   0 0.70365 2.16124   4
  11  19   0 -0.6575 1.89205   5
  11  19   0 -0.2097 2.53589   8
   3 -20   0 22.4301 2.53495   6
  -3  20   0 22.7987 3.04018   5
  -3  20   0 21.8497 2.44560   7
   2 -20   0 1.96520 1.70997   6
   2 -20   0 3.27173 1.89914   3
  -2  20   0 2.77714 1.15821   7
  -2  20   0 2.76857 2.20572   5
   1 -20   0 11.1583 2.17318   3
   1 -20   0 7.00452 1.86987   6
   1 -20   0 2.36373 2.95107   1
  -1  20   0 8.10653 2.39000   5
   0 -20   0 5.13786 2.22693   1
   0 -20   0 5.92074 1.90939   3
   0 -20   0 0.03880 1.66855   6
   0  20   0 5.02870 2.29473   5
  -1 -20   0 -0.6335 1.62399   3
  -1 -20   0 -1.8169 1.87258   1
  -1 -20   0 1.35922 1.58454   6
   1  20   0 2.16434 2.13336   8
   1  20   0 1.89391 2.16799   5
  -2 -20   0 2.13682 1.59704   6
  -2 -20   0 0.76133 1.73488   3
  -2 -20   0 0.24458 1.88303   1
   2  20   0 2.45684 2.16833   8
   2  20   0 3.35378 2.23132   5
  -3 -20   0 6.44241 2.49288   1
  -3 -20   0 4.84215 1.92127   3
  -3 -20   0 3.98136 1.73403   6
   3  20   0 3.68114 2.26840   5
   3  20   0 3.18472 2.58914   8
  -4 -20   0 2.00789 1.68744   6
  -4 -20   0 1.48571 2.23145   1
  -4 -20   0 3.18346 1.91790   3
   4  20   0 3.89304 2.24430   5
   4  20   0 0.13109 2.53295   8
  -5 -20   0 4.26796 1.75026   6
  -5 -20   0 9.66436 2.56211   1
  -5 -20   0 7.06527 2.01822   3
   5  20   0 4.55614 2.36392   8
   5  20   0 7.26056 2.35145   5
  -6 -20   0 2.17904 2.44818   1
  -6 -20   0 -0.5867 1.53905   6
  -6 -20   0 6.20460 1.96374   3
   6  20   0 -1.5746 2.13462   8
   6  20   0 0.27987 2.13778   5
  -7 -20   0 1.12824 1.33284   4
  -7 -20   0 -1.2218 2.17357   1
  -7 -20   0 -2.4730 1.63304   3
   7  20   0 -0.8315 2.01534   5
   7  20   0 -0.9808 2.15713   8
  -8 -20   0 0.02721 1.52888   4
   8  20   0 -0.9954 1.97837   5
   8  20   0 2.38621 2.35475   8
  -9 -20   0 2.09965 1.80956   4
   9  20   0 0.31295 2.06100   5
   9  20   0 -1.3506 2.47798   8
   0 -21   0 1.17070 1.82503   3
   0 -21   0 0.90313 1.67268   6
   0  21   0 -0.6128 2.09913   5
  -1 -21   0 1.65855 1.81405   3
  -1 -21   0 1.28504 1.66414   6
   1  21   0 0.11981 2.17189   5
   1  21   0 0.70247 2.14614   8
  -2 -21   0 -0.9436 1.56532   6
  -2 -21   0 -1.5188 1.69091   3
   2  21   0 2.83901 2.31575   5
   2  21   0 -0.2949 2.21523   8
  -3 -21   0 3.40757 2.05949   3
  -3 -21   0 3.35297 1.88096   6
   3  21   0 5.65752 2.46931   5
   3  21   0 4.43958 2.44502   8
  -4 -21   0 1.28995 1.65199   6
  -4 -21   0 2.38691 1.85368   3
   4  21   0 0.35571 2.38803   8
   4  21   0 2.31298 2.26437   5
  -5 -21   0 1.33524 1.77525   3
  -5 -21   0 0.70048 1.61889   6
   5  21   0 -0.6389 2.32483   8
   5  21   0 0.68693 2.19558   5
  -6 -21   0 1.74925 1.79443   3
  -6 -21   0 0.29153 1.56485   6
   6  21   0 2.26559 2.37179   8
   6  21   0 0.97201 2.11268   5
  -7 -21   0 -0.7982 1.69548   3
   7  21   0 2.33550 2.65341   8
   7  21   0 1.44273 2.13838   5
   6  21  -1 0.18757 2.22004   5
  -6 -21   1 -1.2946 1.56590   6
  -6 -21   1 1.35876 1.85049   3
   5  21  -1 -0.4091 2.12755   5
  -5 -21   1 0.76302 1.72505   6
  -5 -21   1 -0.3500 1.79537   3
   4  21  -1 0.04128 2.81690   8
   4  21  -1 2.29896 2.29462   5
  -4 -21   1 0.94011 1.69972   6
  -4 -21   1 0.89187 1.94245   3
   3  21  -1 0.07887 2.67154   8
   3  21  -1 2.22464 2.24641   5
  -3 -21   1 -0.5182 1.64374   6
  -3 -21   1 -0.3193 1.80128   3
   2  21  -1 2.84981 3.88330   8
   2  21  -1 -2.0606 2.19634   5
  -2 -21   1 0.99478 1.88175   3
  -2 -21   1 -1.7832 1.66874   6
   1  21  -1 1.66009 2.21064   5
  -1 -21   1 1.65544 1.80413   6
  -1 -21   1 -0.3269 1.76320   3
   0  21  -1 -0.4191 2.16740   5
   0 -21   1 -1.2696 1.73540   3
   0 -21   1 -0.8747 1.69265   6
   9  20  -1 -0.8073 1.94819   5
  -9 -20   1 -2.4136 1.67181   4
   8  20  -1 1.43049 2.04239   5
   8  20  -1 -4.1549 2.16166   8
  -8 -20   1 -1.4741 1.48119   4
   7  20  -1 1.66562 2.01106   5
   7  20  -1 0.69640 2.19426   8
  -7 -20   1 0.76919 1.72211   3
   6  20  -1 0.31070 2.04457   5
   6  20  -1 -2.5899 2.05524   8
  -6 -20   1 -0.6136 1.70275   3
  -6 -20   1 -1.0148 2.14929   1
  -6 -20   1 -2.8332 1.59004   6
   5  20  -1 -2.7043 2.03576   8
   5  20  -1 -0.3881 2.10099   5
  -5 -20   1 -0.7241 1.72513   3
  -5 -20   1 0.92206 1.65481   6
  -5 -20   1 1.28448 2.25818   1
   4  20  -1 -0.0356 2.13583   5
   4  20  -1 0.18285 2.37302   8
  -4 -20   1 1.48578 2.11681   1
  -4 -20   1 -2.8790 1.62327   3
  -4 -20   1 -0.5809 1.56805   6
   3  20  -1 -1.7606 2.32650   8
   3  20  -1 -2.1042 2.06488   5
  -3 -20   1 1.03148 1.78585   3
  -3 -20   1 2.94038 2.05031   1
  -3 -20   1 -0.5911 1.71452   6
   2  20  -1 -0.6734 2.03082   5
   2  20  -1 0.13092 2.06620   8
  -2 -20   1 0.62903 1.76094   3
  -2 -20   1 0.15375 1.79937   1
  -2 -20   1 0.64679 1.56430   6
   1  20  -1 -0.7373 2.05875   8
   1  20  -1 -0.0730 2.09780   5
  -1 -20   1 1.03360 1.66710   6
  -1 -20   1 -0.4502 1.74943   1
  -1 -20   1 -0.7526 1.74409   3
   0  20  -1 -0.9525 2.07737   5
   0  20  -1 0.36090 2.17044   8
   0 -20   1 0.94806 1.74375   3
   0 -20   1 0.96267 1.74687   6
   0 -20   1 -0.3641 1.87266   1
  -1  20  -1 -0.8189 2.07633   5
   1 -20   1 0.10458 1.74109   6
   1 -20   1 -0.0482 1.71140   3
  -2  20  -1 1.48311 2.22086   5
   2 -20   1 1.54297 1.81538   3
   2 -20   1 3.33996 1.81915   6
  -3  20  -1 -1.2419 2.25485   5
  -3  20  -1 -0.2105 1.14463   7
   3 -20   1 2.85080 1.91019   6
   3 -20   1 4.07433 1.92358   3
  10  19  -1 -1.1028 1.96739   5
  10  19  -1 -0.6569 2.39757   8
 -10 -19   1 -0.9266 1.94636   4
   9  19  -1 -0.5804 1.83247   5
   9  19  -1 -2.8973 2.29868   8
  -9 -19   1 5.28291 4.74415   1
  -9 -19   1 -2.3073 1.69005   4
   8  19  -1 -2.0517 2.13979   8
   8  19  -1 -0.2284 1.92583   5
  -8 -19   1 -1.2936 2.17006   1
  -8 -19   1 -0.1478 1.53468   4
   7  19  -1 -1.0571 2.04778   8
   7  19  -1 -0.6509 1.98769   5
  -7 -19   1 -0.2755 1.35282   4
  -7 -19   1 -0.3906 1.63535   3
  -7 -19   1 0.63845 2.14532   1
   6  19  -1 5.68935 2.52365   8
   6  19  -1 4.57370 2.16991   5
  -6 -19   1 2.76356 1.16674   4
  -6 -19   1 2.99802 1.65559   6
  -6 -19   1 4.05922 2.19948   1
  -6 -19   1 2.56818 1.81466   3
   5  19  -1 -0.4673 2.01728   5
   5  19  -1 -1.1124 2.08863   8
  -5 -19   1 -0.9299 1.53117   6
  -5 -19   1 -1.3200 1.99052   1
  -5 -19   1 -1.0652 1.68751   3
   4  19  -1 -2.6717 2.06543   8
   4  19  -1 0.50963 2.00666   5
  -4 -19   1 -3.3940 1.88325   1
  -4 -19   1 0.82610 2.88914   1
  -4 -19   1 -0.8227 1.69161   3
  -4 -19   1 -1.0389 1.57504   6
   3  19  -1 1.47367 2.13855   5
   3  19  -1 -1.5102 2.08902   8
  -3 -19   1 -0.1069 1.90551   1
  -3 -19   1 1.47610 1.60215   6
  -3 -19   1 4.77665 2.22549   1
  -3 -19   1 0.73299 1.69856   3
   2  19  -1 0.57123 2.03907   5
   2  19  -1 1.24271 2.06058   8
  -2 -19   1 4.04614 3.17143   1
  -2 -19   1 0.77231 1.90438   1
  -2 -19   1 2.37286 1.69355   3
  -2 -19   1 0.04336 1.50241   6
   1  19  -1 1.03349 2.02545   5
   1  19  -1 -2.4776 2.00007   8
  -1 -19   1 0.51861 1.73468   3
  -1 -19   1 -0.9832 1.67989   1
  -1 -19   1 -0.6641 1.52617   6
   0  19  -1 2.62655 2.11636   5
   0 -19   1 5.10131 1.92815   1
   0 -19   1 3.00522 1.72330   3
   0 -19   1 2.83091 0.63538   7
   0 -19   1 1.93763 1.68228   6
  -1  19  -1 1.88696 2.07330   5
   1 -19   1 -0.7030 1.62835   6
   1 -19   1 0.01870 1.88594   1
   1 -19   1 5.01805 1.77610   3
  -2  19  -1 1.91770 2.13256   5
  -2  19  -1 0.93336 1.06523   7
   2 -19   1 0.99287 1.65160   6
   2 -19   1 -0.2003 1.72027   1
   2 -19   1 3.71412 1.78761   3
  -3  19  -1 2.65514 1.21912   7
  -3  19  -1 2.93958 2.29161   5
  -3  19  -1 2.42017 1.87789   1
   3 -19   1 8.43619 2.01126   3
   3 -19   1 2.79094 2.22240   1
   3 -19   1 4.85352 1.84508   6
  -4  19  -1 -0.9034 2.12809   5
  -4  19  -1 -0.4419 1.27351   7
   4 -19   1 0.78474 1.71557   6
   4 -19   1 1.49102 1.82206   3
  -5  19  -1 0.28742 1.35771   7
  -5  19  -1 -1.1897 2.14706   5
   5 -19   1 -0.9488 1.75330   3
   5 -19   1 -0.2118 1.72056   6
  11  18  -1 -0.3648 1.87802   5
  11  18  -1 -0.1043 2.73348   8
 -11 -18   1 -1.1377 2.22200   4
  10  18  -1 1.01957 1.85351   5
  10  18  -1 1.25094 2.33978   8
 -10 -18   1 -2.1015 2.25500   1
 -10 -18   1 1.29101 2.01244   4
   9  18  -1 -1.6256 1.73601   5
   9  18  -1 0.62627 2.25641   8
  -9 -18   1 1.43438 2.04301   1
  -9 -18   1 -0.5848 1.77333   4
   8  18  -1 1.79208 1.90396   5
   8  18  -1 -0.2828 2.10903   8
  -8 -18   1 2.47223 1.96436   1
  -8 -18   1 -0.2987 1.64820   4
  -8 -18   1 0.01932 2.84013   1
   7  18  -1 -2.2907 1.96267   8
   7  18  -1 1.03359 2.01051   5
  -7 -18   1 2.17792 2.12401   1
  -7 -18   1 2.22361 1.48850   4
  -7 -18   1 -0.4779 1.61756   3
  -7 -18   1 1.54281 1.93362   1
   6  18  -1 4.77576 2.20462   8
   6  18  -1 2.76706 2.04763   5
  -6 -18   1 4.62016 1.34867   4
  -6 -18   1 2.89866 2.33267   1
  -6 -18   1 1.73033 1.51781   6
  -6 -18   1 5.82845 1.83044   3
  -6 -18   1 5.29010 2.03106   1
   5  18  -1 3.11338 2.14447   8
   5  18  -1 -1.7897 1.94221   5
  -5 -18   1 0.01243 1.43705   6
  -5 -18   1 3.59059 1.68053   3
  -5 -18   1 1.40183 2.10198   1
  -5 -18   1 2.63294 2.02477   1
  -5 -18   1 1.83831 1.01049   4
   4  18  -1 0.09924 1.98800   5
   4  18  -1 0.47839 1.95963   8
  -4 -18   1 1.01112 1.62267   3
  -4 -18   1 1.94839 1.98088   1
  -4 -18   1 1.97710 1.47782   6
  -4 -18   1 0.13848 1.90456   1
   3  18  -1 0.26095 1.89728   5
   3  18  -1 2.39186 2.23795   8
  -3 -18   1 -0.7560 1.80869   1
  -3 -18   1 -1.7421 1.54540   3
  -3 -18   1 -0.9367 1.70965   1
  -3 -18   1 2.53300 1.46474   6
   2  18  -1 -0.6625 1.91654   8
   2  18  -1 -0.6176 1.95640   5
  -2 -18   1 0.01023 1.42331   6
  -2 -18   1 -1.5170 1.53955   3
  -2 -18   1 0.45927 1.67132   1
  -2 -18   1 -1.4081 1.47028   1
   1  18  -1 2.49336 2.00565   8
   1  18  -1 1.98933 1.93152   5
  -1 -18   1 0.41707 1.63868   1
  -1 -18   1 -1.1264 1.51975   3
  -1 -18   1 0.03201 1.74079   1
  -1 -18   1 1.27468 1.44283   6
   0  18  -1 17.2397 2.38814   5
   0 -18   1 13.4364 2.43592   1
   0 -18   1 16.3709 2.11720   3
   0 -18   1 14.1346 2.54636   1
   0 -18   1 10.6307 1.87273   6
   0 -18   1 15.5970 1.40607   7
  -1  18  -1 0.85459 0.87642   7
  -1  18  -1 0.06648 1.95041   5
   1 -18   1 2.10376 0.96830   7
   1 -18   1 1.35003 1.69700   1
   1 -18   1 1.04346 1.53196   6
   1 -18   1 -0.2045 1.69787   1
   1 -18   1 4.25702 1.71631   3
  -2  18  -1 3.80119 1.12031   7
  -2  18  -1 1.88654 1.97888   5
  -2  18  -1 4.00752 1.79008   1
   2 -18   1 2.47677 1.11597   7
   2 -18   1 0.64308 1.73570   1
   2 -18   1 2.40272 1.66907   3
   2 -18   1 3.19662 1.66537   6
   2 -18   1 4.58819 2.18655   1
  -3  18  -1 3.89533 2.16077   5
  -3  18  -1 7.59096 2.09946   1
  -3  18  -1 2.83674 1.21363   7
   3 -18   1 4.06193 1.81927   1
   3 -18   1 3.67629 1.67440   6
   3 -18   1 1.75902 1.24312   7
   3 -18   1 3.37518 1.75776   3
  -4  18  -1 0.63558 1.26650   7
  -4  18  -1 3.67618 2.17429   5
  -4  18  -1 -4.0542 1.71781   1
   4 -18   1 0.46480 1.74399   3
   4 -18   1 1.97860 1.70040   6
   4 -18   1 -1.3473 1.58087   1
  -5  18  -1 -1.1805 1.35696   7
  -5  18  -1 2.03727 2.21593   5
  -5  18  -1 0.60475 1.65832   1
   5 -18   1 0.87682 1.67305   3
   5 -18   1 0.15391 2.19341   1
   5 -18   1 0.54642 1.87503   6
  -6  18  -1 4.34578 2.21005   5
  -6  18  -1 3.92889 1.53604   7
   6 -18   1 5.33785 1.93477   3
   6 -18   1 4.73008 2.09409   6
  12  17  -1 1.52840 1.83689   5
  12  17  -1 0.13342 2.61996   8
 -12 -17   1 1.01188 2.47956   4
  11  17  -1 0.47739 2.42026   8
  11  17  -1 1.97384 1.81293   5
 -11 -17   1 0.98966 2.18400   1
 -11 -17   1 0.56030 2.20536   4
  10  17  -1 2.36709 1.76133   5
  10  17  -1 -2.3422 2.12063   8
 -10 -17   1 0.41620 2.00058   1
 -10 -17   1 0.88056 2.08217   4
   9  17  -1 -0.9648 2.09450   8
   9  17  -1 -0.5436 1.71938   5
  -9 -17   1 0.91023 1.68812   1
  -9 -17   1 0.82038 1.82479   4
  -9 -17   1 3.11846 2.03368   1
   8  17  -1 1.10463 1.79234   5
   8  17  -1 2.87171 2.07912   8
  -8 -17   1 -1.1269 1.85075   1
  -8 -17   1 1.09754 1.63548   4
  -8 -17   1 4.89589 2.14663   1
   7  17  -1 2.09572 2.01514   8
   7  17  -1 5.00604 1.96382   5
  -7 -17   1 1.82255 1.62091   3
  -7 -17   1 5.06011 2.07589   1
  -7 -17   1 5.66133 2.14046   1
  -7 -17   1 2.79195 1.55289   4
   6  17  -1 8.00226 2.05380   5
   6  17  -1 4.51782 2.14528   8
  -6 -17   1 6.12035 1.74729   3
  -6 -17   1 6.21208 2.54113   1
  -6 -17   1 3.93525 1.55666   6
  -6 -17   1 7.01091 1.51819   4
  -6 -17   1 5.85744 2.21969   1
   5  17  -1 2.58943 2.04333   8
   5  17  -1 -1.7780 1.81777   5
  -5 -17   1 4.17410 1.63834   3
  -5 -17   1 1.12214 1.95144   1
  -5 -17   1 1.03114 1.09022   4
  -5 -17   1 1.35280 1.43519   6
  -5 -17   1 1.65281 2.12160   1
   4  17  -1 1.20797 1.88669   8
   4  17  -1 5.12970 1.97915   5
  -4 -17   1 3.19662 2.07318   1
  -4 -17   1 1.11261 1.61712   3
  -4 -17   1 3.81676 1.96122   1
  -4 -17   1 2.78182 0.86054   4
  -4 -17   1 4.08853 1.53331   6
   3  17  -1 -2.4545 1.77944   8
   3  17  -1 -0.6573 1.82329   5
  -3 -17   1 1.26128 1.76169   1
  -3 -17   1 -3.0342 1.43454   3
  -3 -17   1 -0.5606 1.56069   1
  -3 -17   1 0.23046 1.38917   6
   2  17  -1 -0.0755 1.80446   5
   2  17  -1 0.13335 1.72884   8
  -2 -17   1 -0.1496 1.34912   6
  -2 -17   1 0.78217 1.49407   3
  -2 -17   1 -0.7943 1.38353   1
  -2 -17   1 1.10363 1.70257   1
   1  17  -1 11.9048 2.14426   5
  -1 -17   1 9.76699 1.77855   3
  -1 -17   1 11.1270 2.23049   1
  -1 -17   1 7.15353 1.57177   6
  -1 -17   1 11.3827 2.27227   1
  -1 -17   1 9.84883 1.02776   7
   0  17  -1 10.0129 2.16891   5
   0 -17   1 13.7096 2.51443   1
   0 -17   1 14.5137 2.02239   3
   0 -17   1 15.7896 2.51139   1
   0 -17   1 9.82063 1.10826   7
   0 -17   1 13.4711 1.82639   6
  -1  17  -1 15.6342 2.41337   5
  -1  17  -1 19.5026 1.86097   7
   1 -17   1 27.3402 3.16393   1
   1 -17   1 23.6781 2.40002   6
   1 -17   1 17.2465 2.63017   1
   1 -17   1 17.8465 1.94590   7
   1 -17   1 20.3205 2.23508   3
  -2  17  -1 4.80324 1.16239   7
  -2  17  -1 3.46773 1.90188   1
  -2  17  -1 6.51614 2.05477   5
   2 -17   1 5.46929 1.26618   7
   2 -17   1 8.22340 1.65858   6
   2 -17   1 5.25141 1.72006   3
   2 -17   1 9.66651 2.02590   1
   2 -17   1 4.17177 1.86842   1
  -3  17  -1 0.98310 1.13415   7
  -3  17  -1 2.18770 1.90401   5
  -3  17  -1 -1.9764 1.58789   1
   3 -17   1 -0.0193 1.20101   7
   3 -17   1 0.79450 1.60481   1
   3 -17   1 -0.1420 1.44324   6
   3 -17   1 2.03789 1.59927   3
  -4  17  -1 -0.3247 1.20146   7
  -4  17  -1 -1.1996 1.88022   5
  -4  17  -1 1.54738 1.85875   1
   4 -17   1 0.08569 1.62775   3
   4 -17   1 0.70102 1.66359   6
   4 -17   1 -0.5514 1.29543   7
   4 -17   1 1.08463 1.57879   1
  -5  17  -1 3.01406 2.03681   5
  -5  17  -1 1.74455 1.43895   7
  -5  17  -1 2.72361 1.95654   1
   5 -17   1 1.04299 1.76035   6
   5 -17   1 3.75594 1.72601   3
   5 -17   1 5.04438 1.99309   1
  -6  17  -1 6.00314 1.58153   7
  -6  17  -1 6.81412 2.21171   5
   6 -17   1 10.7311 2.15498   6
   6 -17   1 6.63082 2.15253   1
   6 -17   1 11.4341 2.04792   3
  -7  17  -1 3.49743 1.60341   7
  -7  17  -1 6.44621 2.27797   5
   7 -17   1 13.2265 2.29237   6
   7 -17   1 9.11023 1.93943   3
  13  16  -1 0.56594 2.06126   6
  13  16  -1 -0.4055 1.72236   5
  13  16  -1 0.17473 2.54176   8
 -13 -16   1 1.94819 2.72345   4
  12  16  -1 -0.5621 2.76592   8
  12  16  -1 -1.7658 1.76269   5
 -12 -16   1 1.40909 2.34298   4
 -12 -16   1 2.40433 2.35691   1
  11  16  -1 0.96515 1.75975   5
  11  16  -1 1.96577 2.32866   8
 -11 -16   1 1.23659 2.12919   4
 -11 -16   1 -0.2749 2.00632   1
 -11 -16   1 0.59567 3.52947   1
  10  16  -1 1.28082 2.20959   8
  10  16  -1 0.81790 1.72407   5
 -10 -16   1 -0.4746 2.02723   4
 -10 -16   1 0.38511 1.92958   1
 -10 -16   1 -1.9570 1.86982   1
   9  16  -1 0.33040 1.67818   5
   9  16  -1 -1.3710 1.98200   8
  -9 -16   1 2.54439 1.92329   1
  -9 -16   1 0.71339 1.78623   4
  -9 -16   1 0.28246 1.87606   1
   8  16  -1 2.88902 1.73070   5
   8  16  -1 2.91999 1.99830   8
  -8 -16   1 1.14087 1.71802   1
  -8 -16   1 -1.1063 1.79324   1
  -8 -16   1 2.08805 1.72855   4
   7  16  -1 5.66572 1.91080   5
   7  16  -1 4.01597 2.01286   8
  -7 -16   1 6.30074 2.27097   1
  -7 -16   1 8.62497 1.76622   4
  -7 -16   1 5.06584 2.08779   1
  -7 -16   1 4.41347 1.59083   3
   6  16  -1 13.5808 2.15322   5
   6  16  -1 10.6423 2.21623   8
  -6 -16   1 6.73688 1.58984   6
  -6 -16   1 9.23448 2.33465   1
  -6 -16   1 10.8893 2.59203   1
  -6 -16   1 10.0491 1.78539   3
   5  16  -1 12.6367 2.18040   5
   5  16  -1 4.92787 2.03282   8
  -5 -16   1 9.06473 2.05777   1
  -5 -16   1 7.49750 1.38436   4
  -5 -16   1 13.9694 2.57661   1
  -5 -16   1 7.99438 1.64333   6
  -5 -16   1 7.98096 1.75310   3
   4  16  -1 1.56256 1.80164   8
   4  16  -1 1.26122 1.77962   5
  -4 -16   1 0.12663 0.87961   4
  -4 -16   1 -0.2992 1.27175   6
  -4 -16   1 0.68000 1.46241   3
  -4 -16   1 1.12930 1.81547   1
  -4 -16   1 0.85015 1.68697   1
   3  16  -1 0.90239 1.73907   5
   3  16  -1 0.58625 1.66776   8
  -3 -16   1 5.09189 2.00357   1
  -3 -16   1 0.77252 1.22047   6
  -3 -16   1 1.29167 0.61185   4
  -3 -16   1 1.13349 1.67130   1
  -3 -16   1 1.28271 1.42883   3
   2  16  -1 -3.0035 1.57445   8
   2  16  -1 -0.8450 1.65419   5
  -2 -16   1 -0.3054 1.37671   3
  -2 -16   1 -1.4744 1.63653   1
  -2 -16   1 -0.2091 1.47817   1
  -2 -16   1 0.39216 1.21435   6
   1  16  -1 8.17778 1.95307   5
  -1 -16   1 4.42993 1.37594   6
  -1 -16   1 4.39591 1.78431   1
  -1 -16   1 8.95001 1.66194   3
  -1 -16   1 7.98602 2.10121   1
  -1 -16   1 5.62878 0.80681   7
   0  16  -1 33.2818 3.38272   5
   0  16  -1 31.9473 2.02692   7
   0 -16   1 29.6150 2.59816   6
   0 -16   1 29.2042 3.06748   1
   0 -16   1 30.7104 2.12239   7
   0 -16   1 31.5531 3.54189   1
   0 -16   1 34.1616 2.93115   3
  -1  16  -1 43.0422 2.80659   7
  -1  16  -1 58.3587 4.39101   1
  -1  16  -1 51.8634 3.93541   5
   1 -16   1 50.8187 4.25313   1
   1 -16   1 48.6765 3.59300   3
   1 -16   1 46.1434 3.20555   6
   1 -16   1 48.6655 2.94319   7
   1 -16   1 51.1137 4.04949   1
  -2  16  -1 15.5402 1.46843   7
  -2  16  -1 14.9000 2.51992   1
  -2  16  -1 14.4667 2.22150   5
   2 -16   1 11.6217 1.49681   7
   2 -16   1 10.3927 1.86261   3
   2 -16   1 12.1837 2.10433   1
   2 -16   1 11.1144 1.72063   6
   2 -16   1 13.8578 2.45413   1
  -3  16  -1 9.31655 2.12873   1
  -3  16  -1 4.74312 1.94591   5
  -3  16  -1 6.68627 1.27682   7
   3 -16   1 4.85325 1.38186   7
   3 -16   1 7.15042 1.69437   3
   3 -16   1 7.89851 1.69519   6
   3 -16   1 9.02207 2.09235   1
  -4  16  -1 -1.7317 1.60362   1
  -4  16  -1 -0.7997 1.79916   5
  -4  16  -1 0.39620 1.14280   7
   4 -16   1 -1.8460 1.37671   1
   4 -16   1 0.27344 1.45163   3
   4 -16   1 -0.5784 1.29610   7
   4 -16   1 -1.3157 1.44325   6
  -5  16  -1 15.1539 2.59087   1
  -5  16  -1 9.58821 2.11248   5
  -5  16  -1 10.8279 1.64937   7
   5 -16   1 13.8923 2.08577   6
   5 -16   1 10.4644 2.10171   1
   5 -16   1 12.5244 1.94403   3
  -6  16  -1 14.8695 2.66784   1
  -6  16  -1 11.7478 2.23794   5
   6 -16   1 13.9923 2.51273   1
   6 -16   1 14.0732 2.17652   6
   6 -16   1 8.65394 1.91975   3
  -7  16  -1 34.7106 3.86674   1
  -7  16  -1 26.9080 2.98719   5
  -7  16  -1 30.2285 3.22261   7
   7 -16   1 39.6778 3.31510   6
   7 -16   1 31.2460 3.16392   3
   7 -16   1 37.9691 3.79404   1
  -8  16  -1 18.7039 2.61514   5
  -8  16  -1 18.4518 2.40078   7
  -8  16  -1 16.0553 2.75764   1
   8 -16   1 16.9405 2.31975   3
   8 -16   1 17.2208 2.47911   6
  14  15  -1 0.81596 2.70727   8
  14  15  -1 -0.4854 1.58670   5
  14  15  -1 2.15699 2.13255   6
  14  15  -1 0.56161 1.63782   3
 -14 -15   1 1.49752 2.68337   4
  13  15  -1 -0.3603 2.49113   1
  13  15  -1 -0.2177 1.59504   3
  13  15  -1 2.75370 2.66411   8
  13  15  -1 0.92089 1.93697   6
  13  15  -1 0.33329 1.63821   5
 -13 -15   1 2.16914 2.58716   4
 -13 -15   1 2.30718 0.97801   7
  12  15  -1 0.50318 1.66277   5
  12  15  -1 3.51462 2.50494   8
  12  15  -1 0.77529 2.33850   1
 -12 -15   1 1.75032 2.32628   4
 -12 -15   1 2.39105 0.70309   7
 -12 -15   1 5.25656 3.84897   1
 -12 -15   1 2.87268 1.95982   1
 -12 -15   1 1.18944 0.76721   7
  11  15  -1 -0.6271 2.16310   8
  11  15  -1 0.00559 1.53450   5
 -11 -15   1 -1.1644 1.77863   1
 -11 -15   1 2.32422 2.23330   4
 -11 -15   1 -2.2854 1.72303   1
  10  15  -1 1.34293 1.51674   5
  10  15  -1 0.80432 1.97010   8
 -10 -15   1 1.59766 2.06791   4
 -10 -15   1 2.29513 1.78904   1
 -10 -15   1 1.93985 2.00722   1
   9  15  -1 3.18277 2.10357   8
   9  15  -1 1.82461 1.57247   5
  -9 -15   1 1.94048 1.79064   4
  -9 -15   1 2.98939 1.81710   1
  -9 -15   1 2.96556 2.18969   1
   8  15  -1 1.40199 1.92170   8
   8  15  -1 1.96587 1.65307   5
  -8 -15   1 4.17916 1.84493   4
  -8 -15   1 2.66318 1.93764   1
  -8 -15   1 3.08827 2.06835   1
   7  15  -1 9.52337 1.92956   5
   7  15  -1 4.90227 2.03448   8
  -7 -15   1 8.57529 2.17009   1
  -7 -15   1 7.65635 2.12558   1
  -7 -15   1 10.6908 1.75943   4
  -7 -15   1 7.36215 1.63703   3
   6  15  -1 15.6255 2.27992   8
   6  15  -1 14.4067 2.14549   5
  -6 -15   1 22.2733 2.08721   6
  -6 -15   1 14.0175 2.37462   1
  -6 -15   1 10.6705 2.37303   1
  -6 -15   1 16.2620 1.95107   3
  -6 -15   1 18.2902 2.23683   4
   5  15  -1 24.1143 2.35367   5
   5  15  -1 16.3663 2.27142   8
  -5 -15   1 16.2377 2.43663   1
  -5 -15   1 17.7865 2.71892   1
  -5 -15   1 16.8993 1.98596   3
  -5 -15   1 18.7483 1.90277   6
  -5 -15   1 20.7882 2.00866   4
   4  15  -1 2.74414 1.66767   5
   4  15  -1 0.51686 1.62782   8
  -4 -15   1 1.09167 1.19136   6
  -4 -15   1 0.34506 1.67359   1
  -4 -15   1 1.72694 1.53758   1
  -4 -15   1 2.52773 1.00899   4
  -4 -15   1 0.36920 1.33321   3
   3  15  -1 -0.7498 1.54105   8
   3  15  -1 1.85425 1.64665   5
  -3 -15   1 1.58057 0.74088   4
  -3 -15   1 2.82232 1.75485   1
  -3 -15   1 0.92417 1.34231   1
  -3 -15   1 1.68819 1.33956   3
  -3 -15   1 -0.2084 1.15665   6
   2  15  -1 9.10586 1.86152   5
   2  15  -1 7.05711 1.76387   8
  -2 -15   1 10.0899 1.95288   1
  -2 -15   1 6.52339 1.84933   1
  -2 -15   1 10.0739 1.45514   6
  -2 -15   1 10.4957 1.60767   3
   1  15  -1 20.4554 2.30487   5
  -1 -15   1 23.7052 2.12860   6
  -1 -15   1 19.2457 1.99996   3
  -1 -15   1 21.5139 2.66755   1
  -1 -15   1 18.3575 2.37234   1
  -1 -15   1 18.8112 1.52390   7
   0  15  -1 23.4360 2.68139   8
   0  15  -1 30.2174 1.93894   7
   0  15  -1 31.8829 3.14617   5
   0 -15   1 27.9092 2.65410   3
   0 -15   1 31.7667 3.19812   1
   0 -15   1 24.2678 2.40947   6
   0 -15   1 30.6048 3.20045   1
   0 -15   1 30.7847 2.11845   7
  -1  15  -1 126.665 5.94143   7
  -1  15  -1 138.813 6.68335   5
  -1  15  -1 128.740 7.22631   1
   1 -15   1 127.809 6.45976   3
   1 -15   1 114.777 6.15581   6
   1 -15   1 133.013 7.06005   1
   1 -15   1 124.079 6.00973   7
   1 -15   1 114.221 6.93898   1
  -2  15  -1 37.1288 3.37962   5
  -2  15  -1 32.3608 3.56781   1
  -2  15  -1 31.2957 2.37341   7
   2 -15   1 35.6050 2.93555   3
   2 -15   1 36.2129 2.63653   6
   2 -15   1 32.9036 3.54595   1
   2 -15   1 30.6342 2.62973   7
  -3  15  -1 9.51885 2.09315   1
  -3  15  -1 12.0266 2.02127   5
  -3  15  -1 8.43372 1.29979   7
   3 -15   1 11.1066 1.73024   3
   3 -15   1 12.3354 2.23560   1
   3 -15   1 9.38768 1.53025   7
   3 -15   1 9.79920 1.69898   6
  -4  15  -1 3.15056 1.82245   1
  -4  15  -1 0.57722 1.69234   5
  -4  15  -1 2.61185 1.21379   7
   4 -15   1 0.74646 1.46967   6
   4 -15   1 1.98245 1.49590   3
   4 -15   1 2.84626 1.47339   7
   4 -15   1 2.96164 1.70788   1
  -5  15  -1 7.33758 1.43467   7
  -5  15  -1 5.07956 1.81215   1
  -5  15  -1 5.06853 1.84953   5
   5 -15   1 9.20353 2.02339   1
   5 -15   1 6.08291 1.55584   7
   5 -15   1 7.09891 1.71618   6
   5 -15   1 6.08287 1.62095   3
  -6  15  -1 25.3586 2.83895   7
  -6  15  -1 29.4222 2.78763   5
  -6  15  -1 33.8560 3.62255   1
   6 -15   1 29.3745 2.90446   3
   6 -15   1 24.3461 2.68943   6
   6 -15   1 27.0172 3.04380   1
  -7  15  -1 53.1860 3.96985   7
  -7  15  -1 57.9650 4.40285   5
  -7  15  -1 56.3615 4.70046   1
   7 -15   1 60.3385 3.97367   3
   7 -15   1 57.9372 4.63782   1
   7 -15   1 61.5722 3.97047   6
  -8  15  -1 26.4407 2.80292   5
  -8  15  -1 30.1124 3.22948   7
  -8  15  -1 27.9151 3.22901   1
   8 -15   1 29.9561 3.14226   3
   8 -15   1 29.5349 2.84967   6
   8 -15   1 22.5272 2.96324   1
  -9  15  -1 48.4616 4.45988   1
  -9  15  -1 47.3946 4.23039   5
  -9  15  -1 46.6424 3.96983   7
   9 -15   1 48.7003 3.90368   3
   9 -15   1 47.9172 3.76011   6
  14  14  -1 -0.3741 2.65284   8
  14  14  -1 0.33495 1.64102   3
  14  14  -1 1.90591 2.52963   1
  14  14  -1 3.67837 2.04674   6
  14  14  -1 1.10324 1.54024   5
 -14 -14   1 3.69873 2.88296   4
 -14 -14   1 2.74404 1.36685   7
  13  14  -1 1.96062 2.28762   1
  13  14  -1 0.95590 1.59040   5
  13  14  -1 1.44263 2.50765   8
  13  14  -1 3.50128 2.03804   6
  13  14  -1 2.11242 1.57482   3
 -13 -14   1 0.18012 1.17753   7
 -13 -14   1 2.57774 2.56560   4
  12  14  -1 1.58024 2.28360   8
  12  14  -1 1.03016 2.04789   1
  12  14  -1 3.73666 1.69796   5
 -12 -14   1 0.31551 1.04112   7
 -12 -14   1 1.64332 0.89199   7
 -12 -14   1 2.62799 1.88067   1
 -12 -14   1 1.23188 2.31301   4
  11  14  -1 -2.8510 2.00405   1
  11  14  -1 -0.3530 2.35988   8
  11  14  -1 -0.7469 1.41111   5
 -11 -14   1 -1.1793 1.72124   1
 -11 -14   1 -0.6799 0.84676   7
 -11 -14   1 1.22702 0.74091   7
 -11 -14   1 1.79334 2.11238   4
  10  14  -1 -0.2882 2.02342   8
  10  14  -1 -2.1944 1.41536   5
  10  14  -1 -1.8312 1.95877   1
 -10 -14   1 -0.1318 0.63815   7
 -10 -14   1 1.81284 1.91873   1
 -10 -14   1 1.41947 1.90305   4
 -10 -14   1 -0.9153 1.76999   1
 -10 -14   1 -0.5922 0.66639   7
   9  14  -1 8.65711 1.78138   5
   9  14  -1 4.93184 2.06541   8
   9  14  -1 6.31524 1.64588   3
  -9 -14   1 9.11972 2.02694   4
  -9 -14   1 8.21975 2.13049   1
  -9 -14   1 6.43927 2.05448   1
  -9 -14   1 8.23728 0.92232   7
  -9 -14   1 5.55291 0.64982   7
   8  14  -1 14.7089 2.34357   8
   8  14  -1 15.8538 2.12045   5
   8  14  -1 23.6763 2.50581   3
  -8 -14   1 17.1148 2.67919   1
  -8 -14   1 17.3405 2.56773   1
  -8 -14   1 17.1593 2.21448   5
   7  14  -1 18.2754 2.32294   8
  -7 -14   1 20.8761 2.92831   1
  -7 -14   1 17.7720 1.98740   3
  -7 -14   1 19.2436 2.79219   1
   6  14  -1 19.3827 2.31843   8
   6  14  -1 20.2880 2.23130   5
  -6 -14   1 19.0473 2.74159   1
  -6 -14   1 26.4568 2.37805   4
  -6 -14   1 26.4882 2.75145   5
  -6 -14   1 20.5656 2.19041   6
  -6 -14   1 18.5339 2.06347   3
  -6 -14   1 20.5512 2.80469   1
   5  14  -1 15.3754 2.01537   5
   5  14  -1 13.1934 2.06632   8
   5  14  -1 14.8391 1.72955   3
  -5 -14   1 11.9799 2.19658   1
  -5 -14   1 17.9884 1.90284   5
  -5 -14   1 16.9972 2.46361   1
  -5 -14   1 16.5936 1.80717   3
  -5 -14   1 19.6957 2.02224   4
  -5 -14   1 14.1198 1.66992   6
   4  14  -1 4.03431 1.60539   5
   4  14  -1 1.59723 1.26517   3
   4  14  -1 0.86768 1.56243   8
  -4 -14   1 3.43720 1.32346   3
  -4 -14   1 4.39850 1.40684   5
  -4 -14   1 1.88513 1.04324   4
  -4 -14   1 1.00446 1.43175   1
  -4 -14   1 1.03595 1.65415   1
  -4 -14   1 1.88484 1.15081   6
   3  14  -1 3.05246 1.62303   5
   3  14  -1 4.40699 1.26188   3
   3  14  -1 1.75621 1.51175   8
  -3 -14   1 6.02903 0.91688   4
  -3 -14   1 2.44836 1.18593   6
  -3 -14   1 4.04793 1.41849   5
  -3 -14   1 0.84310 1.42977   1
  -3 -14   1 5.55211 1.74766   1
  -3 -14   1 4.03526 1.39575   3
   2  14  -1 7.12722 1.39508   3
   2  14  -1 10.8328 1.84151   5
   2  14  -1 8.47846 1.70243   8
  -2 -14   1 10.8187 1.54028   3
  -2 -14   1 9.27137 2.04817   1
  -2 -14   1 10.0549 1.80424   1
  -2 -14   1 8.59053 0.90296   4
  -2 -14   1 10.2783 0.91606   7
  -2 -14   1 6.05256 1.46441   5
  -2 -14   1 6.67351 1.29893   6
   1  14  -1 36.8828 3.16286   5
   1  14  -1 32.4595 2.61078   3
  -1 -14   1 34.8070 2.01608   7
  -1 -14   1 35.1730 2.69145   3
  -1 -14   1 31.0882 3.05182   1
  -1 -14   1 32.4680 3.00651   5
  -1 -14   1 34.7786 3.18061   1
  -1 -14   1 27.5318 2.36468   6
   0  14  -1 108.595 5.02527   7
   0  14  -1 122.482 5.87705   5
   0 -14   1 103.673 5.09640   7
   0 -14   1 98.9218 5.29921   6
   0 -14   1 106.740 5.55064   3
   0 -14   1 106.904 6.18977   1
   0 -14   1 108.175 6.14148   1
  -1  14  -1 151.173 8.05841   8
  -1  14  -1 169.424 7.71945   7
  -1  14  -1 178.971 8.30749   5
  -1  14  -1 177.518 8.87195   1
   1 -14   1 174.820 8.86919   1
   1 -14   1 167.463 7.78781   7
   1 -14   1 161.869 7.89787   6
   1 -14   1 179.416 8.13189   3
   1 -14   1 159.362 8.57409   1
  -2  14  -1 70.3820 3.50813   7
  -2  14  -1 64.3411 4.37121   1
  -2  14  -1 59.9473 3.79420   8
   2 -14   1 58.7234 3.62056   6
   2 -14   1 60.5763 3.63430   7
   2 -14   1 65.0450 3.89590   3
   2 -14   1 68.8019 4.56675   1
  -3  14  -1 16.5909 2.41178   1
  -3  14  -1 18.7845 2.01589   7
  -3  14  -1 17.6016 2.11323   5
  -3  14  -1 16.9244 1.84561   8
   3 -14   1 18.5892 1.92654   3
   3 -14   1 17.6272 2.46364   1
   3 -14   1 19.5963 2.09871   6
   3 -14   1 18.5964 1.82457   7
  -4  14  -1 0.43418 1.13801   7
  -4  14  -1 0.87176 1.46609   1
  -4  14  -1 0.48723 1.57318   5
   4 -14   1 -0.6299 1.39328   7
   4 -14   1 1.53928 1.36601   3
   4 -14   1 0.58836 1.35664   1
   4 -14   1 0.09654 1.31485   6
  -5  14  -1 -1.8221 1.54040   5
  -5  14  -1 -0.1065 1.18944   7
  -5  14  -1 -0.8472 1.34167   1
   5 -14   1 0.02858 1.41238   7
   5 -14   1 0.18263 1.37974   3
   5 -14   1 -0.5488 1.27039   1
   5 -14   1 -0.0642 1.39354   6
  -6  14  -1 12.6286 2.04468   5
  -6  14  -1 11.9933 1.70190   7
  -6  14  -1 16.7377 2.46595   1
   6 -14   1 13.9120 1.94437   6
   6 -14   1 13.0663 1.83996   3
   6 -14   1 18.8453 2.45113   1
  -7  14  -1 78.9632 4.88523   7
  -7  14  -1 88.9783 5.72701   1
  -7  14  -1 82.3546 5.01159   5
   7 -14   1 85.7648 4.90854   3
   7 -14   1 86.5795 5.56835   1
   7 -14   1 85.1264 4.75546   6
  -8  14  -1 63.0331 4.38823   5
  -8  14  -1 65.0948 4.35343   7
  -8  14  -1 63.2932 4.83768   1
   8 -14   1 67.2958 4.17060   6
   8 -14   1 65.9776 4.35910   3
   8 -14   1 69.6160 4.84796   1
  -9  14  -1 47.9839 3.90271   7
  -9  14  -1 43.5990 3.88227   5
  -9  14  -1 44.3900 4.33867   1
   9 -14   1 48.9372 3.77550   3
   9 -14   1 43.0613 3.93206   1
   9 -14   1 45.7774 3.62100   6
 -10  14  -1 25.0438 2.79191   7
 -10  14  -1 21.6393 2.69263   5
 -10  14  -1 25.6651 3.33846   1
  10 -14   1 32.0973 3.18825   6
  10 -14   1 27.5432 2.70812   3
  15  13  -1 7.53005 3.96715   1
  15  13  -1 1.30814 2.59665   8
  15  13  -1 1.18845 2.00119   6
  15  13  -1 0.70285 1.43423   5
  15  13  -1 2.20024 1.56825   3
 -15 -13   1 3.22648 1.67863   7
 -15 -13   1 1.93945 2.90118   4
  14  13  -1 2.36285 1.61027   3
  14  13  -1 2.78340 2.58084   8
  14  13  -1 4.99299 2.49686   1
  14  13  -1 4.47563 2.20349   6
  14  13  -1 2.57507 1.56003   5
 -14 -13   1 4.01594 1.66990   7
 -14 -13   1 3.13882 2.72597   4
  13  13  -1 3.63751 2.52662   1
  13  13  -1 -0.2644 1.79712   6
  13  13  -1 0.11162 1.53339   3
  13  13  -1 1.44647 1.56775   5
  13  13  -1 1.46925 2.35692   8
 -13 -13   1 1.21082 2.36996   4
 -13 -13   1 3.13786 2.09936   1
 -13 -13   1 1.67914 1.41832   7
  12  13  -1 -1.3697 2.11558   8
  12  13  -1 0.05173 2.15743   1
  12  13  -1 0.16615 1.42915   5
 -12 -13   1 3.56134 2.08093   1
 -12 -13   1 1.37652 2.25872   4
 -12 -13   1 0.95630 1.19967   7
  11  13  -1 -0.3235 2.05277   8
  11  13  -1 2.02634 1.43645   3
  11  13  -1 0.15664 1.36728   5
  11  13  -1 0.69464 1.89743   1
 -11 -13   1 0.33030 1.50644   5
 -11 -13   1 -0.5877 1.00386   7
 -11 -13   1 -0.6009 2.01617   4
 -11 -13   1 1.10309 1.60607   1
  10  13  -1 0.59022 1.97023   8
  10  13  -1 -0.0503 1.28964   3
  10  13  -1 2.11730 2.01922   1
  10  13  -1 1.55850 1.44005   5
 -10 -13   1 1.57102 1.51780   5
 -10 -13   1 3.19829 1.74239   1
 -10 -13   1 1.56988 0.81068   7
 -10 -13   1 2.57064 2.03804   4
 -10 -13   1 0.97606 0.91223   7
   9  13  -1 9.86081 1.60059   3
   9  13  -1 4.86832 2.01295   8
   9  13  -1 5.08620 1.58068   5
   9  13  -1 2.95307 1.96122   1
  -9 -13   1 6.67100 2.09446   1
  -9 -13   1 5.05679 0.80896   7
  -9 -13   1 6.77212 2.07648   4
  -9 -13   1 7.31775 1.62074   5
  -9 -13   1 4.45292 0.83662   7
  -9 -13   1 3.38769 1.86024   1
   8  13  -1 29.0368 2.61424   3
  -8 -13   1 24.2458 1.48607   7
  -8 -13   1 22.6069 2.89201   1
  -8 -13   1 24.8688 1.45165   7
  -8 -13   1 29.1459 2.79643   5
  -8 -13   1 21.9747 2.92476   1
   7  13  -1 70.9643 4.78623   8
   7  13  -1 82.4991 4.36650   3
   7  13  -1 75.3160 4.57428   5
  -7 -13   1 79.8123 5.26006   1
  -7 -13   1 81.7994 4.50528   4
  -7 -13   1 85.2161 4.56921   5
  -7 -13   1 65.3387 5.15973   1
   6  13  -1 51.1837 3.18136   3
   6  13  -1 53.7991 3.52633   5
   6  13  -1 51.5460 3.64572   8
  -6 -13   1 47.4301 3.43587   5
  -6 -13   1 49.3772 3.81615   1
  -6 -13   1 51.8017 3.22223   4
  -6 -13   1 45.0106 3.16702   3
  -6 -13   1 45.9234 4.08143   1
  -6 -13   1 40.7246 2.91772   6
   5  13  -1 9.69826 1.86166   8
   5  13  -1 13.0419 1.82718   5
   5  13  -1 13.6524 1.59843   3
  -5 -13   1 16.2309 1.96928   4
  -5 -13   1 16.3261 1.75555   5
  -5 -13   1 11.0105 1.44402   6
  -5 -13   1 9.82993 1.54868   3
  -5 -13   1 15.0040 2.23752   1
  -5 -13   1 11.8104 2.16267   1
   4  13  -1 6.79392 1.62822   8
   4  13  -1 7.58926 1.32248   3
   4  13  -1 8.72370 1.67404   5
  -4 -13   1 8.30264 1.91951   1
  -4 -13   1 6.92754 1.44642   5
  -4 -13   1 4.72202 1.31759   3
  -4 -13   1 8.35140 1.21897   4
  -4 -13   1 6.01966 1.63491   1
  -4 -13   1 7.17491 1.23968   6
   3  13  -1 7.83497 1.63757   5
   3  13  -1 7.56148 1.60075   8
   3  13  -1 9.13552 1.39326   3
  -3 -13   1 12.6461 1.37274   4
  -3 -13   1 8.73459 1.45025   3
  -3 -13   1 9.97131 1.48927   5
  -3 -13   1 8.77028 1.28465   6
  -3 -13   1 10.8614 1.80782   1
  -3 -13   1 9.23357 1.77509   1
   2  13  -1 16.1447 1.64954   3
   2  13  -1 17.6601 1.93058   5
   2  13  -1 18.8828 1.93121   8
  -2 -13   1 18.5838 1.22277   7
  -2 -13   1 17.4779 1.79501   6
  -2 -13   1 15.3185 1.72058   5
  -2 -13   1 15.7765 1.67589   3
  -2 -13   1 17.0128 1.24888   4
  -2 -13   1 18.6702 2.24847   1
  -2 -13   1 16.4114 2.12311   1
   1  13  -1 60.4883 3.64513   3
   1  13  -1 63.8335 3.95748   5
  -1 -13   1 68.4880 3.20238   7
  -1 -13   1 67.4901 4.26819   1
  -1 -13   1 63.7806 3.82038   5
  -1 -13   1 71.8218 3.75273   3
  -1 -13   1 62.4921 4.17017   1
  -1 -13   1 58.5950 3.41477   6
   0  13  -1 116.649 5.05580   7
   0  13  -1 105.308 6.13579   1
   0  13  -1 99.6093 5.38728   3
   0  13  -1 120.365 5.78611   5
   0 -13   1 105.996 5.56019   5
   0 -13   1 111.721 6.02378   1
   0 -13   1 102.999 5.88602   1
   0 -13   1 108.286 5.49955   3
   0 -13   1 111.477 5.13580   7
   0 -13   1 100.344 5.25148   6
  -1  13  -1 205.794 9.98477   3
  -1  13  -1 207.830 10.0491   8
  -1  13  -1 222.036 10.7328   1
  -1  13  -1 227.753 9.76108   7
  -1  13  -1 235.794 10.2274   5
   1 -13   1 222.849 10.0360   3
   1 -13   1 207.435 10.0752   5
   1 -13   1 224.456 10.7238   1
   1 -13   1 207.569 9.88623   6
   1 -13   1 210.922 9.80259   7
  -2  13  -1 219.941 10.7233   1
  -2  13  -1 241.046 10.3305   5
  -2  13  -1 197.790 10.0505   3
  -2  13  -1 214.998 10.1138   8
   2 -13   1 204.993 10.1477   5
   2 -13   1 229.324 10.0157   6
   2 -13   1 212.712 9.94008   7
   2 -13   1 218.531 10.1330   3
   2 -13   1 226.072 10.7142   1
  -3  13  -1 0.11098 1.01804   7
  -3  13  -1 1.17204 1.52407   1
  -3  13  -1 -1.3612 1.42678   5
  -3  13  -1 2.32364 1.27709   8
   3 -13   1 -0.1993 1.25609   7
   3 -13   1 3.03914 1.33452   3
   3 -13   1 -1.9582 1.17274   6
  -4  13  -1 -0.3662 1.42405   5
  -4  13  -1 1.23979 1.27316   8
  -4  13  -1 -1.7301 1.18527   1
  -4  13  -1 -0.2056 1.09701   7
   4 -13   1 -0.2209 1.32456   7
   4 -13   1 1.36600 1.28376   6
   4 -13   1 0.66083 1.50571   1
   4 -13   1 -0.8738 1.25752   3
  -5  13  -1 12.7930 2.04667   1
  -5  13  -1 11.3888 1.83832   5
  -5  13  -1 9.87964 1.62651   8
  -5  13  -1 13.7846 1.59013   7
   5 -13   1 15.1224 1.82569   3
   5 -13   1 10.5432 1.72671   7
   5 -13   1 13.1319 1.72516   6
   5 -13   1 15.8328 2.28132   1
  -6  13  -1 15.2811 1.79537   7
  -6  13  -1 18.7045 2.56736   1
  -6  13  -1 17.4201 1.28356   4
  -6  13  -1 15.6360 2.03251   5
   6 -13   1 20.0979 2.13954   6
   6 -13   1 13.3980 1.93813   7
   6 -13   1 17.2258 1.92770   3
   6 -13   1 20.2810 2.54506   1
  -7  13  -1 40.6536 2.13963   4
  -7  13  -1 50.2010 3.89646   1
  -7  13  -1 43.3721 3.56181   5
  -7  13  -1 41.2681 3.31754   7
   7 -13   1 39.8048 3.09421   6
   7 -13   1 44.1445 3.29399   3
   7 -13   1 39.1065 3.68223   1
  -8  13  -1 123.760 6.49168   5
  -8  13  -1 113.595 5.48290   4
  -8  13  -1 119.073 6.36529   7
  -8  13  -1 130.208 7.19869   1
   8 -13   1 116.399 6.25568   3
   8 -13   1 119.732 6.21224   6
   8 -13   1 118.660 6.94242   1
  -9  13  -1 43.3011 4.10411   1
  -9  13  -1 41.0555 3.67791   5
  -9  13  -1 39.8665 2.46285   4
  -9  13  -1 43.7712 3.65588   7
   9 -13   1 41.3063 3.66148   1
   9 -13   1 51.1228 3.38376   6
   9 -13   1 43.0003 3.43785   3
 -10  13  -1 31.8134 3.61731   1
 -10  13  -1 34.7714 3.52346   7
 -10  13  -1 33.9029 2.30187   4
 -10  13  -1 34.3699 3.35646   5
  10 -13   1 36.8193 3.33228   3
  10 -13   1 34.3931 3.70096   1
  10 -13   1 35.3848 3.20710   6
 -11  13  -1 2.15742 1.98662   7
 -11  13  -1 5.68901 2.48485   1
 -11  13  -1 2.09804 1.16160   4
 -11  13  -1 2.50742 1.85250   5
  11 -13   1 2.78807 1.73233   3
  11 -13   1 6.38373 2.07234   6
  15  12  -1 1.96135 2.65439   1
  15  12  -1 -0.7031 2.07951   6
  15  12  -1 -0.5837 1.44161   3
  15  12  -1 1.24752 2.51892   8
 -15 -12   1 -0.1062 1.70519   7
 -15 -12   1 3.48231 2.86165   4
  14  12  -1 -0.3181 2.13277   1
  14  12  -1 0.70784 1.55090   3
  14  12  -1 0.14642 1.36928   5
  14  12  -1 -2.3409 1.88210   6
  14  12  -1 3.41233 2.53477   8
 -14 -12   1 3.61093 1.71278   7
 -14 -12   1 3.69988 2.56180   1
 -14 -12   1 1.20313 2.58493   4
  13  12  -1 0.66999 1.46261   3
  13  12  -1 1.08676 2.28203   8
  13  12  -1 1.52882 1.37912   5
  13  12  -1 1.23921 1.77988   6
  13  12  -1 3.89453 2.52777   1
 -13 -12   1 2.79748 2.03354   8
 -13 -12   1 3.30345 2.41907   4
 -13 -12   1 2.15521 1.48111   7
 -13 -12   1 2.14958 1.48691   5
 -13 -12   1 4.32479 1.94450   1
  12  12  -1 -0.1669 1.63517   6
  12  12  -1 0.92236 1.34958   5
  12  12  -1 0.58545 1.30356   3
  12  12  -1 0.03493 1.37183   3
  12  12  -1 -1.6164 2.07411   8
  12  12  -1 -1.7414 1.70992   1
 -12 -12   1 0.12869 1.25986   7
 -12 -12   1 1.54866 1.76639   1
 -12 -12   1 0.80871 2.15836   4
 -12 -12   1 2.53978 1.44839   5
  11  12  -1 1.83720 1.39555   5
  11  12  -1 -0.5845 1.97857   8
  11  12  -1 0.33846 1.96168   1
  11  12  -1 1.61295 1.34715   3
 -11 -12   1 3.44357 2.06156   4
 -11 -12   1 -0.1714 1.38219   5
 -11 -12   1 -0.6421 1.70905   1
 -11 -12   1 2.22981 1.17755   7
  10  12  -1 4.99165 1.93043   1
  10  12  -1 2.16123 1.32065   3
  10  12  -1 1.74419 1.33729   5
  10  12  -1 0.91281 1.88575   8
 -10 -12   1 -0.0061 1.75628   1
 -10 -12   1 0.88597 1.39702   5
 -10 -12   1 -0.1801 1.88689   4
 -10 -12   1 1.55342 1.04380   7
   9  12  -1 10.2786 1.69375   5
   9  12  -1 12.5722 1.66652   3
   9  12  -1 9.32861 2.21253   1
   9  12  -1 10.8229 2.13048   8
  -9 -12   1 11.5224 2.08445   4
  -9 -12   1 10.9368 2.32385   1
  -9 -12   1 14.2522 1.79240   5
  -9 -12   1 14.9593 1.61621   7
   8  12  -1 46.6952 4.27534   1
   8  12  -1 44.8545 3.46977   5
   8  12  -1 42.1776 3.78843   8
   8  12  -1 55.5069 3.26413   3
  -8 -12   1 46.5134 2.57427   7
  -8 -12   1 50.7818 2.63010   7
  -8 -12   1 55.1851 3.62340   4
  -8 -12   1 56.0683 3.37590   5
  -8 -12   1 46.6359 3.89161   1
   7  12  -1 62.1012 4.01666   5
   7  12  -1 51.4411 4.33062   1
   7  12  -1 67.8465 4.16503   8
   7  12  -1 68.3497 3.71073   3
  -7 -12   1 53.8901 4.51062   1
  -7 -12   1 54.4148 4.48349   1
  -7 -12   1 67.9894 3.93498   4
  -7 -12   1 69.7141 3.82126   5
  -7 -12   1 59.8656 2.94050   7
  -7 -12   1 62.3264 2.95684   7
   6  12  -1 57.4174 3.99326   8
   6  12  -1 69.8341 3.95393   5
   6  12  -1 64.9259 3.59010   3
  -6 -12   1 68.5998 3.75322   4
  -6 -12   1 64.2945 3.72730   5
  -6 -12   1 61.4574 3.65869   3
  -6 -12   1 56.7592 4.18700   1
  -6 -12   1 62.8697 4.45809   1
   5  12  -1 41.5371 3.11292   8
   5  12  -1 44.6430 2.82231   3
   5  12  -1 50.6863 3.18091   5
  -5 -12   1 42.5809 2.80670   4
  -5 -12   1 35.0528 2.59072   6
  -5 -12   1 44.7321 2.96054   5
  -5 -12   1 38.2541 3.46757   1
  -5 -12   1 45.2979 3.55689   1
  -5 -12   1 42.6643 2.84286   3
   4  12  -1 32.7887 2.80964   5
   4  12  -1 24.2419 2.62063   8
   4  12  -1 33.0314 2.31540   3
  -4 -12   1 35.2997 2.55062   5
  -4 -12   1 25.9698 2.90392   1
  -4 -12   1 33.5025 2.84029   1
  -4 -12   1 31.0306 2.37746   3
  -4 -12   1 31.0291 2.21819   4
  -4 -12   1 30.8722 2.14743   6
   3  12  -1 2.35429 1.33054   8
   3  12  -1 2.37208 1.38414   5
   3  12  -1 3.84868 1.10971   3
  -3 -12   1 2.84549 1.16464   3
  -3 -12   1 4.40748 0.96465   4
  -3 -12   1 3.81413 1.38110   1
  -3 -12   1 1.74577 1.43667   1
  -3 -12   1 3.30944 1.18100   5
  -3 -12   1 4.46428 1.04146   6
   2  12  -1 29.4093 2.61521   8
   2  12  -1 39.7025 2.92284   5
   2  12  -1 32.8167 2.30067   3
  -2 -12   1 32.2553 1.85433   4
  -2 -12   1 34.5841 2.48483   3
  -2 -12   1 29.0000 2.17172   6
  -2 -12   1 32.8157 2.72812   1
  -2 -12   1 34.2325 1.75297   7
  -2 -12   1 35.2850 2.48868   5
  -2 -12   1 31.1734 2.79008   1
   1  12  -1 193.480 8.41529   7
   1  12  -1 182.905 8.72796   3
   1  12  -1 211.727 8.98589   5
  -1 -12   1 189.604 9.37829   1
  -1 -12   1 186.941 8.66687   6
  -1 -12   1 188.997 8.83523   5
  -1 -12   1 195.463 8.80324   3
  -1 -12   1 169.754 8.30704   4
  -1 -12   1 194.444 9.35959   1
  -1 -12   1 191.413 8.44798   7
   0  12  -1 190.878 9.08462   3
   0  12  -1 208.311 9.33526   5
   0  12  -1 199.144 9.66292   1
   0  12  -1 203.313 8.82614   7
   0 -12   1 189.640 9.16978   5
   0 -12   1 197.659 8.86531   7
   0 -12   1 196.126 9.11831   3
   0 -12   1 209.801 9.69747   1
   0 -12   1 179.910 8.97262   6
   0 -12   1 204.774 9.73733   1
  -1  12  -1 150.301 7.00517   5
  -1  12  -1 145.599 7.45669   1
  -1  12  -1 150.679 6.57902   7
  -1  12  -1 132.272 6.78954   3
  -1  12  -1 142.458 6.86090   8
   1 -12   1 144.978 6.82789   3
   1 -12   1 141.323 6.70506   6
   1 -12   1 138.191 6.87941   5
   1 -12   1 141.045 7.32636   1
   1 -12   1 143.847 6.64972   7
  -2  12  -1 159.681 8.26704   1
  -2  12  -1 162.940 7.58383   8
  -2  12  -1 150.025 7.59711   3
  -2  12  -1 164.334 7.86677   5
  -2  12  -1 163.143 7.45079   7
   2 -12   1 160.359 7.70051   5
   2 -12   1 170.287 8.29529   1
   2 -12   1 163.124 7.68314   3
   2 -12   1 161.123 7.54240   7
   2 -12   1 169.918 7.58735   6
  -3  12  -1 35.2697 2.98106   1
  -3  12  -1 40.5143 2.45832   7
  -3  12  -1 38.2232 2.63902   8
  -3  12  -1 34.3397 2.50617   3
  -3  12  -1 37.8989 3.03081   5
   3 -12   1 36.3976 3.17590   1
   3 -12   1 37.0382 2.69389   3
   3 -12   1 36.5212 2.70591   7
   3 -12   1 36.3911 2.66982   5
   3 -12   1 38.8149 2.49081   6
  -4  12  -1 7.48868 1.30468   7
  -4  12  -1 5.07648 1.31769   8
  -4  12  -1 6.53515 1.55712   5
  -4  12  -1 5.36992 1.54002   1
  -4  12  -1 5.62276 1.27139   3
   4 -12   1 4.20107 1.24790   5
   4 -12   1 6.50981 1.58513   1
   4 -12   1 7.41870 1.36345   6
   4 -12   1 4.06513 1.43849   7
   4 -12   1 6.70856 1.39265   3
  -5  12  -1 45.9136 2.23541   4
  -5  12  -1 46.7175 3.32643   5
  -5  12  -1 49.0722 3.16453   7
  -5  12  -1 52.3470 3.61761   1
  -5  12  -1 45.5911 3.12864   8
   5 -12   1 52.7310 3.20931   3
   5 -12   1 49.6272 3.00670   6
   5 -12   1 53.8245 3.75510   1
   5 -12   1 43.6859 3.30715   7
  -6  12  -1 63.6538 3.92399   8
  -6  12  -1 70.3304 4.02868   7
  -6  12  -1 67.7143 4.22729   5
  -6  12  -1 65.4843 3.17930   4
  -6  12  -1 70.8443 4.48986   1
   6 -12   1 71.0219 3.83865   6
   6 -12   1 58.9328 4.14810   7
   6 -12   1 75.4817 4.66394   1
   6 -12   1 69.4167 3.99405   3
  -7  12  -1 60.5270 4.38996   1
  -7  12  -1 69.1805 4.16813   5
  -7  12  -1 67.1869 4.11391   7
  -7  12  -1 65.7365 3.20511   4
   7 -12   1 59.5556 3.91220   3
   7 -12   1 63.6501 4.54647   1
   7 -12   1 69.7344 3.86444   6
  -8  12  -1 104.422 5.66358   5
  -8  12  -1 108.980 5.76389   7
  -8  12  -1 100.233 4.90810   4
  -8  12  -1 100.009 6.25116   1
   8 -12   1 100.294 5.46029   3
   8 -12   1 108.913 6.12317   1
   8 -12   1 104.684 5.45890   6
  -9  12  -1 50.5989 2.93776   4
  -9  12  -1 53.3726 4.01834   7
  -9  12  -1 57.6303 3.88480   5
  -9  12  -1 52.3496 4.11684   1
   9 -12   1 54.7969 4.23930   1
   9 -12   1 49.6616 3.54841   3
   9 -12   1 52.6164 3.56353   6
 -10  12  -1 23.3388 2.70923   7
 -10  12  -1 24.8488 2.08525   4
 -10  12  -1 22.4179 2.42057   5
 -10  12  -1 25.7182 3.07643   1
  10 -12   1 21.6490 2.96960   1
  10 -12   1 24.0631 2.49591   6
  10 -12   1 24.6014 2.78082   3
 -11  12  -1 4.10712 1.70653   5
 -11  12  -1 2.29297 2.01104   7
 -11  12  -1 3.90023 1.97743   1
 -11  12  -1 4.39336 1.35036   4
  11 -12   1 3.47503 1.75102   3
  11 -12   1 6.67849 1.96102   6
  11 -12   1 3.43652 1.94749   1
 -12  12  -1 1.30583 1.93253   7
 -12  12  -1 0.27772 1.65902   5
 -12  12  -1 -0.9630 1.30932   4
  12 -12   1 0.51336 1.59045   3
  12 -12   1 1.15234 1.88452   6
  15  11  -1 3.63172 1.60575   3
  15  11  -1 5.25957 2.60592   8
  15  11  -1 6.23903 2.26457   6
  15  11  -1 10.7241 2.92990   1
 -15 -11   1 4.56515 2.04305   7
 -15 -11   1 6.44001 2.95707   4
  14  11  -1 -0.4053 2.33757   1
  14  11  -1 -0.9662 1.84978   6
  14  11  -1 2.52109 2.37699   8
  14  11  -1 0.72055 1.31625   5
  14  11  -1 1.01748 1.40910   3
 -14 -11   1 0.56950 1.78568   7
 -14 -11   1 4.20938 2.17011   1
 -14 -11   1 1.01169 1.99113   8
 -14 -11   1 4.56666 1.49438   5
 -14 -11   1 3.26746 2.56800   4
  13  11  -1 2.88190 1.49537   3
  13  11  -1 2.94100 2.30161   8
  13  11  -1 3.79514 1.47110   3
  13  11  -1 4.22629 1.38857   5
  13  11  -1 3.82536 1.82240   6
  13  11  -1 1.86678 2.06427   1
 -13 -11   1 1.08752 2.00106   8
 -13 -11   1 2.86020 1.60389   7
 -13 -11   1 1.69318 2.15570   1
 -13 -11   1 5.30111 2.47251   4
 -13 -11   1 4.44278 1.45348   5
  12  11  -1 -1.1343 1.28521   3
  12  11  -1 -0.1157 1.27013   3
  12  11  -1 -1.7903 1.58143   6
  12  11  -1 -0.9059 2.01695   8
  12  11  -1 2.84165 2.20981   1
  12  11  -1 -0.1987 1.22943   5
 -12 -11   1 -3.1740 1.69632   8
 -12 -11   1 -2.0546 1.71490   1
 -12 -11   1 1.44282 1.40300   5
 -12 -11   1 -0.2809 1.33238   7
 -12 -11   1 2.35645 2.20382   4
  11  11  -1 0.40444 1.23528   5
  11  11  -1 1.31843 1.28524   3
  11  11  -1 -0.3046 1.91693   8
  11  11  -1 -1.9351 1.88334   1
 -11 -11   1 -1.3279 1.71380   1
 -11 -11   1 0.93919 1.72603   8
 -11 -11   1 1.71587 1.23957   7
 -11 -11   1 0.41230 1.37696   5
 -11 -11   1 1.27230 2.08145   4
  10  11  -1 -0.7939 1.59970   1
  10  11  -1 -0.5410 1.26583   3
  10  11  -1 0.54246 1.81101   8
  10  11  -1 0.02773 1.25995   5
 -10 -11   1 -1.8358 1.05804   7
 -10 -11   1 -0.5564 1.52740   1
 -10 -11   1 -0.0286 1.39585   5
 -10 -11   1 -0.3273 1.89202   4
 -10 -11   1 -0.5618 1.69364   8
   9  11  -1 31.3353 2.71088   5
   9  11  -1 26.0374 3.21236   1
   9  11  -1 29.9616 2.55221   3
   9  11  -1 25.8573 3.18145   8
  -9 -11   1 31.4351 2.26943   7
  -9 -11   1 39.2035 3.21569   4
  -9 -11   1 32.2240 2.70247   5
   8  11  -1 37.2825 3.84584   1
   8  11  -1 33.4188 3.38499   8
   8  11  -1 37.4696 2.77451   3
   8  11  -1 39.6330 2.99126   5
  -8 -11   1 43.3294 2.44666   7
  -8 -11   1 41.1581 3.80362   1
  -8 -11   1 39.9941 2.99729   5
  -8 -11   1 46.5148 3.32949   4
   7  11  -1 129.360 7.26389   1
   7  11  -1 129.757 6.68420   5
   7  11  -1 144.971 6.55698   3
   7  11  -1 138.782 6.89256   8
  -7 -11   1 138.115 6.18626   7
  -7 -11   1 154.323 6.67736   5
  -7 -11   1 141.494 6.77717   4
  -7 -11   1 129.970 6.15026   7
  -7 -11   1 119.084 7.32527   1
   6  11  -1 35.7042 2.32574   3
   6  11  -1 34.1670 3.26077   1
   6  11  -1 29.9691 2.72443   8
   6  11  -1 30.1333 2.59009   5
  -6 -11   1 26.6458 2.19481   6
  -6 -11   1 25.3479 3.03291   1
  -6 -11   1 30.3036 2.58750   4
  -6 -11   1 30.3222 1.68616   7
  -6 -11   1 31.4337 3.07515   1
  -6 -11   1 31.6949 1.63349   7
  -6 -11   1 24.8525 2.32505   3
  -6 -11   1 38.8595 2.58721   5
   5  11  -1 9.90637 1.31265   3
   5  11  -1 10.5214 1.56436   5
   5  11  -1 10.9733 1.56701   8
  -5 -11   1 8.88237 1.21910   6
  -5 -11   1 11.0642 0.68689   7
  -5 -11   1 11.6490 1.47667   4
  -5 -11   1 9.08175 1.26548   3
  -5 -11   1 9.57963 1.84711   1
  -5 -11   1 9.94804 1.34489   5
  -5 -11   1 8.99091 0.68694   7
  -5 -11   1 9.48459 1.82952   1
   4  11  -1 35.5068 2.64750   8
   4  11  -1 35.0100 2.39448   3
   4  11  -1 40.2874 2.79388   5
  -4 -11   1 32.5889 2.43199   3
  -4 -11   1 37.8438 2.37286   4
  -4 -11   1 33.5243 2.81095   1
  -4 -11   1 36.2055 2.54406   5
  -4 -11   1 33.2941 2.16133   6
  -4 -11   1 34.5536 2.79186   1
   3  11  -1 2.21642 1.28965   5
   3  11  -1 1.76763 1.17752   8
   3  11  -1 3.38002 1.04977   3
  -3 -11   1 2.39947 1.07692   5
  -3 -11   1 2.63376 0.93866   4
  -3 -11   1 2.11166 0.95465   6
  -3 -11   1 2.03034 1.05577   3
  -3 -11   1 2.29360 1.34169   1
  -3 -11   1 1.23383 1.30685   1
   2  11  -1 60.9549 3.38791   5
   2  11  -1 55.3890 3.08818   3
   2  11  -1 54.8472 3.02940   8
  -2 -11   1 54.2271 2.73564   4
  -2 -11   1 54.3257 3.52040   1
  -2 -11   1 54.2256 3.13067   5
  -2 -11   1 50.4132 3.55405   1
  -2 -11   1 54.4959 2.58249   7
  -2 -11   1 49.9476 2.87581   6
  -2 -11   1 58.7862 3.15684   3
   1  11  -1 243.431 10.4578   5
   1  11  -1 229.718 9.97027   7
   1  11  -1 215.510 10.2241   3
  -1 -11   1 225.944 10.7280   1
  -1 -11   1 228.313 9.99837   7
  -1 -11   1 224.916 10.3114   5
  -1 -11   1 234.601 10.3077   3
  -1 -11   1 233.604 10.8234   1
  -1 -11   1 222.732 10.1715   6
  -1 -11   1 210.630 9.91712   4
   0  11  -1 324.457 13.8263   7
   0  11  -1 295.850 14.0150   3
   0  11  -1 325.027 14.6160   1
   0  11  -1 329.493 14.2003   5
   0 -11   1 322.650 14.0821   3
   0 -11   1 324.721 14.6022   1
   0 -11   1 312.161 13.9736   6
   0 -11   1 297.181 14.0703   5
   0 -11   1 308.359 13.8477   7
   0 -11   1 307.611 14.4924   1
  -1  11  -1 273.506 12.3049   8
  -1  11  -1 278.566 12.1385   7
  -1  11  -1 289.414 12.4605   5
  -1  11  -1 272.494 12.8610   1
  -1  11  -1 256.243 12.2936   3
   1 -11   1 271.454 12.1859   7
   1 -11   1 276.531 12.3517   3
   1 -11   1 278.807 12.8663   1
   1 -11   1 278.928 12.2447   6
   1 -11   1 265.174 12.3496   5
  -2  11  -1 98.9136 5.03567   5
  -2  11  -1 90.2366 4.74269   3
  -2  11  -1 96.0406 4.64002   7
  -2  11  -1 100.126 5.30911   1
  -2  11  -1 96.8875 4.83776   8
   2 -11   1 90.6771 4.87603   5
   2 -11   1 100.080 5.40130   1
   2 -11   1 96.7422 4.75544   7
   2 -11   1 101.641 4.70955   6
   2 -11   1 95.0285 4.85386   3
  -3  11  -1 1.78160 1.22657   1
  -3  11  -1 2.60197 1.10740   8
  -3  11  -1 2.16529 0.96244   7
  -3  11  -1 -0.2948 1.02088   3
  -3  11  -1 3.14011 1.34529   5
   3 -11   1 1.78622 1.10225   6
   3 -11   1 3.07573 1.27651   1
   3 -11   1 1.27777 1.14412   3
   3 -11   1 2.16136 1.22857   7
   3 -11   1 2.67316 1.11809   5
  -4  11  -1 3.30449 1.12571   3
  -4  11  -1 2.14447 1.29692   1
  -4  11  -1 4.53169 1.15800   7
  -4  11  -1 4.00378 1.23261   8
  -4  11  -1 2.42683 1.36091   5
  -4  11  -1 4.14455 0.44720   4
   4 -11   1 2.82065 1.17671   6
   4 -11   1 1.14390 1.16578   3
   4 -11   1 2.93203 1.15100   5
   4 -11   1 3.67957 1.38422   7
   4 -11   1 1.34314 1.23988   1
  -5  11  -1 23.1095 2.22502   8
  -5  11  -1 25.4928 2.72003   1
  -5  11  -1 22.0190 2.58031   5
  -5  11  -1 25.2956 2.08482   3
  -5  11  -1 23.7788 1.37473   4
  -5  11  -1 27.1846 2.28734   7
   5 -11   1 20.6071 2.56288   7
   5 -11   1 24.2709 2.17202   6
   5 -11   1 27.2668 2.71112   1
   5 -11   1 24.2796 2.22777   3
  -6  11  -1 210.078 9.55588   5
  -6  11  -1 200.453 10.0884   1
  -6  11  -1 194.818 9.03025   4
  -6  11  -1 201.427 9.50242   8
  -6  11  -1 211.219 9.55287   7
   6 -11   1 205.792 10.0854   1
   6 -11   1 209.429 9.50673   3
   6 -11   1 186.185 9.58354   7
   6 -11   1 212.578 9.44672   6
  -7  11  -1 177.531 8.44675   8
  -7  11  -1 180.478 8.50656   7
  -7  11  -1 171.953 7.96666   4
  -7  11  -1 187.192 9.18221   1
  -7  11  -1 172.939 8.50208   5
   7 -11   1 178.674 9.03689   1
   7 -11   1 188.470 8.40390   6
   7 -11   1 179.159 8.38472   3
   7 -11   1 155.814 8.56693   7
  -8  11  -1 120.510 5.73063   4
  -8  11  -1 121.175 6.39088   7
  -8  11  -1 119.276 6.80697   1
  -8  11  -1 124.784 6.31191   5
   8 -11   1 119.188 6.16409   3
   8 -11   1 121.103 6.15301   6
   8 -11   1 126.573 6.93513   1
  -9  11  -1 69.6481 4.18690   5
  -9  11  -1 65.5357 4.42090   7
  -9  11  -1 62.8559 3.58385   4
  -9  11  -1 68.8149 4.81155   1
   9 -11   1 71.7612 4.07272   6
   9 -11   1 70.8978 4.60517   1
   9 -11   1 64.6943 4.11072   3
 -10  11  -1 4.37879 1.85494   7
 -10  11  -1 6.18211 1.59028   5
 -10  11  -1 6.81304 1.94042   1
 -10  11  -1 3.80193 1.31149   4
  10 -11   1 4.09297 1.72296   6
  10 -11   1 2.36499 1.53051   1
  10 -11   1 5.39196 1.57888   3
 -11  11  -1 9.12332 1.59616   4
 -11  11  -1 12.4274 2.39206   1
 -11  11  -1 8.88892 2.13005   7
 -11  11  -1 10.0779 1.87506   5
  11 -11   1 9.92804 2.01421   6
  11 -11   1 8.07227 1.76065   3
  11 -11   1 12.9376 2.24456   1
 -12  11  -1 8.68462 1.73790   4
 -12  11  -1 10.7576 2.40057   1
 -12  11  -1 6.29875 2.21864   7
 -12  11  -1 8.60023 1.85103   5
  12 -11   1 9.13582 2.33772   1
  12 -11   1 10.6802 1.95205   3
  12 -11   1 11.2830 2.16805   6
  16  10  -1 0.14082 2.55308   1
  16  10  -1 1.03202 2.04873   6
  16  10  -1 -1.8028 2.48209   8
  16  10  -1 -0.2175 1.38923   3
 -16 -10   1 -1.6708 2.05684   7
 -16 -10   1 -3.8634 2.68046   4
  15  10  -1 12.1476 3.05028   1
  15  10  -1 11.7710 2.71704   8
 -15 -10   1 14.2559 4.33660   1
 -15 -10   1 10.2658 3.03259   4
 -15 -10   1 5.26299 2.06847   7
  14  10  -1 2.88957 1.49328   3
  14  10  -1 2.50938 2.41546   1
  14  10  -1 1.48708 1.84408   6
  14  10  -1 0.23382 1.36653   3
  14  10  -1 -1.5964 2.26262   8
 -14 -10   1 1.07992 1.84120   7
 -14 -10   1 -1.1228 1.74309   1
 -14 -10   1 -1.1212 1.24279   5
 -14 -10   1 3.06363 2.14608   8
 -14 -10   1 5.08107 2.65273   4
  13  10  -1 7.29539 2.35219   8
  13  10  -1 8.42593 1.53509   3
  13  10  -1 4.47447 1.89905   6
  13  10  -1 5.71075 2.50811   1
  13  10  -1 5.97416 1.42020   5
  13  10  -1 5.70949 1.53869   3
 -13 -10   1 10.9343 2.61712   4
 -13 -10   1 7.62650 1.88541   7
 -13 -10   1 8.06547 2.41622   1
 -13 -10   1 9.24057 2.20717   8
 -13 -10   1 7.68942 1.44220   5
  12  10  -1 0.53715 1.17567   5
  12  10  -1 -0.5110 1.26175   3
  12  10  -1 2.70359 1.98542   8
  12  10  -1 0.85929 1.25736   3
  12  10  -1 -0.2242 1.59734   6
  12  10  -1 0.10800 1.76240   1
 -12 -10   1 -2.3244 1.70478   8
 -12 -10   1 0.03082 1.27729   5
 -12 -10   1 1.11516 1.43028   7
 -12 -10   1 1.11031 2.20459   4
 -12 -10   1 3.21810 1.95656   1
  11  10  -1 -0.1653 1.24650   3
  11  10  -1 0.08214 1.21078   3
  11  10  -1 -5.0899 1.73957   8
  11  10  -1 0.51169 1.16974   5
  11  10  -1 -1.4678 1.54633   1
 -11 -10   1 -2.0739 1.98457   4
 -11 -10   1 -1.4712 1.74209   8
 -11 -10   1 -0.1171 1.27796   5
 -11 -10   1 -1.3526 1.67834   1
 -11 -10   1 -0.5527 1.27560   7
  10  10  -1 -0.2891 1.78598   8
  10  10  -1 -0.7619 1.16210   5
  10  10  -1 -0.1737 1.17038   3
  10  10  -1 -1.5891 1.55504   1
 -10 -10   1 0.24680 1.17734   7
 -10 -10   1 0.21379 1.29802   5
 -10 -10   1 -0.7088 1.92246   4
 -10 -10   1 1.19075 1.71731   1
 -10 -10   1 0.46455 1.73395   8
   9  10  -1 24.1482 2.27198   3
   9  10  -1 25.6650 3.03144   1
   9  10  -1 26.1033 2.46020   8
   9  10  -1 22.1358 2.38288   5
  -9 -10   1 27.6999 3.01904   4
  -9 -10   1 25.8782 2.43517   5
  -9 -10   1 27.7077 2.25221   7
  -9 -10   1 21.3907 2.77500   1
  -9 -10   1 24.9767 2.79720   8
   8  10  -1 36.0906 3.34729   1
   8  10  -1 39.7381 2.65801   3
   8  10  -1 35.9635 3.26488   8
  -8 -10   1 41.2320 2.77932   5
  -8 -10   1 39.4602 2.45625   7
  -8 -10   1 32.7891 3.51325   1
  -8 -10   1 34.3858 3.04182   8
  -8 -10   1 43.5956 3.26685   4
   7  10  -1 115.901 6.51970   1
   7  10  -1 115.183 5.78441   5
   7  10  -1 117.822 5.63690   3
   7  10  -1 120.451 6.01934   8
  -7 -10   1 126.862 5.98533   4
  -7 -10   1 115.412 5.41360   7
  -7 -10   1 101.525 6.39460   1
  -7 -10   1 119.830 5.73399   5
   6  10  -1 29.7807 2.40155   5
   6  10  -1 26.7230 2.71466   1
   6  10  -1 29.9394 2.18277   3
   6  10  -1 31.4667 2.56056   8
  -6 -10   1 30.0455 2.51390   4
  -6 -10   1 28.3753 1.74003   7
  -6 -10   1 31.9111 2.27511   5
  -6 -10   1 29.1418 1.64046   7
  -6 -10   1 29.2518 2.15218   3
  -6 -10   1 25.0277 2.83431   1
   5  10  -1 3.09532 1.17628   5
   5  10  -1 4.52448 1.03809   3
   5  10  -1 5.00843 1.40953   1
   5  10  -1 4.29925 1.28648   8
  -5 -10   1 6.16996 1.34131   4
  -5 -10   1 2.94903 0.96755   6
  -5 -10   1 5.28533 1.39218   1
  -5 -10   1 3.94276 1.01610   3
  -5 -10   1 5.66892 0.58907   7
  -5 -10   1 3.77505 1.10067   5
  -5 -10   1 5.06533 1.33758   1
  -5 -10   1 4.56782 0.51753   7
   4  10  -1 1.25154 0.94597   3
   4  10  -1 1.46296 1.17512   5
   4  10  -1 4.73636 0.97756   8
  -4 -10   1 1.49102 0.87855   6
  -4 -10   1 3.43010 0.36132   7
  -4 -10   1 2.36482 1.18508   1
  -4 -10   1 4.96639 1.01105   3
  -4 -10   1 1.94735 1.30536   1
  -4 -10   1 2.94362 1.11625   4
  -4 -10   1 3.29207 0.36904   7
  -4 -10   1 2.97380 1.01587   5
   3  10  -1 1.66365 0.89240   3
   3  10  -1 2.17250 1.05913   8
   3  10  -1 1.14601 1.14339   5
  -3 -10   1 -0.1798 0.79709   6
  -3 -10   1 1.26694 0.31819   7
  -3 -10   1 2.24036 1.21935   1
  -3 -10   1 0.40592 0.93494   5
  -3 -10   1 1.23948 0.89228   4
  -3 -10   1 0.46309 0.91961   3
  -3 -10   1 1.68917 1.08424   1
   2  10  -1 7.93087 1.09290   3
   2  10  -1 8.02709 1.36938   5
   2  10  -1 7.67328 1.19303   8
  -2 -10   1 7.50936 1.02705   6
  -2 -10   1 7.69645 1.15029   5
  -2 -10   1 7.03637 0.81212   7
  -2 -10   1 10.4570 1.20815   3
  -2 -10   1 8.21107 1.47670   1
  -2 -10   1 6.86018 1.38094   1
   1  10  -1 282.748 12.5772   3
   1  10  -1 303.279 12.7096   5
   1  10  -1 275.123 12.3302   7
  -1 -10   1 285.620 12.5180   6
  -1 -10   1 276.992 12.3471   7
  -1 -10   1 272.224 12.3201   4
  -1 -10   1 294.836 12.6247   3
  -1 -10   1 282.361 13.0110   1
  -1 -10   1 279.405 13.0076   1
  -1 -10   1 269.214 12.6060   5
   0  10  -1 218.910 10.2206   3
   0  10  -1 230.676 10.0320   7
   0  10  -1 240.582 10.3791   5
   0  10  -1 212.726 10.6396   1
   0 -10   1 230.283 10.3009   5
   0 -10   1 232.457 10.0653   7
   0 -10   1 238.256 10.6987   1
   0 -10   1 234.048 10.1809   6
   0 -10   1 232.392 10.2625   3
   0 -10   1 204.333 9.86220   4
  -1  10  -1 181.076 8.51896   3
  -1  10  -1 191.554 8.38005   7
  -1  10  -1 190.561 8.57897   8
  -1  10  -1 174.973 8.96460   1
  -1  10  -1 200.056 8.68634   5
   1 -10   1 188.965 9.01548   1
   1 -10   1 185.765 8.58533   5
   1 -10   1 187.507 8.46484   6
   1 -10   1 188.050 8.43149   7
   1 -10   1 182.751 8.56166   3
  -2  10  -1 299.048 12.9138   5
  -2  10  -1 299.908 12.7216   7
  -2  10  -1 290.498 12.8474   8
  -2  10  -1 282.577 12.8079   3
  -2  10  -1 261.003 13.2146   1
   2 -10   1 267.413 12.8257   5
   2 -10   1 285.331 12.7633   7
   2 -10   1 291.203 13.2867   1
   2 -10   1 290.974 12.7572   6
   2 -10   1 297.583 12.8484   3
  -3  10  -1 44.5330 2.80774   5
  -3  10  -1 41.6492 2.46376   3
  -3  10  -1 42.7398 2.56146   8
  -3  10  -1 36.3275 1.82684   4
   3 -10   1 42.1259 2.45830   6
   3 -10   1 38.8377 2.54308   3
   3 -10   1 41.1696 2.87410   1
   3 -10   1 39.4575 2.71280   7
   3 -10   1 42.0395 2.62497   5
  -4  10  -1 80.2344 4.06638   3
  -4  10  -1 77.0494 4.09893   8
  -4  10  -1 79.6978 4.25833   5
  -4  10  -1 82.1830 4.64344   1
  -4  10  -1 74.8727 3.55738   4
  -4  10  -1 74.9857 4.05150   7
   4 -10   1 69.5655 4.18642   7
   4 -10   1 78.0027 4.06390   5
   4 -10   1 82.0606 4.01529   6
   4 -10   1 82.8366 4.11699   3
   4 -10   1 87.5446 4.68093   1
  -5  10  -1 88.5836 4.74707   7
  -5  10  -1 90.6971 4.27009   4
  -5  10  -1 96.5752 4.83520   5
  -5  10  -1 99.7742 5.26707   1
  -5  10  -1 90.4672 4.64305   3
  -5  10  -1 95.0511 4.77119   8
   5 -10   1 87.2772 4.90533   7
   5 -10   1 96.9987 4.67063   6
   5 -10   1 94.1830 5.29662   1
   5 -10   1 95.1211 4.75169   3
  -6  10  -1 108.046 5.44263   8
  -6  10  -1 110.606 5.52864   7
  -6  10  -1 110.893 5.55834   5
  -6  10  -1 103.101 4.98174   4
  -6  10  -1 107.295 5.35084   3
  -6  10  -1 110.219 5.93062   1
   6 -10   1 110.379 5.40147   3
   6 -10   1 97.5495 5.57076   7
   6 -10   1 116.853 6.08117   1
   6 -10   1 107.128 5.33872   6
  -7  10  -1 289.790 13.5539   1
  -7  10  -1 280.230 12.5831   4
  -7  10  -1 288.616 12.9323   8
  -7  10  -1 287.468 12.9956   7
  -7  10  -1 262.863 12.8238   3
  -7  10  -1 300.672 12.9621   5
   7 -10   1 289.359 12.8929   3
   7 -10   1 289.728 12.8524   6
   7 -10   1 254.836 13.0043   7
   7 -10   1 292.056 13.5811   1
  -8  10  -1 199.809 9.47653   8
  -8  10  -1 207.725 10.1855   1
  -8  10  -1 199.389 9.10962   4
  -8  10  -1 202.923 9.44418   5
  -8  10  -1 193.378 9.54511   7
   8 -10   1 198.503 9.40516   3
   8 -10   1 204.638 10.1697   1
   8 -10   1 198.208 9.36773   6
  -9  10  -1 78.9504 4.68489   7
  -9  10  -1 71.2202 4.87717   1
  -9  10  -1 75.8171 3.98522   4
  -9  10  -1 76.7700 4.42204   5
   9 -10   1 83.8705 4.33545   6
   9 -10   1 74.4581 4.37634   3
   9 -10   1 68.9597 4.94382   1
 -10  10  -1 22.1234 2.54428   7
 -10  10  -1 20.8504 2.14211   4
 -10  10  -1 27.6227 3.27753   1
 -10  10  -1 23.1389 2.21993   5
  10 -10   1 23.0562 2.23282   3
  10 -10   1 16.3873 2.38048   1
  10 -10   1 21.9549 2.28178   6
 -11  10  -1 -0.5718 1.25235   4
 -11  10  -1 -0.7058 1.39423   5
 -11  10  -1 0.07319 1.56004   1
 -11  10  -1 -0.1773 1.72238   7
  11 -10   1 -0.7076 1.35879   3
  11 -10   1 0.11033 1.44555   1
  11 -10   1 -0.9050 1.53811   6
 -12  10  -1 1.13174 1.52282   5
 -12  10  -1 4.44344 1.60106   4
 -12  10  -1 4.14817 2.09691   7
 -12  10  -1 1.96864 1.82506   1
  12 -10   1 3.99767 1.92327   6
  12 -10   1 5.83862 1.70184   3
  12 -10   1 2.07019 1.81105   1
 -13  10  -1 27.9302 3.07842   5
 -13  10  -1 28.7625 2.91477   4
 -13  10  -1 23.2946 3.24090   1
 -13  10  -1 23.0626 2.89058   7
  13 -10   1 30.5217 3.14428   6
  13 -10   1 28.0154 3.00366   3
  16   9  -1 2.48175 1.39057   3
  16   9  -1 -1.5239 2.80117   8
  16   9  -1 1.57998 2.55013   1
  16   9  -1 0.14612 1.98200   6
 -16  -9   1 2.57329 2.78344   4
 -16  -9   1 -3.3627 2.06943   7
  15   9  -1 2.33334 2.52624   1
  15   9  -1 1.95468 2.45884   8
  15   9  -1 0.64845 1.94188   6
  15   9  -1 -0.5024 1.33238   3
 -15  -9   1 1.84683 2.25873   1
 -15  -9   1 1.45730 2.62523   4
 -15  -9   1 2.52673 2.06317   7
  14   9  -1 1.36461 2.09910   1
  14   9  -1 3.85833 2.41605   8
  14   9  -1 4.00987 1.40778   3
  14   9  -1 0.87133 1.78846   6
  14   9  -1 1.22897 1.38047   3
 -14  -9   1 -0.0038 1.78073   1
 -14  -9   1 0.91108 1.83516   7
 -14  -9   1 4.16937 2.54520   4
 -14  -9   1 3.91633 1.29422   5
 -14  -9   1 5.10189 2.19887   8
  13   9  -1 3.50660 2.24678   8
  13   9  -1 2.13473 1.37069   3
  13   9  -1 3.88519 1.24321   5
  13   9  -1 2.07614 1.75120   6
  13   9  -1 1.35284 2.02243   1
  13   9  -1 1.83054 1.35403   3
 -13  -9   1 3.96463 2.01439   1
 -13  -9   1 4.60201 1.32041   5
 -13  -9   1 2.70005 2.01125   8
 -13  -9   1 2.00693 1.68838   7
 -13  -9   1 2.94355 2.29041   4
  12   9  -1 3.06680 1.68756   6
  12   9  -1 1.52111 1.32447   3
  12   9  -1 -1.7592 1.92807   8
  12   9  -1 -0.8670 1.20527   3
  12   9  -1 0.52489 1.10288   5
  12   9  -1 1.76413 1.94917   1
 -12  -9   1 0.37178 1.78730   8
 -12  -9   1 1.33978 2.19126   4
 -12  -9   1 2.47505 1.28550   5
 -12  -9   1 0.38101 1.50533   7
 -12  -9   1 0.51903 1.60514   1
  11   9  -1 -1.6570 1.66143   1
  11   9  -1 -0.0300 1.22072   3
  11   9  -1 0.64947 1.22019   3
  11   9  -1 -0.6992 1.42358   6
  11   9  -1 -1.0280 1.79959   8
  11   9  -1 -0.8986 1.09153   5
 -11  -9   1 -1.3949 1.22208   5
 -11  -9   1 1.08112 1.42678   7
 -11  -9   1 -1.1581 1.80213   8
 -11  -9   1 -0.7331 1.50267   1
 -11  -9   1 1.44609 2.04103   4
  10   9  -1 9.63396 2.17046   1
  10   9  -1 8.34631 1.35154   3
  10   9  -1 11.5402 2.00902   8
  10   9  -1 10.2970 1.40815   5
 -10  -9   1 5.87336 1.82709   8
 -10  -9   1 8.21579 1.47257   7
 -10  -9   1 7.90461 1.43735   5
 -10  -9   1 6.98200 2.02822   1
 -10  -9   1 11.9476 2.27171   4
   9   9  -1 33.4970 3.18186   8
   9   9  -1 38.6835 2.53019   5
   9   9  -1 35.6179 3.64501   1
   9   9  -1 35.8114 2.52741   3
  -9  -9   1 33.3031 2.62261   5
  -9  -9   1 33.9712 2.58115   7
  -9  -9   1 38.2934 3.26216   4
  -9  -9   1 30.5746 3.10837   1
  -9  -9   1 30.3427 2.99101   8
   8   9  -1 23.7307 2.80717   8
   8   9  -1 28.2425 2.18604   3
   8   9  -1 21.1473 2.22819   5
   8   9  -1 28.2111 2.88986   1
  -8  -9   1 25.0329 2.79620   1
  -8  -9   1 25.4428 2.29057   5
  -8  -9   1 30.1571 2.83301   4
  -8  -9   1 26.4246 2.19063   7
  -8  -9   1 25.9508 2.68380   8
   7   9  -1 100.479 4.93630   5
   7   9  -1 104.807 5.22971   8
   7   9  -1 99.1997 4.85253   3
   7   9  -1 101.672 5.71862   1
  -7  -9   1 102.640 5.20424   4
  -7  -9   1 94.7979 5.50437   1
  -7  -9   1 91.9264 5.07200   8
  -7  -9   1 98.3920 4.73364   7
  -7  -9   1 101.922 4.92277   5
   6   9  -1 26.3181 2.17067   5
   6   9  -1 29.9872 2.41360   8
   6   9  -1 25.9665 1.97115   3
   6   9  -1 25.4431 2.73734   1
  -6  -9   1 29.1982 2.13067   5
  -6  -9   1 27.3700 1.76563   7
  -6  -9   1 27.7131 2.37373   4
  -6  -9   1 28.9157 2.52312   1
   5   9  -1 6.18764 1.21804   8
   5   9  -1 6.98651 0.98742   3
   5   9  -1 6.74270 1.41908   1
   5   9  -1 7.09574 1.17535   5
  -5  -9   1 8.48354 1.13694   5
  -5  -9   1 6.06144 1.00897   6
  -5  -9   1 6.68789 1.04909   3
  -5  -9   1 7.31494 0.64237   7
  -5  -9   1 6.04385 1.47568   1
  -5  -9   1 9.40992 1.36698   4
  -5  -9   1 8.57973 0.98173   7
   4   9  -1 1.20118 1.00773   5
   4   9  -1 0.71676 0.98298   8
   4   9  -1 0.26628 0.80500   3
  -4  -9   1 0.22835 0.99493   1
  -4  -9   1 0.00778 0.35679   7
  -4  -9   1 -0.3011 0.41722   7
  -4  -9   1 -0.7818 0.86142   5
  -4  -9   1 0.28400 1.00769   4
  -4  -9   1 -1.0449 1.06826   1
  -4  -9   1 -1.0587 0.80106   3
  -4  -9   1 -0.3368 0.77376   6
   3   9  -1 53.9020 3.06029   8
   3   9  -1 60.8160 3.17144   5
   3   9  -1 54.3701 2.91334   3
  -3  -9   1 53.7986 2.48151   7
  -3  -9   1 58.3257 2.95927   3
  -3  -9   1 52.5807 3.42272   1
  -3  -9   1 55.2092 3.02966   5
  -3  -9   1 59.4214 3.46668   1
  -3  -9   1 57.7648 2.84382   6
  -3  -9   1 52.9337 2.47953   7
  -3  -9   1 52.2503 2.88323   4
   2   9  -1 75.8184 3.72026   5
   2   9  -1 69.5747 3.55570   3
   2   9  -1 65.8155 3.65614   8
  -2  -9   1 69.4205 3.39010   4
  -2  -9   1 70.9029 3.92057   1
  -2  -9   1 69.7390 3.18436   7
  -2  -9   1 73.3179 3.63456   5
  -2  -9   1 69.9607 3.59701   3
  -2  -9   1 70.3387 4.02962   1
  -2  -9   1 73.3081 3.48189   6
   1   9  -1 170.052 7.80247   5
   1   9  -1 170.965 7.70616   3
   1   9  -1 162.784 7.45371   7
  -1  -9   1 175.293 8.15703   1
  -1  -9   1 163.320 7.47330   4
  -1  -9   1 169.350 7.74945   5
  -1  -9   1 166.865 8.06941   1
  -1  -9   1 173.318 7.73348   3
  -1  -9   1 171.629 7.47815   7
  -1  -9   1 171.563 7.64359   6
   0   9  -1 322.204 13.6383   5
   0   9  -1 302.306 13.3664   7
   0   9  -1 299.281 13.5215   3
   0   9  -1 312.258 13.9714   1
   0  -9   1 304.216 13.3869   7
   0  -9   1 298.767 13.8988   1
   0  -9   1 322.957 13.5731   3
   0  -9   1 284.520 13.2516   4
   0  -9   1 307.703 13.4797   6
   0  -9   1 300.497 13.5739   5
  -1   9  -1 184.656 8.06830   5
  -1   9  -1 168.654 7.91461   3
  -1   9  -1 161.877 8.28184   1
  -1   9  -1 177.279 7.80564   7
   1  -9   1 178.893 7.96062   3
   1  -9   1 172.918 7.98164   5
   1  -9   1 175.363 7.85151   7
   1  -9   1 171.540 7.86503   6
   1  -9   1 179.703 8.37187   1
  -2   9  -1 62.1800 3.31606   8
  -2   9  -1 61.1586 3.69810   1
  -2   9  -1 63.0177 3.28321   3
  -2   9  -1 64.3303 3.18634   7
  -2   9  -1 66.8596 3.49233   5
   2  -9   1 62.0734 3.33076   5
   2  -9   1 59.3140 3.31886   7
   2  -9   1 67.6937 3.35891   3
   2  -9   1 65.1848 3.22637   6
   2  -9   1 66.8483 3.75578   1
  -3   9  -1 100.606 4.69691   5
  -3   9  -1 89.0549 4.96663   1
  -3   9  -1 88.3691 4.13488   4
  -3   9  -1 93.9927 4.57878   8
  -3   9  -1 91.4591 4.53445   3
  -3   9  -1 93.5416 4.51271   7
   3  -9   1 95.2349 4.94744   1
   3  -9   1 92.7780 4.63650   7
   3  -9   1 95.7733 4.47686   6
   3  -9   1 93.9247 4.55729   3
   3  -9   1 92.9018 4.59934   5
  -4   9  -1 24.9115 2.09019   5
  -4   9  -1 22.8005 1.88412   3
  -4   9  -1 29.3017 2.00056   8
  -4   9  -1 22.2359 1.31389   4
  -4   9  -1 21.7552 1.95628   7
   4  -9   1 23.3680 1.82691   6
   4  -9   1 24.1294 1.90226   5
   4  -9   1 23.7987 2.31105   7
   4  -9   1 23.7534 2.02292   3
   4  -9   1 25.0524 2.20489   1
  -5   9  -1 264.006 12.4399   7
  -5   9  -1 286.825 12.9947   1
  -5   9  -1 268.571 12.1497   4
  -5   9  -1 267.423 12.3704   3
  -5   9  -1 289.309 12.4987   5
  -5   9  -1 277.792 12.4504   8
   5  -9   1 287.851 12.4439   3
   5  -9   1 279.215 12.9234   1
   5  -9   1 282.404 12.3906   6
   5  -9   1 261.165 12.5113   7
  -6   9  -1 216.069 10.3247   4
  -6   9  -1 241.619 10.7273   7
  -6   9  -1 242.309 11.2261   1
  -6   9  -1 228.351 10.5674   3
  -6   9  -1 235.830 10.6477   8
  -6   9  -1 239.026 10.6765   5
   6  -9   1 240.348 11.2200   1
   6  -9   1 235.574 10.6087   3
   6  -9   1 214.552 10.7358   7
   6  -9   1 235.260 10.5666   6
  -7   9  -1 202.946 9.49311   7
  -7   9  -1 192.602 9.05189   4
  -7   9  -1 205.705 9.39542   5
  -7   9  -1 207.479 9.95678   1
  -7   9  -1 200.097 9.25465   3
  -7   9  -1 203.953 9.38223   8
   7  -9   1 181.117 9.47733   7
   7  -9   1 202.488 9.32866   3
   7  -9   1 203.501 9.90194   1
   7  -9   1 213.922 9.31691   6
  -8   9  -1 202.240 9.63609   8
  -8   9  -1 218.451 9.82028   7
  -8   9  -1 205.059 9.34422   4
  -8   9  -1 203.124 9.51210   3
  -8   9  -1 210.689 10.3199   1
  -8   9  -1 210.708 9.62173   5
   8  -9   1 214.560 9.58582   6
   8  -9   1 204.775 9.54731   3
   8  -9   1 184.725 9.74061   7
   8  -9   1 201.904 10.2520   1
  -9   9  -1 93.9141 5.82199   1
  -9   9  -1 98.0758 5.45065   7
  -9   9  -1 95.1820 5.20670   8
  -9   9  -1 95.2255 4.82330   4
  -9   9  -1 100.542 5.16807   5
   9  -9   1 96.8751 5.66408   1
   9  -9   1 97.7268 5.05332   6
   9  -9   1 92.5900 5.01420   3
 -10   9  -1 26.8156 2.90288   7
 -10   9  -1 17.9644 2.49489   1
 -10   9  -1 24.0235 2.53955   5
 -10   9  -1 21.1618 2.24188   4
  10  -9   1 21.2875 2.23701   8
  10  -9   1 18.7734 1.99016   3
  10  -9   1 30.1744 2.86144   1
  10  -9   1 26.1186 2.50328   6
 -11   9  -1 1.29609 1.88751   7
 -11   9  -1 -0.0385 1.33110   4
 -11   9  -1 2.41371 1.76097   1
 -11   9  -1 -0.6214 1.41191   5
  11  -9   1 0.83303 1.46713   3
  11  -9   1 0.86142 1.65080   8
  11  -9   1 -0.1066 1.53624   1
  11  -9   1 -3.2258 1.49445   6
 -12   9  -1 1.76883 1.85765   1
 -12   9  -1 3.54941 1.49950   5
 -12   9  -1 1.50253 1.63458   4
 -12   9  -1 1.21623 1.92958   7
  12  -9   1 2.14154 1.82826   1
  12  -9   1 1.32351 1.46182   3
  12  -9   1 3.75438 1.82525   8
  12  -9   1 1.77029 1.77055   6
 -13   9  -1 59.9134 4.02556   5
 -13   9  -1 61.5029 4.82557   7
 -13   9  -1 59.9196 4.68522   1
  13  -9   1 59.5353 4.31595   6
  13  -9   1 60.7674 4.10965   3
  13  -9   1 56.8095 4.43948   8
  13  -9   1 66.6740 5.06400   1
 -14   9  -1 32.9650 3.30876   4
 -14   9  -1 32.2187 3.13683   5
 -14   9  -1 32.2455 3.45539   7
  14  -9   1 31.7404 3.41809   6
  14  -9   1 29.9725 3.20590   3
  16   8  -1 0.82552 1.33894   3
  16   8  -1 1.37425 2.30441   1
  16   8  -1 3.84200 2.46156   8
  16   8  -1 3.66405 2.02663   6
 -16  -8   1 1.63217 2.77729   4
 -16  -8   1 0.17054 2.16562   7
  15   8  -1 0.00680 2.39187   8
  15   8  -1 1.69415 1.31809   3
  15   8  -1 -0.7969 2.01410   1
  15   8  -1 -1.7546 1.80213   6
 -15  -8   1 0.09214 1.90780   7
 -15  -8   1 1.05498 1.44481   5
 -15  -8   1 -2.4638 2.11894   8
 -15  -8   1 0.19881 2.51547   4
 -15  -8   1 1.11022 2.07764   1
  14   8  -1 2.77429 1.37457   3
  14   8  -1 1.69509 1.33995   3
  14   8  -1 2.29667 1.85611   6
  14   8  -1 0.97752 2.29859   8
  14   8  -1 4.43699 2.46300   1
 -14  -8   1 -1.1039 1.57651   8
 -14  -8   1 1.27606 1.23987   5
 -14  -8   1 3.70707 1.96092   7
 -14  -8   1 -0.0466 2.35970   4
 -14  -8   1 1.84221 2.06368   1
  13   8  -1 0.53652 2.11548   8
  13   8  -1 0.46963 1.22838   3
  13   8  -1 3.46272 2.40389   1
  13   8  -1 0.50398 1.63033   6
  13   8  -1 0.11750 1.27558   3
 -13  -8   1 2.31204 1.22945   5
 -13  -8   1 2.97277 2.26069   4
 -13  -8   1 -0.0358 1.71316   7
 -13  -8   1 0.32433 1.78983   1
 -13  -8   1 -0.6035 1.89785   8
  12   8  -1 2.21415 1.48806   7
  12   8  -1 0.90207 1.18728   3
  12   8  -1 0.67240 2.06010   1
  12   8  -1 1.67204 1.25547   3
  12   8  -1 2.92634 1.67086   6
  12   8  -1 1.05789 1.10736   5
  12   8  -1 0.19603 1.91768   8
 -12  -8   1 1.07451 1.57347   7
 -12  -8   1 0.75508 1.22498   5
 -12  -8   1 2.74021 2.13262   4
 -12  -8   1 0.18186 1.79552   1
 -12  -8   1 2.25377 1.82986   8
  11   8  -1 -0.5965 1.14858   3
  11   8  -1 0.41261 1.44841   6
  11   8  -1 1.42952 1.81852   1
  11   8  -1 -0.2942 1.27363   7
  11   8  -1 -0.6593 1.04027   5
  11   8  -1 -0.7823 1.79319   8
  11   8  -1 -2.2194 1.13860   3
 -11  -8   1 -0.7985 1.37898   7
 -11  -8   1 -1.3443 1.73824   1
 -11  -8   1 2.17640 2.01615   4
 -11  -8   1 -2.5197 1.71130   8
 -11  -8   1 -0.3011 1.15447   5
  10   8  -1 0.63691 1.15335   3
  10   8  -1 3.73773 1.20072   3
  10   8  -1 4.68719 1.13783   5
  10   8  -1 5.91921 1.34602   7
  10   8  -1 3.54637 1.78757   1
  10   8  -1 0.53877 1.76108   8
 -10  -8   1 8.64953 2.11149   4
 -10  -8   1 1.86017 1.78980   1
 -10  -8   1 3.15380 1.75234   8
 -10  -8   1 3.25618 1.39219   7
 -10  -8   1 4.52412 1.25910   5
   9   8  -1 18.0000 2.01764   8
   9   8  -1 13.6686 1.41689   3
   9   8  -1 11.7276 2.08116   1
   9   8  -1 10.9168 1.32146   5
  -9  -8   1 14.2378 1.60477   7
  -9  -8   1 14.5306 1.46434   5
  -9  -8   1 13.4031 1.89122   8
  -9  -8   1 13.2233 2.09471   1
  -9  -8   1 15.5030 2.18154   4
   8   8  -1 101.975 5.19781   8
   8   8  -1 96.2828 5.58703   1
   8   8  -1 84.6462 4.77703   5
   8   8  -1 105.709 4.78777   3
  -8  -8   1 103.827 4.84174   7
  -8  -8   1 95.2193 5.10137   8
  -8  -8   1 101.091 5.23506   4
  -8  -8   1 93.3514 5.47922   1
  -8  -8   1 94.9599 4.79497   5
   7   8  -1 38.3971 2.45624   5
   7   8  -1 42.9433 3.28436   1
   7   8  -1 38.9476 2.37429   3
   7   8  -1 36.1825 2.83116   8
  -7  -8   1 38.7485 3.16523   1
  -7  -8   1 35.2902 2.84875   4
  -7  -8   1 37.1103 2.75326   8
  -7  -8   1 41.8019 2.39905   7
  -7  -8   1 34.6372 2.45053   5
   6   8  -1 24.0152 2.30088   1
   6   8  -1 21.7736 1.80072   8
   6   8  -1 22.2353 1.73108   3
   6   8  -1 20.7652 1.89981   5
  -6  -8   1 23.9033 1.87167   5
  -6  -8   1 21.1593 2.07279   8
  -6  -8   1 25.6768 2.15082   4
  -6  -8   1 20.4151 2.21494   1
  -6  -8   1 22.5492 1.65426   7
   5   8  -1 24.3484 2.25301   1
   5   8  -1 24.4989 1.93202   5
   5   8  -1 28.9773 1.79368   3
   5   8  -1 20.5102 2.01985   8
  -5  -8   1 23.3932 2.17653   1
  -5  -8   1 25.2339 1.71591   6
  -5  -8   1 25.2270 1.79314   3
  -5  -8   1 23.3714 1.54466   7
  -5  -8   1 26.6753 2.08211   4
  -5  -8   1 26.9569 1.89808   5
   4   8  -1 3.04331 0.83918   3
   4   8  -1 3.11032 1.09737   1
   4   8  -1 3.92776 1.03505   8
   4   8  -1 2.92577 1.02337   5
  -4  -8   1 4.59258 1.26225   1
  -4  -8   1 3.82230 0.85419   6
  -4  -8   1 5.45843 0.56739   7
  -4  -8   1 3.83695 1.06466   4
  -4  -8   1 6.20628 0.94268   3
  -4  -8   1 4.62072 0.47849   7
  -4  -8   1 4.34768 0.92162   5
   3   8  -1 19.6823 1.56605   3
   3   8  -1 19.7789 1.71836   8
   3   8  -1 18.1744 1.86038   5
  -3  -8   1 18.3802 1.00269   7
  -3  -8   1 21.6045 1.85688   1
  -3  -8   1 18.3976 1.85067   1
  -3  -8   1 18.7476 0.98117   7
  -3  -8   1 14.4988 1.58192   4
  -3  -8   1 16.1144 1.62016   5
  -3  -8   1 21.3414 1.54233   3
  -3  -8   1 20.1436 1.44265   6
   2   8  -1 206.030 9.11171   5
   2   8  -1 193.985 9.07011   8
   2   8  -1 204.033 9.02378   3
  -2  -8   1 195.633 8.91792   4
  -2  -8   1 201.625 9.38699   1
  -2  -8   1 198.335 9.37528   1
  -2  -8   1 200.260 9.02405   3
  -2  -8   1 198.063 8.76696   7
  -2  -8   1 209.355 9.06812   5
  -2  -8   1 205.468 8.96027   6
   1   8  -1 522.777 24.0229   3
   1   8  -1 554.352 23.8583   7
  -1  -8   1 574.011 24.4283   1
  -1  -8   1 577.169 24.4173   1
  -1  -8   1 525.442 23.8755   4
  -1  -8   1 558.994 23.9933   6
  -1  -8   1 556.158 23.8630   7
  -1  -8   1 531.831 24.0576   5
   0   8  -1 234.011 11.1076   1
   0   8  -1 234.429 10.5952   7
   0   8  -1 257.841 10.8549   5
   0   8  -1 239.833 10.7446   3
   0  -8   1 243.138 10.6173   7
   0  -8   1 227.064 10.5072   4
   0  -8   1 248.735 10.7088   6
   0  -8   1 235.798 10.7818   5
   0  -8   1 246.728 11.1282   1
   0  -8   1 249.533 10.7769   3
  -1   8  -1 225.088 10.1728   3
  -1   8  -1 229.157 10.5626   1
  -1   8  -1 221.467 10.0667   7
  -1   8  -1 230.456 10.2516   5
   1  -8   1 232.115 10.1315   6
   1  -8   1 226.067 10.1916   3
   1  -8   1 220.576 10.2055   5
   1  -8   1 230.351 10.1052   7
   1  -8   1 238.673 10.5485   1
  -2   8  -1 68.9773 3.35091   7
  -2   8  -1 72.0013 3.46327   8
  -2   8  -1 68.6885 3.75636   1
  -2   8  -1 71.8170 3.53611   5
  -2   8  -1 62.1746 3.02523   4
  -2   8  -1 67.8741 3.42227   3
   2  -8   1 68.9327 3.36442   6
   2  -8   1 69.2970 3.43806   7
   2  -8   1 70.5006 3.76113   1
   2  -8   1 66.4885 3.45272   5
   2  -8   1 71.6383 3.47677   3
  -3   8  -1 20.2689 1.87199   1
  -3   8  -1 20.5055 1.71374   8
  -3   8  -1 23.8742 1.70135   3
  -3   8  -1 22.2847 1.15241   4
  -3   8  -1 22.0307 1.70886   7
  -3   8  -1 22.3820 1.91927   5
   3  -8   1 21.7116 1.61727   6
   3  -8   1 22.0298 1.75446   5
   3  -8   1 22.8685 1.93752   1
   3  -8   1 22.8577 1.74946   3
   3  -8   1 19.6783 1.91210   7
  -4   8  -1 6.46651 1.01681   3
  -4   8  -1 8.09345 1.19628   5
  -4   8  -1 3.91818 1.14094   1
  -4   8  -1 6.40266 0.77349   4
  -4   8  -1 6.67883 1.10016   8
  -4   8  -1 5.24011 1.02859   7
   4  -8   1 9.20630 1.12905   6
   4  -8   1 9.70151 1.27671   7
   4  -8   1 6.77593 1.24954   1
   4  -8   1 6.99691 1.10034   3
   4  -8   1 8.40160 1.09238   5
  -5   8  -1 2.70988 1.10518   7
  -5   8  -1 -0.1525 1.01227   5
  -5   8  -1 -0.2801 0.95766   8
  -5   8  -1 0.67143 0.59176   4
  -5   8  -1 -0.3106 0.93641   1
  -5   8  -1 0.12040 0.85135   3
   5  -8   1 0.77637 1.14249   1
   5  -8   1 0.18225 0.96822   3
   5  -8   1 0.23236 0.94754   6
   5  -8   1 -0.6987 1.24041   7
  -6   8  -1 307.533 15.1389   1
  -6   8  -1 323.794 14.4703   4
  -6   8  -1 331.744 14.7464   7
  -6   8  -1 329.291 14.6934   8
  -6   8  -1 337.642 14.6837   5
  -6   8  -1 326.994 14.6136   3
   6  -8   1 307.189 14.7721   7
   6  -8   1 346.050 14.6616   6
   6  -8   1 337.510 14.6636   3
   6  -8   1 334.832 15.1871   1
  -7   8  -1 219.001 9.77227   5
  -7   8  -1 213.398 9.78350   8
  -7   8  -1 220.555 9.88482   7
  -7   8  -1 201.695 9.52022   4
  -7   8  -1 206.872 10.2686   1
  -7   8  -1 212.841 9.67102   3
   7  -8   1 216.060 9.71200   6
   7  -8   1 213.496 9.80150   8
   7  -8   1 212.253 10.2528   1
   7  -8   1 216.992 9.70712   3
   7  -8   1 195.666 9.92715   7
  -8   8  -1 214.163 9.76472   8
  -8   8  -1 203.046 9.51254   4
  -8   8  -1 213.293 9.86757   7
  -8   8  -1 210.695 10.3654   1
  -8   8  -1 202.741 9.59016   3
  -8   8  -1 215.933 9.71787   5
   8  -8   1 199.737 9.91773   7
   8  -8   1 225.847 9.81334   8
   8  -8   1 207.416 9.66230   6
   8  -8   1 204.787 10.2692   1
   8  -8   1 207.394 9.67599   3
  -9   8  -1 66.5523 4.11205   7
  -9   8  -1 61.2294 3.59835   3
  -9   8  -1 63.5191 4.35620   1
  -9   8  -1 62.1574 3.85656   8
  -9   8  -1 63.3763 3.51328   4
  -9   8  -1 62.6095 3.70061   5
   9  -8   1 65.9296 3.73652   6
   9  -8   1 55.9936 4.11428   1
   9  -8   1 65.1059 3.72809   3
   9  -8   1 63.2907 3.88565   8
 -10   8  -1 16.5226 2.22898   7
 -10   8  -1 15.0078 2.23634   1
 -10   8  -1 13.0619 1.94563   8
 -10   8  -1 17.3949 1.78457   5
 -10   8  -1 16.2814 1.79651   4
  10  -8   1 14.8422 2.29180   1
  10  -8   1 16.0799 1.98610   8
  10  -8   1 18.5131 1.93569   6
  10  -8   1 15.7374 1.77283   3
 -11   8  -1 -1.6700 1.28541   1
 -11   8  -1 -1.8504 1.40024   4
 -11   8  -1 0.00852 1.29235   5
 -11   8  -1 -0.2251 1.73022   7
  11  -8   1 -0.3564 1.57731   8
  11  -8   1 -0.6054 1.34492   1
  11  -8   1 -0.1763 1.46179   6
 -12   8  -1 17.5753 2.40798   7
 -12   8  -1 14.5519 2.06597   4
 -12   8  -1 13.3697 2.32640   1
 -12   8  -1 19.3069 1.98418   5
  12  -8   1 13.1549 2.12169   6
  12  -8   1 17.3727 2.66781   1
  12  -8   1 16.7989 1.94845   3
  12  -8   1 12.8595 2.15117   8
 -13   8  -1 13.1259 1.88520   5
 -13   8  -1 13.2700 2.45436   1
 -13   8  -1 16.3007 2.41845   4
 -13   8  -1 10.6937 2.51598   7
  13  -8   1 13.6912 2.51085   1
  13  -8   1 10.1905 2.17259   8
  13  -8   1 12.1158 1.95623   3
  13  -8   1 13.0562 2.30208   6
 -14   8  -1 99.1191 5.61080   5
 -14   8  -1 107.296 6.54166   7
  14  -8   1 101.763 6.11732   8
  14  -8   1 103.553 6.02228   6
  16   7  -1 -1.4058 1.93865   6
  16   7  -1 -1.0501 2.34929   8
  16   7  -1 2.05491 2.37988   1
  16   7  -1 0.24914 1.30810   3
 -16  -7   1 0.56650 2.69340   4
 -16  -7   1 1.64704 2.16508   7
  15   7  -1 0.97630 2.28634   8
  15   7  -1 -1.8509 1.78687   1
  15   7  -1 0.31261 1.25158   3
  15   7  -1 1.13991 1.86665   6
  15   7  -1 3.55783 1.46216   3
 -15  -7   1 1.82105 1.83040   1
 -15  -7   1 -1.0349 1.89456   7
 -15  -7   1 0.61837 2.06301   8
 -15  -7   1 0.38186 1.07136   5
 -15  -7   1 3.26241 2.64127   4
  14   7  -1 2.54012 2.29283   1
  14   7  -1 -1.6085 1.70379   6
  14   7  -1 2.51313 2.20214   8
  14   7  -1 1.08185 1.33255   3
  14   7  -1 -0.5074 1.23154   3
 -14  -7   1 1.12449 1.93528   7
 -14  -7   1 3.84324 2.43564   4
 -14  -7   1 -1.5463 1.79824   1
 -14  -7   1 0.56928 1.14807   5
 -14  -7   1 -2.0360 1.92795   8
  13   7  -1 0.08944 1.87961   1
  13   7  -1 0.13250 1.66770   6
  13   7  -1 -0.4301 1.20708   3
  13   7  -1 1.24290 1.24788   3
  13   7  -1 2.48661 2.02602   8
 -13  -7   1 1.99070 1.19770   5
 -13  -7   1 1.73049 2.19829   4
 -13  -7   1 0.19845 1.98490   1
 -13  -7   1 0.18541 1.84548   8
 -13  -7   1 3.46062 1.84682   7
  12   7  -1 0.48424 1.86092   1
  12   7  -1 2.93547 1.58899   6
  12   7  -1 -0.3069 1.17383   3
  12   7  -1 -0.0482 1.88609   8
  12   7  -1 0.20231 1.21127   3
  12   7  -1 -0.2595 1.52665   7
 -12  -7   1 0.41768 1.44198   8
 -12  -7   1 1.72456 1.16829   5
 -12  -7   1 -0.0871 1.55589   7
 -12  -7   1 0.35243 1.64169   1
 -12  -7   1 -1.2383 1.99654   4
  11   7  -1 2.51904 1.52953   7
  11   7  -1 -2.3131 1.74374   8
  11   7  -1 0.32936 1.01034   5
  11   7  -1 -0.3709 1.14069   3
  11   7  -1 1.27066 1.79694   1
  11   7  -1 1.46103 1.52096   6
  11   7  -1 0.51448 1.11337   3
 -11  -7   1 0.13519 1.72565   1
 -11  -7   1 0.37193 1.46988   7
 -11  -7   1 0.89660 1.14216   5
 -11  -7   1 0.44102 1.72950   8
 -11  -7   1 2.21006 2.01280   4
  10   7  -1 11.5138 1.32064   5
  10   7  -1 13.4014 2.41576   1
  10   7  -1 12.6751 1.47398   3
  10   7  -1 12.6561 2.01332   8
  10   7  -1 11.4322 1.35408   3
  10   7  -1 14.9362 1.75460   6
  10   7  -1 16.3159 1.72848   7
 -10  -7   1 12.1433 1.39804   5
 -10  -7   1 11.4861 1.99300   8
 -10  -7   1 9.70439 2.15299   1
 -10  -7   1 13.1222 2.21596   4
 -10  -7   1 11.9925 1.71420   7
   9   7  -1 5.18645 1.13337   3
   9   7  -1 10.0830 2.04660   1
   9   7  -1 4.47360 1.63841   8
   9   7  -1 7.31077 1.30324   7
   9   7  -1 3.28881 0.98179   5
   9   7  -1 7.42169 1.17994   3
  -9  -7   1 6.97387 1.88404   4
  -9  -7   1 6.30044 1.58039   8
  -9  -7   1 7.42832 1.38977   7
  -9  -7   1 8.80166 1.76815   1
  -9  -7   1 5.39380 1.11666   5
   8   7  -1 25.4707 1.91327   3
   8   7  -1 25.2872 2.50681   8
   8   7  -1 26.4079 1.95606   5
   8   7  -1 24.5696 2.64952   1
   8   7  -1 23.6160 2.03967   7
  -8  -7   1 20.8921 2.40759   8
  -8  -7   1 23.5288 2.03475   5
  -8  -7   1 27.8344 2.65966   4
  -8  -7   1 23.7322 2.23357   7
  -8  -7   1 23.6003 2.75335   1
   7   7  -1 69.2253 4.32835   1
   7   7  -1 68.9663 3.53863   5
   7   7  -1 71.4776 3.50095   7
   7   7  -1 74.9406 3.53369   3
   7   7  -1 72.6660 3.88718   8
  -7  -7   1 71.9406 3.97279   4
  -7  -7   1 68.3356 3.56618   5
  -7  -7   1 68.0068 3.57062   7
  -7  -7   1 66.5675 3.81906   8
  -7  -7   1 65.8829 4.10903   1
   6   7  -1 92.8710 5.15076   1
   6   7  -1 104.958 4.65561   5
   6   7  -1 95.0676 4.68530   8
   6   7  -1 101.196 4.58804   3
  -6  -7   1 98.0080 4.87390   4
  -6  -7   1 95.5144 4.79827   8
  -6  -7   1 93.4131 5.13022   1
  -6  -7   1 95.3917 4.55557   7
  -6  -7   1 95.3055 4.61549   5
   5   7  -1 2.56008 1.01921   8
   5   7  -1 4.02794 0.91844   5
   5   7  -1 2.70321 0.78351   3
   5   7  -1 5.14754 1.24641   1
  -5  -7   1 2.63558 1.01107   8
  -5  -7   1 2.44556 1.14075   4
  -5  -7   1 3.70116 0.88124   5
  -5  -7   1 3.38418 0.70176   7
  -5  -7   1 3.94746 1.27870   1
   4   7  -1 2.70175 0.98217   8
   4   7  -1 2.82870 1.09324   1
   4   7  -1 4.27161 0.80089   3
   4   7  -1 2.56587 0.93784   5
  -4  -7   1 2.83253 0.81648   5
  -4  -7   1 4.61959 0.58534   7
  -4  -7   1 3.03146 1.05423   4
  -4  -7   1 3.98193 1.21274   1
  -4  -7   1 4.60166 0.84176   6
  -4  -7   1 3.22825 0.82854   3
   3   7  -1 51.0784 2.61209   5
   3   7  -1 44.8150 2.43239   8
   3   7  -1 45.2346 2.91034   1
   3   7  -1 41.8018 2.40331   3
  -3  -7   1 45.1711 2.48775   3
  -3  -7   1 42.2147 2.35453   6
  -3  -7   1 44.1042 2.78516   1
  -3  -7   1 45.3108 2.94113   1
  -3  -7   1 44.8069 2.09564   7
  -3  -7   1 43.5165 2.52166   4
  -3  -7   1 50.9530 2.12576   7
   2   7  -1 151.290 7.14647   8
   2   7  -1 157.256 7.19605   5
   2   7  -1 154.670 7.08607   3
  -2  -7   1 160.760 7.47439   1
  -2  -7   1 156.894 7.13959   5
  -2  -7   1 155.223 7.02989   4
  -2  -7   1 159.418 7.03738   6
  -2  -7   1 159.893 7.10836   3
  -2  -7   1 156.785 6.84674   7
  -2  -7   1 157.799 7.41225   1
   1   7  -1 276.803 12.0783   5
   1   7  -1 280.375 11.8370   7
   1   7  -1 261.969 11.9999   3
  -1  -7   1 256.121 11.8766   4
  -1  -7   1 270.609 12.3079   1
  -1  -7   1 284.359 11.9764   6
  -1  -7   1 278.393 12.0379   3
  -1  -7   1 269.299 12.0523   5
  -1  -7   1 275.790 12.3387   1
  -1  -7   1 265.344 11.8396   7
   0   7  -1 456.954 20.3573   3
   0   7  -1 439.199 20.6366   1
   0  -7   1 492.295 20.3246   6
   0  -7   1 475.220 20.6697   1
   0  -7   1 480.322 20.3828   3
   0  -7   1 452.773 20.1696   4
   0  -7   1 460.642 20.3864   5
  -1   7  -1 133.263 6.86919   1
  -1   7  -1 153.870 6.53424   7
  -1   7  -1 144.622 6.61645   3
  -1   7  -1 149.711 6.70888   5
   1  -7   1 145.551 6.56460   6
   1  -7   1 141.452 6.64625   5
   1  -7   1 148.946 6.94690   1
   1  -7   1 151.942 6.57328   7
   1  -7   1 141.603 6.63905   3
  -2   7  -1 92.1935 4.21448   8
  -2   7  -1 82.7110 4.48915   1
  -2   7  -1 83.6322 3.87270   4
  -2   7  -1 95.6656 4.30479   5
  -2   7  -1 86.1668 4.15881   3
  -2   7  -1 89.9321 4.13558   7
   2  -7   1 89.1808 4.20477   7
   2  -7   1 88.0865 4.11754   6
   2  -7   1 85.1497 4.19431   5
   2  -7   1 87.3684 4.21864   3
   2  -7   1 87.7522 4.52715   1
  -3   7  -1 1.46778 0.87384   5
  -3   7  -1 5.30337 0.86144   7
  -3   7  -1 4.74399 0.48912   4
  -3   7  -1 2.89558 0.84824   8
  -3   7  -1 5.03223 0.83577   3
  -3   7  -1 2.41969 0.93036   1
   3  -7   1 3.09569 0.97522   1
   3  -7   1 3.85212 0.91390   3
   3  -7   1 4.02198 1.00482   7
   3  -7   1 4.27256 0.85092   5
   3  -7   1 3.75885 0.85433   6
  -4   7  -1 166.571 7.58965   3
  -4   7  -1 160.878 7.39636   4
  -4   7  -1 166.707 8.02003   1
  -4   7  -1 168.771 7.65358   7
  -4   7  -1 167.417 7.66933   5
  -4   7  -1 174.628 7.64823   8
   4  -7   1 176.067 8.04096   1
   4  -7   1 170.790 7.58032   6
   4  -7   1 159.385 7.58794   5
   4  -7   1 156.836 7.68140   7
   4  -7   1 172.322 7.61454   3
  -5   7  -1 86.8076 4.12923   4
  -5   7  -1 84.8635 4.76865   1
  -5   7  -1 88.9280 4.39396   8
  -5   7  -1 90.6917 4.43976   5
  -5   7  -1 85.9276 4.30742   3
  -5   7  -1 95.2420 4.52058   7
   5  -7   1 89.4907 4.57930   7
   5  -7   1 89.8749 4.31218   6
   5  -7   1 88.5922 4.36889   3
   5  -7   1 89.6051 4.72804   1
  -6   7  -1 24.7230 1.97079   5
  -6   7  -1 23.4484 1.97857   8
  -6   7  -1 24.0762 1.63312   4
  -6   7  -1 25.6262 2.24416   7
  -6   7  -1 25.4533 2.21988   1
  -6   7  -1 22.8255 1.87609   3
   6  -7   1 24.6278 1.97372   3
   6  -7   1 24.9771 2.09378   8
   6  -7   1 27.4653 1.93382   6
   6  -7   1 24.4612 2.20123   1
   6  -7   1 21.8277 2.52436   7
  -7   7  -1 63.6048 3.31916   3
  -7   7  -1 62.1621 3.84899   1
  -7   7  -1 58.7330 3.21629   4
  -7   7  -1 64.6642 3.69193   7
  -7   7  -1 63.2307 3.48025   5
  -7   7  -1 67.7281 3.53129   8
   7  -7   1 56.1735 3.86011   7
   7  -7   1 61.1958 3.38804   6
   7  -7   1 62.1328 3.84343   1
   7  -7   1 61.6624 3.52251   8
   7  -7   1 62.7304 3.43342   3
  -8   7  -1 241.029 11.1283   4
  -8   7  -1 262.165 11.2488   5
  -8   7  -1 245.912 11.3054   8
  -8   7  -1 244.299 11.1520   3
  -8   7  -1 254.621 11.4604   7
  -8   7  -1 248.836 11.9087   1
   8  -7   1 246.245 11.1820   3
   8  -7   1 249.791 11.3161   8
   8  -7   1 226.755 11.4473   7
   8  -7   1 245.264 11.2151   6
   8  -7   1 251.505 11.8807   1
  -9   7  -1 24.1894 2.41070   8
  -9   7  -1 20.3643 2.45690   1
  -9   7  -1 21.4145 1.98600   4
  -9   7  -1 18.7252 2.13280   5
  -9   7  -1 18.8579 2.11632   7
  -9   7  -1 17.5204 1.98516   3
   9  -7   1 17.8161 2.23532   1
   9  -7   1 20.3432 2.11356   6
   9  -7   1 17.4442 2.39409   7
   9  -7   1 17.4233 1.71523   3
   9  -7   1 19.6883 1.95354   8
 -10   7  -1 13.8789 2.25269   1
 -10   7  -1 18.7886 2.15576   4
 -10   7  -1 14.5143 1.94291   8
 -10   7  -1 19.2466 1.79867   5
 -10   7  -1 15.6374 1.62449   3
 -10   7  -1 20.8393 2.23238   7
  10  -7   1 18.3748 1.96580   6
  10  -7   1 17.0090 2.26905   1
  10  -7   1 16.2156 1.96659   8
  10  -7   1 14.9519 1.72204   3
 -11   7  -1 2.94041 1.70115   1
 -11   7  -1 3.85985 1.51908   4
 -11   7  -1 2.72488 1.28259   5
 -11   7  -1 3.15300 1.78899   7
  11  -7   1 3.71845 1.66030   8
  11  -7   1 3.00189 1.74949   1
  11  -7   1 2.15595 1.35110   3
  11  -7   1 0.35074 1.51786   6
 -12   7  -1 39.5333 3.12334   5
 -12   7  -1 41.6327 3.90354   1
 -12   7  -1 46.1509 3.34631   4
 -12   7  -1 43.2616 3.88809   7
  12  -7   1 43.1734 3.13380   3
  12  -7   1 40.4155 3.50306   8
  12  -7   1 34.7319 3.54911   1
  12  -7   1 43.9256 3.23330   6
 -13   7  -1 12.0614 2.28666   1
 -13   7  -1 14.9514 2.27542   4
 -13   7  -1 13.3333 2.45648   7
  13  -7   1 13.8123 2.17306   8
  13  -7   1 10.0068 1.69208   3
  13  -7   1 12.9644 2.18508   6
  13  -7   1 13.7973 2.60281   1
 -14   7  -1 105.804 5.64214   4
 -14   7  -1 96.9363 5.97306   7
 -14   7  -1 84.0949 5.92011   1
 -14   7  -1 86.5333 5.04872   5
  14  -7   1 79.1575 6.20699   1
  14  -7   1 83.8104 5.12153   3
  14  -7   1 92.2655 5.34685   6
  14  -7   1 89.7948 5.62037   8
 -15   7  -1 26.8830 2.72541   5
 -15   7  -1 19.8688 2.96911   7
 -15   7  -1 24.0838 2.96314   4
  15  -7   1 19.4587 2.73249   6
  15  -7   1 17.0215 2.10549   3
  16   6  -1 -0.1455 1.95623   6
  16   6  -1 -1.7418 2.24920   1
  16   6  -1 -0.2429 1.35118   3
  16   6  -1 -0.4278 2.37596   8
 -16  -6   1 1.19474 0.96923   5
 -16  -6   1 0.17466 2.15456   7
 -16  -6   1 0.92833 2.58978   4
 -16  -6   1 0.74732 2.07667   1
  15   6  -1 -1.4467 1.80539   6
  15   6  -1 -1.4655 1.20951   3
  15   6  -1 0.21919 2.14862   8
  15   6  -1 -1.3397 1.84170   1
  15   6  -1 -0.4976 1.24242   3
 -15  -6   1 0.04112 1.97115   7
 -15  -6   1 -0.0845 1.98886   8
 -15  -6   1 0.22132 1.06757   5
 -15  -6   1 1.66846 2.39652   4
 -15  -6   1 0.45185 1.98939   1
  14   6  -1 -0.1983 1.21558   3
  14   6  -1 1.48990 1.30157   3
  14   6  -1 -2.9352 2.09991   8
  14   6  -1 -1.0263 1.77040   6
  14   6  -1 2.79028 2.07570   1
 -14  -6   1 0.26357 1.91947   7
 -14  -6   1 1.02297 1.92143   1
 -14  -6   1 0.74772 1.11599   5
 -14  -6   1 -3.7570 1.99951   8
 -14  -6   1 0.72769 2.29045   4
  13   6  -1 3.85949 1.30801   3
  13   6  -1 1.57903 2.04239   8
  13   6  -1 3.27928 1.24384   3
  13   6  -1 5.49248 2.44382   1
  13   6  -1 0.81493 1.72217   6
 -13  -6   1 4.23915 2.26722   4
 -13  -6   1 1.39392 1.13235   5
 -13  -6   1 5.57502 1.91960   7
 -13  -6   1 3.38221 1.83841   1
 -13  -6   1 4.57446 1.96955   8
  12   6  -1 -0.2839 1.18563   3
  12   6  -1 -0.5308 1.11239   3
  12   6  -1 0.24985 1.52169   6
  12   6  -1 -0.0913 1.80648   8
  12   6  -1 -1.1650 1.62801   7
  12   6  -1 0.44262 1.73202   1
 -12  -6   1 0.01439 1.06485   5
 -12  -6   1 1.43922 1.64028   7
 -12  -6   1 -0.3086 1.36638   8
 -12  -6   1 -1.6284 1.96068   4
 -12  -6   1 -1.8684 1.43834   1
  11   6  -1 -1.3797 1.45732   7
  11   6  -1 0.68384 1.36794   8
  11   6  -1 1.77877 1.18307   3
  11   6  -1 -0.1567 1.45463   6
  11   6  -1 0.11530 1.12882   3
  11   6  -1 1.75139 1.75299   1
 -11  -6   1 0.50320 1.91683   4
 -11  -6   1 2.32681 1.84611   1
 -11  -6   1 -0.2375 1.02426   5
 -11  -6   1 0.11458 1.48952   7
 -11  -6   1 -0.4011 1.36409   8
  10   6  -1 12.1371 1.73914   6
  10   6  -1 16.7200 1.53669   3
  10   6  -1 15.0488 2.02402   8
  10   6  -1 17.9088 1.77755   7
  10   6  -1 14.1494 1.50549   3
  10   6  -1 10.8365 2.19163   1
  10   6  -1 13.1613 1.29885   5
 -10  -6   1 16.5772 1.86378   7
 -10  -6   1 11.5683 1.34912   5
 -10  -6   1 15.6897 2.25884   4
 -10  -6   1 19.9672 2.49732   1
 -10  -6   1 13.7294 1.97687   8
   9   6  -1 22.2633 2.21994   7
   9   6  -1 20.5315 1.82836   3
   9   6  -1 18.4533 2.34471   1
   9   6  -1 16.2261 1.97882   8
   9   6  -1 19.5044 2.09593   6
   9   6  -1 20.6048 1.84564   3
   9   6  -1 17.9670 1.71692   5
  -9  -6   1 17.8451 1.83700   5
  -9  -6   1 20.1291 1.85285   7
  -9  -6   1 22.2233 2.46116   1
  -9  -6   1 17.2524 1.95040   8
  -9  -6   1 19.1627 2.47512   4
   8   6  -1 15.9037 2.06283   1
   8   6  -1 20.4920 2.22012   8
   8   6  -1 19.9639 1.97912   7
   8   6  -1 19.0651 1.64267   3
   8   6  -1 17.3373 1.59895   5
  -8  -6   1 15.2174 1.69648   5
  -8  -6   1 20.3182 2.08805   7
  -8  -6   1 15.7582 1.95730   4
  -8  -6   1 20.3921 2.25618   1
  -8  -6   1 14.1698 1.71587   8
   7   6  -1 -0.5408 1.12041   8
   7   6  -1 0.21807 0.69538   5
   7   6  -1 -0.6326 0.82047   7
   7   6  -1 0.24159 1.16127   1
   7   6  -1 0.65576 0.77862   3
  -7  -6   1 1.99183 0.95721   7
  -7  -6   1 1.63971 1.12431   8
  -7  -6   1 0.72682 1.09785   1
  -7  -6   1 -0.8818 0.74896   5
  -7  -6   1 1.78527 1.31803   4
   6   6  -1 72.7382 3.87474   8
   6   6  -1 76.9069 3.65098   5
   6   6  -1 78.4967 3.64289   3
   6   6  -1 77.0807 3.62886   7
   6   6  -1 70.1618 4.18432   1
  -6  -6   1 76.5596 3.87633   8
  -6  -6   1 73.2023 3.67416   7
  -6  -6   1 74.9144 4.27826   1
  -6  -6   1 75.0091 3.66184   5
  -6  -6   1 74.6335 3.96822   4
   5   6  -1 14.1834 1.70188   8
   5   6  -1 17.7351 1.24056   7
   5   6  -1 21.2209 1.46427   3
   5   6  -1 15.5288 1.83473   1
   5   6  -1 14.4847 1.47723   5
  -5  -6   1 20.8882 1.86212   4
  -5  -6   1 15.1459 1.46713   5
  -5  -6   1 15.1672 1.43994   8
  -5  -6   1 17.0163 1.41308   7
  -5  -6   1 21.2265 2.02476   1
   4   6  -1 7.24144 1.34309   1
   4   6  -1 3.78683 1.01027   8
   4   6  -1 7.40566 0.87478   3
   4   6  -1 8.17169 1.01038   5
  -4  -6   1 5.91645 0.91453   5
  -4  -6   1 5.66139 0.89254   6
  -4  -6   1 6.70642 0.91079   3
  -4  -6   1 10.0149 1.25947   4
  -4  -6   1 3.32316 1.03046   8
  -4  -6   1 5.81000 1.16911   1
   3   6  -1 206.034 9.87829   1
   3   6  -1 214.374 9.54490   3
   3   6  -1 219.406 9.59606   8
   3   6  -1 219.117 9.60479   5
  -3  -6   1 223.455 9.94677   1
  -3  -6   1 210.199 9.39707   7
  -3  -6   1 207.074 9.57339   5
  -3  -6   1 208.674 9.59352   4
  -3  -6   1 221.479 9.56645   3
  -3  -6   1 222.109 9.52899   6
   2   6  -1 38.2131 2.15982   3
   2   6  -1 40.6734 2.12918   8
  -2  -6   1 46.2028 2.20057   4
  -2  -6   1 39.3504 2.08723   6
  -2  -6   1 37.9969 1.80045   7
  -2  -6   1 38.0751 2.20369   5
  -2  -6   1 39.8001 2.16034   3
  -2  -6   1 36.4550 2.40980   1
  -2  -6   1 39.1726 2.52976   1
   1   6  -1 18.9309 0.95361   7
   1   6  -1 20.8511 1.63007   5
   1   6  -1 16.2253 1.35029   3
  -1  -6   1 16.3611 1.22471   6
  -1  -6   1 16.2155 1.38014   3
  -1  -6   1 16.5696 1.51683   1
  -1  -6   1 14.8181 1.66529   1
  -1  -6   1 18.3502 1.52442   5
   0   6  -1 441.793 19.1800   3
   0   6  -1 444.901 19.4479   1
   0  -6   1 420.032 19.0142   4
   0  -6   1 442.253 19.4334   1
   0  -6   1 445.261 19.1422   6
   0  -6   1 439.411 19.2003   5
  -1   6  -1 96.9634 4.23809   7
  -1   6  -1 94.4592 4.40104   5
  -1   6  -1 89.1749 4.32965   3
  -1   6  -1 90.9134 4.55639   1
   1  -6   1 90.2664 4.35472   5
   1  -6   1 95.9156 4.61426   1
   1  -6   1 95.5575 4.30347   7
   1  -6   1 89.0122 4.25749   6
   1  -6   1 90.2389 4.35168   3
  -2   6  -1 167.396 7.41134   7
  -2   6  -1 157.315 7.21170   4
  -2   6  -1 165.210 7.43140   3
  -2   6  -1 158.249 7.71205   1
  -2   6  -1 176.685 7.45634   8
  -2   6  -1 165.847 7.49726   5
   2  -6   1 164.026 7.44918   3
   2  -6   1 169.929 7.39676   6
   2  -6   1 159.876 7.46227   7
   2  -6   1 163.387 7.46107   5
   2  -6   1 170.296 7.74240   1
  -3   6  -1 97.5243 4.49359   7
  -3   6  -1 95.7498 4.45955   8
  -3   6  -1 88.5774 4.21150   4
  -3   6  -1 93.1184 4.42269   3
  -3   6  -1 91.0922 4.71831   1
  -3   6  -1 95.5446 4.51285   5
   3  -6   1 97.2138 4.45114   3
   3  -6   1 99.7245 4.55632   7
   3  -6   1 95.2371 4.46695   5
   3  -6   1 93.1306 4.39171   6
   3  -6   1 91.3800 4.71720   1
  -4   6  -1 32.8315 2.09419   5
  -4   6  -1 32.5159 2.13279   7
  -4   6  -1 32.0435 2.02098   8
  -4   6  -1 34.4415 2.32423   1
  -4   6  -1 31.1579 1.69573   4
  -4   6  -1 32.8763 1.93683   3
   4  -6   1 32.7805 2.08685   8
   4  -6   1 30.4532 1.93125   5
   4  -6   1 34.1906 2.03506   3
   4  -6   1 34.3913 1.94660   6
   4  -6   1 34.8956 2.24731   1
   4  -6   1 30.2903 2.21435   7
  -5   6  -1 311.071 12.6143   7
  -5   6  -1 297.699 12.5367   5
  -5   6  -1 275.593 12.4922   8
  -5   6  -1 263.737 12.3679   4
  -5   6  -1 273.077 12.9087   1
  -5   6  -1 270.181 12.4464   3
   5  -6   1 280.063 12.4721   6
   5  -6   1 273.589 12.4644   3
   5  -6   1 281.860 12.9119   1
   5  -6   1 273.043 12.5985   7
   5  -6   1 292.439 12.5565   8
  -6   6  -1 235.602 11.4897   1
  -6   6  -1 240.904 10.9664   4
  -6   6  -1 238.665 11.0655   5
  -6   6  -1 243.575 11.1866   7
  -6   6  -1 248.493 11.1110   8
  -6   6  -1 248.951 11.0223   3
   6  -6   1 251.645 11.0477   3
   6  -6   1 255.450 11.1324   8
   6  -6   1 254.655 11.5202   1
   6  -6   1 255.021 11.0657   6
   6  -6   1 241.285 11.2388   7
  -7   6  -1 16.9003 1.60431   4
  -7   6  -1 20.0045 2.09550   1
  -7   6  -1 17.4329 1.91206   5
  -7   6  -1 19.2518 1.64590   3
  -7   6  -1 19.6860 2.29672   7
  -7   6  -1 19.1874 1.91603   8
   7  -6   1 23.6363 2.07697   7
   7  -6   1 19.8358 2.07914   1
   7  -6   1 22.0214 1.77235   6
   7  -6   1 18.6821 1.94207   8
   7  -6   1 19.6778 1.86432   3
  -8   6  -1 5.26791 1.15910   4
  -8   6  -1 2.04137 1.28501   1
  -8   6  -1 4.02926 1.45910   7
  -8   6  -1 2.44045 0.97995   3
  -8   6  -1 3.12410 1.13263   5
  -8   6  -1 3.30563 1.23113   8
   8  -6   1 4.45098 1.61176   7
   8  -6   1 3.62847 1.43239   1
   8  -6   1 3.22183 1.19038   6
   8  -6   1 4.27915 1.22812   8
   8  -6   1 4.04442 1.16150   3
  -9   6  -1 69.7861 4.58636   1
  -9   6  -1 78.3864 3.93360   5
  -9   6  -1 78.9432 4.40190   7
  -9   6  -1 71.4300 3.82608   3
  -9   6  -1 75.2549 4.13508   8
  -9   6  -1 62.5103 3.82667   4
   9  -6   1 76.7924 3.94040   6
   9  -6   1 65.8615 4.39585   1
   9  -6   1 73.2808 3.92034   3
   9  -6   1 67.4101 4.36497   7
   9  -6   1 76.7287 4.11228   8
 -10   6  -1 -0.0197 1.02714   3
 -10   6  -1 -1.8954 1.49473   7
 -10   6  -1 -0.4754 1.37674   8
 -10   6  -1 -1.2707 1.19826   4
 -10   6  -1 0.07097 1.30548   1
 -10   6  -1 -0.9916 1.12436   5
  10  -6   1 -1.1726 1.43146   1
  10  -6   1 1.15908 1.35019   6
  10  -6   1 0.50482 1.15107   3
  10  -6   1 -3.0923 1.32805   8
 -11   6  -1 5.62473 1.89350   7
 -11   6  -1 4.14638 1.25968   5
 -11   6  -1 4.50880 1.88589   1
 -11   6  -1 4.95907 1.71360   8
 -11   6  -1 4.87373 1.30797   5
 -11   6  -1 6.90378 1.67346   4
 -11   6  -1 5.49831 1.27734   3
  11  -6   1 4.96824 1.32952   3
  11  -6   1 3.93005 1.64989   8
  11  -6   1 6.47064 1.83555   1
  11  -6   1 5.07081 1.57015   6
 -12   6  -1 23.8617 2.95847   1
 -12   6  -1 20.2931 2.45669   5
 -12   6  -1 23.0081 2.75762   4
 -12   6  -1 26.0932 2.79959   7
  12  -6   1 29.1640 3.35521   1
  12  -6   1 24.4824 2.65380   6
  12  -6   1 21.9010 2.44106   3
  12  -6   1 25.5655 2.92250   8
 -13   6  -1 49.7302 3.40460   5
 -13   6  -1 43.7320 4.24873   1
 -13   6  -1 53.7628 4.29034   7
 -13   6  -1 52.3666 3.77229   4
  13  -6   1 48.2233 3.42806   3
  13  -6   1 50.7141 4.14771   1
  13  -6   1 49.3235 3.83398   8
  13  -6   1 47.0566 3.57472   6
 -14   6  -1 40.9047 4.07579   7
 -14   6  -1 32.9338 3.00840   5
 -14   6  -1 36.2170 3.69815   4
 -14   6  -1 38.1922 4.04191   1
  14  -6   1 36.4335 3.70261   8
  14  -6   1 33.9442 3.74991   1
  14  -6   1 36.3158 3.11845   3
  14  -6   1 38.0054 3.39033   6
 -15   6  -1 58.2775 4.83317   7
 -15   6  -1 48.2512 3.74340   5
 -15   6  -1 64.9651 4.63742   4
 -15   6  -1 56.6531 4.84829   1
  15  -6   1 53.1672 3.87246   3
  15  -6   1 59.1825 4.35169   6
  15  -6   1 54.1013 4.47404   8
  16   5  -1 -1.5118 2.00331   6
  16   5  -1 0.08169 1.30990   3
  16   5  -1 -0.3377 2.43594   1
  16   5  -1 -1.4023 2.23781   8
 -16  -5   1 -0.9300 0.92985   5
 -16  -5   1 -3.2047 2.54925   4
 -16  -5   1 1.21151 2.18454   7
 -16  -5   1 -1.6085 1.72552   1
  15   5  -1 0.05823 1.81880   6
  15   5  -1 -2.4698 2.19335   8
  15   5  -1 -0.6213 1.27085   3
  15   5  -1 -2.5038 1.85052   1
  15   5  -1 -2.4013 1.41041   3
 -15  -5   1 -0.9984 2.02754   8
 -15  -5   1 -0.1399 1.00011   5
 -15  -5   1 -2.3084 2.26874   4
 -15  -5   1 0.37765 1.76447   1
 -15  -5   1 0.42104 1.95800   7
  14   5  -1 1.11090 1.89151   1
  14   5  -1 -1.1443 1.72475   6
  14   5  -1 -0.2563 1.20287   3
  14   5  -1 -0.0740 2.00744   8
  14   5  -1 -0.4428 1.27354   3
 -14  -5   1 0.64130 1.07036   5
 -14  -5   1 -1.1032 1.58586   1
 -14  -5   1 -0.7177 1.92489   7
 -14  -5   1 0.65011 2.20644   4
 -14  -5   1 2.13206 2.06206   8
  13   5  -1 0.90737 1.23971   3
  13   5  -1 -1.8842 1.69857   1
  13   5  -1 -0.3940 1.13804   3
  13   5  -1 -0.5036 1.57917   6
  13   5  -1 -1.3345 1.88504   8
 -13  -5   1 -1.0137 1.60424   1
 -13  -5   1 -0.5402 1.83568   7
 -13  -5   1 2.05364 2.16155   4
 -13  -5   1 1.42144 1.89069   8
 -13  -5   1 -1.2409 1.01921   5
  12   5  -1 -0.6136 1.93713   1
  12   5  -1 0.48592 1.13078   3
  12   5  -1 -0.7912 1.20001   3
  12   5  -1 -0.7491 1.80562   8
  12   5  -1 -1.4261 1.44700   6
  12   5  -1 -0.8720 1.60447   7
 -12  -5   1 -0.5414 0.99528   5
 -12  -5   1 2.81727 1.67844   1
 -12  -5   1 0.43257 1.74163   8
 -12  -5   1 -0.1806 1.63816   7
 -12  -5   1 0.51221 1.96513   4
  11   5  -1 3.78598 1.53182   6
  11   5  -1 4.68050 1.87913   1
  11   5  -1 6.12631 1.72071   7
  11   5  -1 6.69232 1.24722   3
  11   5  -1 3.15669 1.75966   8
  11   5  -1 6.57245 1.25136   3
 -11  -5   1 7.51631 2.02131   4
 -11  -5   1 4.00602 1.60094   7
 -11  -5   1 4.44256 1.91755   1
 -11  -5   1 4.58314 1.07019   5
 -11  -5   1 3.87866 1.78729   8
  10   5  -1 33.0106 2.24676   3
  10   5  -1 28.6631 2.21313   3
  10   5  -1 22.9791 2.76982   1
  10   5  -1 30.8296 2.79604   7
  10   5  -1 28.9173 2.85463   8
  10   5  -1 27.0175 2.45426   6
 -10  -5   1 29.4735 2.13504   5
 -10  -5   1 27.0768 2.79440   8
 -10  -5   1 34.3017 3.11718   4
 -10  -5   1 30.4357 2.92979   1
 -10  -5   1 30.1971 2.81791   7
   9   5  -1 2.67222 1.28493   6
   9   5  -1 2.34597 0.83596   5
   9   5  -1 1.99451 1.29563   7
   9   5  -1 0.35117 0.95982   3
   9   5  -1 2.04678 1.52935   1
   9   5  -1 1.12784 1.46625   8
   9   5  -1 1.69104 0.97811   3
  -9  -5   1 1.50047 1.31466   7
  -9  -5   1 1.31629 1.61634   4
  -9  -5   1 4.04677 1.64755   1
  -9  -5   1 3.52859 1.13092   8
  -9  -5   1 0.71791 0.84648   5
   8   5  -1 27.7982 1.92465   3
   8   5  -1 29.1331 2.82857   1
   8   5  -1 28.9937 1.91649   3
   8   5  -1 28.8421 1.82478   5
   8   5  -1 30.9584 2.45502   8
   8   5  -1 28.0116 2.27453   7
  -8  -5   1 25.2970 1.84156   5
  -8  -5   1 27.8607 2.33447   8
  -8  -5   1 25.6681 2.32474   7
  -8  -5   1 28.9952 2.54175   4
  -8  -5   1 23.8886 2.44155   1
   7   5  -1 4.64485 1.00361   8
   7   5  -1 3.79199 1.32748   1
   7   5  -1 7.64592 1.05333   7
   7   5  -1 5.39985 0.76727   5
   7   5  -1 5.91743 0.86005   3
  -7  -5   1 7.37989 1.44512   4
  -7  -5   1 5.21626 0.83894   5
  -7  -5   1 5.57475 1.17924   8
  -7  -5   1 7.16607 1.12433   7
  -7  -5   1 6.99089 1.48723   1
   6   5  -1 0.63424 0.63933   5
   6   5  -1 1.00332 0.70006   3
   6   5  -1 1.19128 0.74481   7
   6   5  -1 0.32092 0.94508   8
   6   5  -1 0.07715 1.14115   1
  -6  -5   1 0.63608 0.82292   7
  -6  -5   1 -0.1283 0.94129   8
  -6  -5   1 0.97618 1.02151   1
  -6  -5   1 0.77558 0.68320   5
  -6  -5   1 -0.1147 1.12484   4
   5   5  -1 9.50039 1.38748   1
   5   5  -1 8.55322 1.16424   8
   5   5  -1 12.3022 1.23618   5
   5   5  -1 10.8900 1.19636   3
  -5  -5   1 11.9816 1.22154   8
  -5  -5   1 9.82183 0.94362   5
  -5  -5   1 12.1926 1.53770   4
  -5  -5   1 9.70091 1.39747   1
   4   5  -1 52.0193 3.14301   1
   4   5  -1 49.5741 2.64662   7
   4   5  -1 61.5874 2.81565   5
   4   5  -1 55.0520 2.79384   8
   4   5  -1 53.8229 2.73000   3
  -4  -5   1 55.6046 3.14180   1
  -4  -5   1 50.7590 2.78414   8
  -4  -5   1 56.7639 3.00171   4
  -4  -5   1 59.4191 2.74741   7
  -4  -5   1 52.8936 2.78378   5
   3   5  -1 89.7420 4.52142   1
   3   5  -1 87.7908 4.17087   3
   3   5  -1 93.4292 4.24906   5
   3   5  -1 88.5850 4.30406   8
  -3  -5   1 92.3981 4.22334   5
  -3  -5   1 90.7332 4.15502   6
  -3  -5   1 97.5664 4.06020   7
  -3  -5   1 91.8814 4.29389   4
  -3  -5   1 87.9583 4.55552   1
  -3  -5   1 86.0579 4.28574   8
  -3  -5   1 84.7891 4.17451   3
   2   5  -1 50.9650 2.62544   3
   2   5  -1 52.6093 2.72019   5
   2   5  -1 55.1172 2.94685   1
   2   5  -1 52.8605 2.59911   8
  -2  -5   1 48.7312 2.65887   5
  -2  -5   1 53.2141 2.35387   7
  -2  -5   1 56.4223 2.35542   7
  -2  -5   1 48.0332 2.60326   4
  -2  -5   1 51.9220 2.56693   6
  -2  -5   1 54.2778 2.93410   1
  -2  -5   1 55.6068 2.62506   3
   1   5  -1 0.00237 0.71829   5
   1   5  -1 1.71644 0.65204   3
  -1  -5   1 -0.0663 0.62332   5
  -1  -5   1 0.77284 0.70107   1
  -1  -5   1 1.95138 0.53648   4
  -1  -5   1 0.19746 0.76144   1
  -1  -5   1 1.03838 0.26551   7
  -1  -5   1 -0.0305 0.64704   3
   0   5  -1 2.22981 0.67691   3
   0   5  -1 2.22192 0.83220   1
   0   5  -1 1.90922 0.74571   5
   0   5  -1 2.16856 0.41070   7
   0  -5   1 1.41024 0.68195   5
   0  -5   1 3.19535 0.75936   1
   0  -5   1 3.48210 0.62829   6
   0  -5   1 3.75809 0.75317   3
  -1   5  -1 101.967 4.82621   1
  -1   5  -1 101.119 4.64005   5
  -1   5  -1 98.3424 4.58333   3
  -1   5  -1 102.765 4.51268   7
   1  -5   1 98.3008 4.61108   5
   1  -5   1 96.5578 4.53705   7
   1  -5   1 100.714 4.81107   1
   1  -5   1 101.474 4.53934   6
   1  -5   1 98.1629 4.58124   3
  -2   5  -1 237.493 10.2703   8
  -2   5  -1 235.181 10.2498   7
  -2   5  -1 228.234 10.2505   3
  -2   5  -1 228.579 10.2958   5
  -2   5  -1 215.223 10.0951   4
  -2   5  -1 232.414 10.5061   1
   2  -5   1 231.338 10.2652   3
   2  -5   1 247.087 10.2886   7
   2  -5   1 237.805 10.5189   1
   2  -5   1 230.978 10.2320   6
   2  -5   1 229.411 10.2723   5
  -3   5  -1 81.4192 3.94952   8
  -3   5  -1 83.4344 4.22772   1
  -3   5  -1 83.2349 3.91169   3
  -3   5  -1 78.7356 3.72457   4
  -3   5  -1 84.6401 3.99274   5
  -3   5  -1 82.3496 3.99989   7
   3  -5   1 84.1641 4.23258   1
   3  -5   1 83.8187 4.10800   7
   3  -5   1 85.1367 3.97960   8
   3  -5   1 82.3678 3.88208   6
   3  -5   1 82.7379 3.94675   3
   3  -5   1 81.1116 3.92524   5
  -4   5  -1 137.096 6.25261   3
  -4   5  -1 138.255 6.25954   8
  -4   5  -1 137.886 6.38301   7
  -4   5  -1 133.139 6.15102   4
  -4   5  -1 139.922 6.31282   5
  -4   5  -1 125.555 6.53950   1
   4  -5   1 131.824 6.26579   3
   4  -5   1 140.740 6.25879   6
   4  -5   1 141.586 6.59820   1
   4  -5   1 143.421 6.33109   8
   4  -5   1 145.987 6.41348   7
  -5   5  -1 157.619 7.97973   1
  -5   5  -1 164.500 7.55605   4
  -5   5  -1 173.845 7.66846   5
  -5   5  -1 168.506 7.67796   8
  -5   5  -1 176.053 7.77983   7
  -5   5  -1 162.376 7.58641   3
   5  -5   1 170.546 7.63039   3
   5  -5   1 166.829 7.80054   7
   5  -5   1 172.663 7.70330   8
   5  -5   1 176.037 7.63638   6
   5  -5   1 168.989 8.03454   1
  -6   5  -1 73.3438 3.72659   3
  -6   5  -1 71.8341 3.82187   5
  -6   5  -1 82.8587 4.31237   1
  -6   5  -1 78.4949 4.07090   7
  -6   5  -1 73.3120 3.72375   4
  -6   5  -1 76.3299 3.86951   8
   6  -5   1 76.1165 3.89119   8
   6  -5   1 77.0345 4.17725   1
   6  -5   1 84.1824 3.81676   3
   6  -5   1 77.9338 3.79825   6
   6  -5   1 75.2482 4.16169   7
  -7   5  -1 181.959 8.24351   7
  -7   5  -1 174.891 8.02758   5
  -7   5  -1 175.012 7.96639   3
  -7   5  -1 176.654 8.11609   8
  -7   5  -1 169.758 8.00000   4
  -7   5  -1 163.534 8.46964   1
   7  -5   1 186.635 8.01055   3
   7  -5   1 182.963 8.04175   6
   7  -5   1 173.001 8.29368   7
   7  -5   1 170.211 8.09413   8
   7  -5   1 175.594 8.50916   1
  -8   5  -1 61.1879 3.40813   8
  -8   5  -1 59.0933 3.11194   3
  -8   5  -1 57.0170 3.69547   1
  -8   5  -1 55.5426 3.19464   4
  -8   5  -1 62.2273 3.28048   5
  -8   5  -1 61.6716 3.66606   7
   8  -5   1 56.6816 3.70391   7
   8  -5   1 62.3079 3.28951   6
   8  -5   1 59.0795 3.81440   1
   8  -5   1 56.7485 3.21134   3
   8  -5   1 56.4513 3.36893   8
  -9   5  -1 9.20892 1.43262   4
  -9   5  -1 4.77045 1.48427   1
  -9   5  -1 7.67316 1.44277   8
  -9   5  -1 7.80597 1.63778   7
  -9   5  -1 8.07523 1.25305   5
  -9   5  -1 8.87738 1.19797   3
   9  -5   1 8.78117 1.41536   6
   9  -5   1 8.93435 1.75351   7
   9  -5   1 7.56054 1.24194   3
   9  -5   1 9.20449 1.70916   1
   9  -5   1 5.93715 1.42148   8
 -10   5  -1 0.78594 1.12729   5
 -10   5  -1 3.18997 1.05727   3
 -10   5  -1 1.00302 1.31094   4
 -10   5  -1 3.02658 1.61690   7
 -10   5  -1 3.51675 1.14696   5
 -10   5  -1 -0.8051 1.34372   8
 -10   5  -1 1.79297 1.42681   1
  10  -5   1 -2.2500 1.35405   8
  10  -5   1 3.14570 1.13530   3
  10  -5   1 2.34604 1.34143   6
  10  -5   1 3.00403 1.50888   1
 -11   5  -1 6.19003 1.74296   8
 -11   5  -1 9.44736 2.11158   1
 -11   5  -1 5.79124 1.30368   5
 -11   5  -1 5.65404 1.70165   4
 -11   5  -1 8.68276 1.33371   3
 -11   5  -1 4.85749 1.22865   5
 -11   5  -1 8.74075 1.99157   7
  11  -5   1 5.93955 1.88442   1
  11  -5   1 8.88609 1.40450   3
  11  -5   1 7.56515 1.76749   8
  11  -5   1 8.32599 1.69297   6
 -12   5  -1 19.2691 1.88572   5
 -12   5  -1 24.6519 2.87991   1
 -12   5  -1 24.6460 2.80062   4
 -12   5  -1 25.4853 2.69077   3
 -12   5  -1 22.7219 2.40590   5
 -12   5  -1 29.2023 3.32106   7
  12  -5   1 20.8369 2.88990   1
  12  -5   1 20.9206 2.27311   6
  12  -5   1 21.9628 2.40603   3
  12  -5   1 25.2955 2.89767   8
 -13   5  -1 47.5292 3.38796   5
 -13   5  -1 57.4017 4.27501   7
 -13   5  -1 52.3025 4.21646   1
 -13   5  -1 53.9823 3.90226   4
  13  -5   1 49.8551 3.90032   8
  13  -5   1 43.0999 3.36853   3
  13  -5   1 55.4562 4.49979   1
  13  -5   1 53.8090 3.68996   6
 -14   5  -1 15.5352 2.58826   7
 -14   5  -1 14.5787 2.63657   1
 -14   5  -1 15.9955 2.55875   4
 -14   5  -1 14.2839 1.78534   5
  14  -5   1 15.7733 1.84044   3
  14  -5   1 10.6250 2.57021   1
  14  -5   1 13.6468 2.23311   6
  14  -5   1 14.0997 2.28874   8
 -15   5  -1 59.5995 5.32434   1
 -15   5  -1 69.9117 5.26583   7
 -15   5  -1 65.3728 4.14556   5
  15  -5   1 63.3080 5.53132   1
  15  -5   1 75.0116 4.93715   8
  15  -5   1 69.2311 4.25108   3
  15  -5   1 69.0117 4.56590   6
  16   4  -1 -0.7388 1.27959   3
  16   4  -1 -3.2513 1.93431   1
  16   4  -1 -1.6111 2.35378   8
  16   4  -1 -0.9918 1.96384   6
 -16  -4   1 -1.5945 0.86768   5
 -16  -4   1 -1.2142 1.96710   1
 -16  -4   1 -5.0125 2.38150   4
 -16  -4   1 -0.8956 2.20590   7
  15   4  -1 -1.8005 1.82124   6
  15   4  -1 -2.7437 2.04474   8
  15   4  -1 1.18053 2.30461   1
  15   4  -1 0.23747 1.34014   3
 -15  -4   1 0.57552 2.02781   7
 -15  -4   1 0.71009 1.00682   5
 -15  -4   1 0.82333 2.05757   1
 -15  -4   1 0.85755 0.96108   5
 -15  -4   1 0.25215 2.36881   4
 -15  -4   1 -4.7216 1.92352   8
  14   4  -1 -1.3278 1.76427   1
  14   4  -1 -0.8852 1.16669   3
  14   4  -1 -0.7880 1.26748   3
  14   4  -1 -0.3305 2.05002   8
  14   4  -1 1.65928 1.72865   6
 -14  -4   1 1.92224 1.92333   7
 -14  -4   1 1.94641 1.93245   8
 -14  -4   1 -1.2313 1.60254   1
 -14  -4   1 -0.6767 0.97521   5
 -14  -4   1 1.27245 2.22773   4
  13   4  -1 -0.9689 1.54945   6
  13   4  -1 0.62098 1.83705   1
  13   4  -1 -1.6300 1.39890   8
  13   4  -1 -0.9582 1.17888   3
 -13  -4   1 -0.3239 1.81623   7
 -13  -4   1 -1.9979 1.54672   1
 -13  -4   1 0.81065 1.90543   8
 -13  -4   1 -0.2247 2.04766   4
 -13  -4   1 -0.3571 0.99182   5
  12   4  -1 0.42057 1.54254   6
  12   4  -1 -0.3902 1.74795   8
  12   4  -1 -0.9388 1.09522   3
  12   4  -1 2.18785 1.78846   7
  12   4  -1 -2.1319 1.57590   1
 -12  -4   1 0.67867 1.72521   7
 -12  -4   1 -0.3699 1.86790   4
 -12  -4   1 -0.4357 1.53992   1
 -12  -4   1 -0.9488 0.93827   5
 -12  -4   1 -1.3395 1.76962   8
  11   4  -1 1.32858 1.70263   1
  11   4  -1 0.31116 1.03977   3
  11   4  -1 0.77974 1.42655   6
  11   4  -1 1.60470 1.66368   7
  11   4  -1 -1.6065 1.61600   8
 -11  -4   1 0.56542 1.50407   1
 -11  -4   1 -1.4601 1.67310   8
 -11  -4   1 -2.5888 1.69510   4
 -11  -4   1 0.15298 1.62019   7
 -11  -4   1 0.45149 0.92448   5
  10   4  -1 17.2785 2.43934   1
  10   4  -1 19.9495 1.81056   6
  10   4  -1 16.4141 1.71256   8
  10   4  -1 13.8917 1.41056   3
  10   4  -1 16.7237 1.90968   7
 -10  -4   1 19.3680 1.95258   7
 -10  -4   1 15.3882 1.93055   8
 -10  -4   1 13.8721 1.62349   5
 -10  -4   1 17.3778 2.20975   4
 -10  -4   1 12.5732 2.01916   1
   9   4  -1 3.67813 1.15307   8
   9   4  -1 3.01448 1.26477   6
   9   4  -1 2.43604 0.93912   3
   9   4  -1 3.10645 1.52053   1
   9   4  -1 3.65585 1.33509   7
  -9  -4   1 4.36152 1.61698   1
  -9  -4   1 3.18850 1.32838   7
  -9  -4   1 3.61238 0.82183   5
  -9  -4   1 6.07661 1.68042   4
  -9  -4   1 1.98127 1.37265   8
   8   4  -1 3.61779 1.26139   7
   8   4  -1 4.01165 1.52004   1
   8   4  -1 2.99728 1.03740   8
   8   4  -1 3.65170 0.87085   3
   8   4  -1 3.36170 1.13049   6
   8   4  -1 2.76064 0.70785   5
  -8  -4   1 4.06467 1.49693   4
  -8  -4   1 6.84834 1.56089   1
  -8  -4   1 3.10176 0.76182   5
  -8  -4   1 4.35752 1.27083   8
  -8  -4   1 4.30552 1.21038   7
   7   4  -1 1.50678 0.97442   7
   7   4  -1 0.48183 0.72189   3
   7   4  -1 0.71124 0.57913   5
   7   4  -1 0.19378 1.06805   1
  -7  -4   1 0.42530 0.98897   8
  -7  -4   1 0.45485 1.12692   1
  -7  -4   1 1.38824 1.22399   4
  -7  -4   1 0.19640 0.97042   7
  -7  -4   1 0.37774 0.63584   5
   6   4  -1 25.2229 1.52889   5
   6   4  -1 22.1184 1.68342   8
   6   4  -1 28.4101 1.82821   7
   6   4  -1 25.0985 2.12827   1
   6   4  -1 27.5692 1.61794   3
  -6  -4   1 22.4474 1.87429   7
  -6  -4   1 23.1321 1.96507   4
  -6  -4   1 28.4864 2.30586   1
  -6  -4   1 22.9775 1.56687   5
  -6  -4   1 27.2261 1.91375   8
   5   4  -1 15.0856 1.63925   1
   5   4  -1 13.0971 1.25258   3
   5   4  -1 12.0741 1.18781   5
   5   4  -1 13.5516 1.22566   7
  -5  -4   1 12.0134 1.25303   5
  -5  -4   1 13.7978 1.60114   8
  -5  -4   1 13.7743 1.55239   7
  -5  -4   1 14.1801 1.75528   4
  -5  -4   1 14.3091 1.55645   1
   4   4  -1 278.385 11.7950   7
   4   4  -1 266.473 11.9037   8
   4   4  -1 278.803 11.7971   5
   4   4  -1 260.960 12.1589   1
   4   4  -1 258.408 11.7964   3
  -4  -4   1 279.114 12.2066   1
  -4  -4   1 259.108 11.9174   4
  -4  -4   1 266.015 11.8969   8
  -4  -4   1 263.304 11.7880   5
  -4  -4   1 275.087 11.8050   7
   3   4  -1 84.7629 3.89671   8
   3   4  -1 82.0568 3.68920   7
   3   4  -1 84.9103 4.10767   1
   3   4  -1 84.8629 3.81130   5
   3   4  -1 80.3145 3.77347   3
  -3  -4   1 77.4364 3.78096   5
  -3  -4   1 81.0836 3.78629   3
  -3  -4   1 81.1596 3.71046   7
  -3  -4   1 79.7001 3.89479   4
  -3  -4   1 79.2786 3.89854   8
  -3  -4   1 82.2603 3.76303   6
  -3  -4   1 81.9422 4.08255   1
   2   4  -1 62.1796 2.91909   3
   2   4  -1 63.7608 3.22007   1
   2   4  -1 59.4751 2.97924   5
   2   4  -1 65.5129 3.00688   8
  -2  -4   1 62.2301 3.21397   1
  -2  -4   1 65.6943 2.89626   6
  -2  -4   1 55.8452 2.92747   4
  -2  -4   1 58.2965 2.93259   5
  -2  -4   1 62.9945 2.92041   3
  -2  -4   1 60.8278 2.74115   7
  -2  -4   1 59.5101 3.00303   8
   1   4  -1 2.02836 0.58955   3
   1   4  -1 -0.0085 0.68549   5
  -1  -4   1 0.09915 0.62957   1
  -1  -4   1 0.13590 0.56546   5
  -1  -4   1 0.60530 0.47685   4
  -1  -4   1 -0.0096 0.54237   6
  -1  -4   1 0.32471 0.57255   3
  -1  -4   1 0.44840 0.67256   1
  -1  -4   1 -0.6368 0.24885   7
   0   4  -1 39.4665 1.78173   7
   0   4  -1 39.3739 2.06662   5
   0   4  -1 38.6162 2.15794   1
   0   4  -1 37.5884 1.98943   3
   0  -4   1 38.1877 1.89524   6
   0  -4   1 40.0364 1.99058   5
   0  -4   1 34.5428 1.69726   4
   0  -4   1 37.5396 1.96772   3
  -1   4  -1 62.1075 3.00919   3
  -1   4  -1 64.1934 3.05728   5
  -1   4  -1 60.7414 2.77775   4
  -1   4  -1 67.9767 2.95005   7
  -1   4  -1 60.5663 3.14207   1
   1  -4   1 68.5184 2.98109   7
   1  -4   1 66.1005 3.04133   5
   1  -4   1 59.2492 3.15232   1
   1  -4   1 62.8334 2.96111   6
   1  -4   1 63.8127 3.03024   3
  -2   4  -1 39.3219 2.18868   5
  -2   4  -1 42.5524 2.35085   1
  -2   4  -1 42.4690 2.16144   7
  -2   4  -1 38.2681 1.87343   4
  -2   4  -1 43.5054 2.12832   8
  -2   4  -1 39.8521 2.10243   3
   2  -4   1 43.5146 2.07069   6
   2  -4   1 39.4301 2.27124   1
   2  -4   1 41.7889 2.21059   7
   2  -4   1 38.3610 2.10150   3
   2  -4   1 41.3685 2.16243   5
  -3   4  -1 -0.1897 0.70805   8
  -3   4  -1 0.02882 0.45301   4
  -3   4  -1 -0.4105 0.62257   3
  -3   4  -1 0.78742 0.70343   5
  -3   4  -1 -0.4696 0.68548   1
   3  -4   1 1.75616 0.77099   8
   3  -4   1 0.73980 0.69433   3
   3  -4   1 0.76388 0.68697   6
   3  -4   1 0.34235 0.80047   1
   3  -4   1 1.78357 0.93118   7
   3  -4   1 -0.3482 0.62690   5
  -4   4  -1 88.4085 4.03039   8
  -4   4  -1 81.7993 4.14284   7
  -4   4  -1 77.7934 3.87270   4
  -4   4  -1 79.0441 4.27658   1
  -4   4  -1 88.3659 4.01029   5
  -4   4  -1 80.1461 3.92854   3
   4  -4   1 89.7636 4.05089   8
   4  -4   1 86.2930 4.24975   1
   4  -4   1 84.9099 3.94750   6
   4  -4   1 84.6802 4.26949   7
   4  -4   1 83.0809 3.97211   3
  -5   4  -1 189.075 9.40514   1
  -5   4  -1 202.661 9.09189   5
  -5   4  -1 208.568 9.05829   3
  -5   4  -1 205.840 9.13210   8
  -5   4  -1 197.788 9.05147   4
  -5   4  -1 205.820 9.21972   7
   5  -4   1 203.422 9.23302   7
   5  -4   1 201.776 9.45189   1
   5  -4   1 209.226 9.14978   8
   5  -4   1 209.639 9.09099   6
   5  -4   1 203.304 9.06473   3
  -6   4  -1 94.1607 4.61423   4
  -6   4  -1 91.7968 4.99045   1
  -6   4  -1 101.926 4.87534   7
  -6   4  -1 104.909 4.66070   5
  -6   4  -1 96.1053 4.70040   8
  -6   4  -1 93.8102 4.54691   3
   6  -4   1 97.9175 4.59317   3
   6  -4   1 101.904 4.63516   6
   6  -4   1 96.7139 4.62372   8
   6  -4   1 99.7447 5.07046   1
   6  -4   1 95.8301 4.85968   7
  -7   4  -1 52.9455 2.87357   3
  -7   4  -1 50.5889 3.35181   1
  -7   4  -1 52.8510 3.12061   8
  -7   4  -1 53.4997 2.98599   4
  -7   4  -1 57.8052 3.35958   7
   7  -4   1 61.9821 3.17522   8
   7  -4   1 60.3914 3.01162   6
   7  -4   1 63.0886 2.97079   3
   7  -4   1 53.8879 3.37726   1
   7  -4   1 56.6827 3.40309   7
  -8   4  -1 48.1666 3.36026   1
  -8   4  -1 46.7752 2.75751   5
  -8   4  -1 49.7090 2.98837   8
  -8   4  -1 50.1104 3.16269   7
  -8   4  -1 45.6631 2.82311   4
  -8   4  -1 45.6925 2.65629   3
   8  -4   1 47.8532 2.71715   3
   8  -4   1 48.1320 3.33986   1
   8  -4   1 44.5895 3.30281   7
   8  -4   1 54.7417 2.83331   6
   8  -4   1 45.3578 2.71209   8
  -9   4  -1 77.0708 4.26823   4
  -9   4  -1 86.8497 4.22396   5
  -9   4  -1 81.7408 4.10891   3
  -9   4  -1 82.4421 4.41614   8
  -9   4  -1 79.7831 4.89596   1
  -9   4  -1 83.5095 4.66953   7
   9  -4   1 80.7663 4.36985   8
   9  -4   1 86.6907 4.27827   6
   9  -4   1 80.9562 4.77664   1
   9  -4   1 80.7601 4.66678   7
   9  -4   1 84.8869 4.15442   3
 -10   4  -1 3.31309 1.65877   7
 -10   4  -1 2.14918 1.45387   1
 -10   4  -1 2.65552 1.00918   3
 -10   4  -1 4.55451 1.09907   5
 -10   4  -1 3.51770 1.39915   4
 -10   4  -1 5.20145 1.09716   5
 -10   4  -1 2.95932 1.43626   8
  10  -4   1 2.93098 1.15671   8
  10  -4   1 6.27180 1.21020   3
  10  -4   1 6.03512 1.74514   1
  10  -4   1 3.66698 1.72294   7
  10  -4   1 3.99451 1.35691   6
 -11   4  -1 56.5161 3.24535   5
 -11   4  -1 56.5374 3.91341   7
 -11   4  -1 51.3128 3.51938   4
 -11   4  -1 51.1519 4.06680   1
 -11   4  -1 50.9678 3.11297   3
 -11   4  -1 47.2813 3.62840   8
 -11   4  -1 48.6366 3.14937   5
  11  -4   1 58.1264 3.33943   6
  11  -4   1 53.7445 3.19924   3
  11  -4   1 56.5158 4.20428   1
  11  -4   1 54.0752 3.59841   8
 -12   4  -1 19.9086 2.43443   7
 -12   4  -1 22.2887 2.77443   4
 -12   4  -1 22.5036 2.21407   3
 -12   4  -1 20.6208 2.46648   8
 -12   4  -1 21.6586 2.22885   5
 -12   4  -1 22.0024 2.32709   5
 -12   4  -1 21.8450 2.86638   1
  12  -4   1 17.8612 2.21689   8
  12  -4   1 22.6931 2.92949   1
  12  -4   1 27.9607 2.58012   6
  12  -4   1 19.6892 2.26807   3
 -13   4  -1 26.1200 2.88146   7
 -13   4  -1 31.2981 3.25566   4
 -13   4  -1 31.4419 3.55681   1
 -13   4  -1 28.9901 2.56161   5
 -13   4  -1 33.7571 2.65003   5
  13  -4   1 29.7973 3.43427   1
  13  -4   1 30.1711 3.25316   8
  13  -4   1 26.1917 2.62455   3
  13  -4   1 32.7491 2.95700   6
 -14   4  -1 21.3677 2.65668   4
 -14   4  -1 17.2169 2.67403   1
 -14   4  -1 13.2250 2.50312   7
 -14   4  -1 16.4135 1.79234   5
  14  -4   1 14.4400 2.27074   6
  14  -4   1 17.5567 2.84368   1
  14  -4   1 17.6852 2.36996   8
  14  -4   1 13.1711 1.79235   3
 -15   4  -1 16.4156 2.80368   1
 -15   4  -1 23.0340 2.48839   5
 -15   4  -1 20.0578 2.80484   7
  15  -4   1 21.0365 2.60754   6
  15  -4   1 14.4776 1.87222   3
  15  -4   1 13.3968 2.74287   1
  15  -4   1 19.9207 2.61909   8
 -16   4  -1 16.7980 2.90947   4
 -16   4  -1 4.06757 2.84794   1
 -16   4  -1 8.70544 2.65672   7
 -16   4  -1 10.6413 1.61037   5
  16  -4   1 14.2993 2.50774   6
  16  -4   1 11.3842 2.48875   8
  16  -4   1 12.8848 1.88866   3
  16   3  -1 0.21110 1.35163   3
  16   3  -1 -2.7799 2.25030   1
  16   3  -1 4.02366 2.09092   6
  16   3  -1 2.60388 2.38040   8
 -16  -3   1 4.12334 2.45011   7
 -16  -3   1 1.15581 1.95037   1
 -16  -3   1 1.15007 0.94020   5
 -16  -3   1 2.33205 2.65820   4
  15   3  -1 4.43545 2.34989   1
  15   3  -1 2.86023 2.34458   8
  15   3  -1 2.55748 1.96129   6
  15   3  -1 1.47323 1.37622   3
 -15  -3   1 2.19573 1.04736   5
 -15  -3   1 6.06325 2.58121   4
 -15  -3   1 3.30313 2.22866   7
 -15  -3   1 4.58032 2.50319   8
 -15  -3   1 1.99959 2.14990   1
 -15  -3   1 1.51766 1.00209   5
  14   3  -1 -0.1246 1.21026   3
  14   3  -1 0.86024 1.75766   6
  14   3  -1 0.76057 1.95245   1
  14   3  -1 0.57747 2.03205   8
 -14  -3   1 -0.9241 2.00429   8
 -14  -3   1 -0.0124 0.92980   5
 -14  -3   1 2.44529 2.25423   4
 -14  -3   1 -1.2462 0.95679   5
 -14  -3   1 -1.4382 1.82633   1
 -14  -3   1 -0.0913 1.91439   7
  13   3  -1 -0.5735 1.54989   6
  13   3  -1 -2.2161 1.94809   1
  13   3  -1 0.94944 1.91633   8
  13   3  -1 1.16326 1.17678   3
 -13  -3   1 0.29802 1.98580   8
 -13  -3   1 -0.7066 1.51696   1
 -13  -3   1 -0.3185 0.93678   5
 -13  -3   1 -1.7014 1.99167   4
 -13  -3   1 -1.5457 1.74114   7
  12   3  -1 1.03920 1.74592   1
  12   3  -1 -0.8882 1.09059   3
  12   3  -1 -1.1518 1.71811   8
  12   3  -1 -1.9084 1.44899   6
 -12  -3   1 0.60116 1.70539   7
 -12  -3   1 -0.8189 0.88540   5
 -12  -3   1 -2.8940 1.57564   1
 -12  -3   1 -1.9192 1.35088   8
 -12  -3   1 0.10543 1.88384   4
  11   3  -1 0.14670 1.05216   3
  11   3  -1 0.39390 1.59479   7
  11   3  -1 -0.5739 1.37725   6
  11   3  -1 -0.2903 1.56375   1
  11   3  -1 1.87508 1.62440   8
 -11  -3   1 -0.4861 1.56028   7
 -11  -3   1 0.24890 1.74674   4
 -11  -3   1 2.09341 1.73545   1
 -11  -3   1 0.51772 1.65291   8
 -11  -3   1 0.89186 0.86840   5
  10   3  -1 -1.6423 1.41525   7
  10   3  -1 1.86011 1.27196   6
  10   3  -1 2.39598 1.44545   8
  10   3  -1 1.05863 0.97682   3
  10   3  -1 0.54334 1.50082   1
 -10  -3   1 -0.4787 1.58452   4
 -10  -3   1 0.56627 1.43553   7
 -10  -3   1 0.88393 0.76891   5
 -10  -3   1 0.76292 1.51796   1
 -10  -3   1 0.74399 1.13471   8
   9   3  -1 -0.0474 1.10810   6
   9   3  -1 0.00803 0.88466   3
   9   3  -1 -0.3322 1.33594   7
   9   3  -1 1.20623 1.33728   8
   9   3  -1 -0.8670 1.41377   1
  -9  -3   1 -0.5345 1.27634   8
  -9  -3   1 0.10646 1.30576   7
  -9  -3   1 0.70232 1.44442   4
  -9  -3   1 -0.1686 0.68838   5
  -9  -3   1 0.18831 1.34925   1
   8   3  -1 35.3471 2.67313   1
   8   3  -1 32.9468 2.39213   8
   8   3  -1 30.6538 1.95391   3
   8   3  -1 28.7102 2.51432   7
   8   3  -1 28.4589 2.14213   6
  -8  -3   1 28.7359 2.51032   1
  -8  -3   1 27.4082 2.34153   8
  -8  -3   1 28.1640 1.79796   5
  -8  -3   1 35.9753 2.51175   7
  -8  -3   1 28.4473 2.40978   4
   7   3  -1 11.7976 1.34063   8
   7   3  -1 13.7334 1.40844   6
   7   3  -1 12.3134 1.10982   5
   7   3  -1 11.9823 1.08532   3
   7   3  -1 12.8582 1.38603   7
   7   3  -1 11.7946 1.59861   1
  -7  -3   1 11.5392 1.13771   5
  -7  -3   1 14.7740 1.44833   7
  -7  -3   1 14.9410 1.62069   4
  -7  -3   1 13.7511 1.63003   1
  -7  -3   1 11.4578 1.32225   8
   6   3  -1 14.7699 1.65451   8
   6   3  -1 15.4089 1.12970   5
   6   3  -1 14.3899 1.79964   1
   6   3  -1 18.1089 1.32635   3
   6   3  -1 13.3550 1.60861   7
  -6  -3   1 13.7225 1.69293   7
  -6  -3   1 14.2693 1.62475   8
  -6  -3   1 16.0592 1.69691   4
  -6  -3   1 15.0587 1.16118   5
  -6  -3   1 18.2774 1.80405   1
   5   3  -1 10.6371 1.44452   1
   5   3  -1 8.37031 0.76752   5
   5   3  -1 8.72010 1.17066   8
   5   3  -1 11.7967 1.18343   7
  -5  -3   1 11.9975 1.18634   7
  -5  -3   1 12.8031 1.57970   4
  -5  -3   1 7.59333 1.10130   8
  -5  -3   1 9.91841 1.42466   1
  -5  -3   1 9.79404 1.04695   5
   4   3  -1 18.5668 1.85640   1
   4   3  -1 19.3300 1.20898   5
   4   3  -1 16.0331 1.54954   8
   4   3  -1 16.4673 1.44521   7
  -4  -3   1 17.3808 1.21752   5
  -4  -3   1 17.0557 1.55782   8
  -4  -3   1 18.2744 1.55470   4
  -4  -3   1 18.5919 1.45901   7
  -4  -3   1 19.7068 1.66738   1
   3   3  -1 237.973 10.4971   8
   3   3  -1 248.272 10.4702   3
   3   3  -1 239.402 10.4370   7
   3   3  -1 246.801 10.7421   1
  -3  -3   1 236.977 10.5209   8
  -3  -3   1 223.397 10.5152   4
  -3  -3   1 236.285 10.4302   5
   2   3  -1 3.53055 0.66912   3
   2   3  -1 5.13293 0.84847   1
   2   3  -1 5.88853 0.67827   5
   2   3  -1 4.28029 0.62272   8
  -2  -3   1 4.14492 0.65357   3
  -2  -3   1 4.49021 0.67325   6
  -2  -3   1 2.61781 0.59190   5
  -2  -3   1 4.65972 0.88040   1
   1   3  -1 11.0279 0.97172   3
   1   3  -1 9.15793 0.79135   5
   1   3  -1 9.51591 1.08861   1
   1   3  -1 9.18552 0.98343   8
  -1  -3   1 10.6365 1.11820   1
  -1  -3   1 8.78112 0.92337   3
  -1  -3   1 8.19269 0.98117   5
  -1  -3   1 8.94096 0.83502   6
   0   3  -1 78.4797 3.55574   5
   0   3  -1 75.1989 3.61650   1
   0   3  -1 80.0623 3.40965   7
   0   3  -1 75.7000 3.52794   3
   0  -3   1 76.2907 3.53426   3
   0  -3   1 78.9875 3.54894   5
   0  -3   1 75.7084 3.42136   7
   0  -3   1 78.2190 3.48250   6
  -1   3  -1 126.898 5.54150   7
  -1   3  -1 125.791 5.58534   5
  -1   3  -1 125.539 5.56020   3
  -1   3  -1 126.978 5.55642   8
  -1   3  -1 124.424 5.66998   1
  -1   3  -1 116.341 5.41914   4
   1  -3   1 125.909 5.57687   5
   1  -3   1 130.753 5.56380   7
   1  -3   1 123.254 5.53037   6
   1  -3   1 123.626 5.55866   3
  -2   3  -1 4.51738 0.65633   3
  -2   3  -1 4.10753 0.76600   1
  -2   3  -1 6.67914 0.57753   4
  -2   3  -1 6.50934 0.70155   8
   2  -3   1 8.06690 0.92762   5
   2  -3   1 5.81848 0.85697   1
   2  -3   1 6.61831 0.69632   8
   2  -3   1 6.31106 0.69704   6
   2  -3   1 6.94404 0.72048   3
  -3   3  -1 11.0636 1.11045   8
  -3   3  -1 8.85880 1.00099   3
  -3   3  -1 11.5111 1.15437   1
  -3   3  -1 11.2156 1.05794   7
  -3   3  -1 10.4596 0.89728   4
  -3   3  -1 10.8669 0.91212   5
   3  -3   1 14.4330 1.47281   7
   3  -3   1 11.8580 1.17224   1
   3  -3   1 10.6717 1.11246   8
   3  -3   1 10.9347 1.07728   3
   3  -3   1 9.09100 0.98214   6
  -4   3  -1 102.583 5.16909   1
  -4   3  -1 103.670 4.83007   3
  -4   3  -1 108.053 4.89219   5
  -4   3  -1 109.029 4.91924   8
  -4   3  -1 105.256 4.84734   4
   4  -3   1 111.443 4.93790   8
   4  -3   1 114.468 4.87527   6
   4  -3   1 100.867 4.83447   3
   4  -3   1 100.560 5.14335   1
  -5   3  -1 214.920 9.34301   8
  -5   3  -1 205.998 9.24120   3
  -5   3  -1 214.256 9.45181   7
  -5   3  -1 202.328 9.29489   4
  -5   3  -1 192.744 9.58922   1
  -5   3  -1 214.626 9.30042   5
   5  -3   1 223.155 9.50874   7
   5  -3   1 207.940 9.34439   8
   5  -3   1 204.412 9.25482   3
   5  -3   1 205.912 9.27697   6
   5  -3   1 208.898 9.61686   1
  -6   3  -1 10.9321 1.43186   1
  -6   3  -1 13.6088 1.20217   8
  -6   3  -1 12.9630 1.24505   4
  -6   3  -1 7.85357 1.31288   7
  -6   3  -1 8.50122 0.91282   3
  -6   3  -1 10.7458 1.03499   5
   6  -3   1 11.0308 1.18196   8
   6  -3   1 14.4294 1.45879   7
   6  -3   1 12.2134 1.22563   3
   6  -3   1 14.5242 1.27815   6
   6  -3   1 10.2584 1.34733   1
  -7   3  -1 97.0529 4.76535   8
  -7   3  -1 96.1882 4.72689   4
  -7   3  -1 93.3678 4.55205   3
  -7   3  -1 90.0654 5.04571   1
  -7   3  -1 100.519 4.65562   5
  -7   3  -1 101.414 4.97979   7
   7  -3   1 100.563 5.02741   7
   7  -3   1 99.2384 4.60013   3
   7  -3   1 103.213 4.67027   6
   7  -3   1 91.1992 5.04436   1
   7  -3   1 100.196 4.76702   8
  -8   3  -1 22.2752 1.66718   3
  -8   3  -1 22.9969 1.96989   4
  -8   3  -1 23.3218 2.09381   8
  -8   3  -1 26.3972 2.51520   7
  -8   3  -1 28.4789 1.88918   5
  -8   3  -1 20.1754 2.12406   1
   8  -3   1 24.1289 1.90326   6
   8  -3   1 23.9917 2.55334   7
   8  -3   1 22.7645 1.76993   3
   8  -3   1 21.5459 2.03762   8
   8  -3   1 19.0851 2.16762   1
  -9   3  -1 4.95307 1.05707   5
  -9   3  -1 3.63421 0.92837   5
  -9   3  -1 4.56635 0.99062   3
  -9   3  -1 3.33202 1.28542   4
  -9   3  -1 4.53299 1.50446   7
  -9   3  -1 3.45356 1.28246   8
  -9   3  -1 4.20342 1.52407   1
   9  -3   1 3.58109 1.34989   1
   9  -3   1 4.81565 0.98890   3
   9  -3   1 4.40695 1.32530   8
   9  -3   1 4.06074 1.21022   6
   9  -3   1 5.44995 1.59238   7
 -10   3  -1 48.9325 2.82769   5
 -10   3  -1 53.2376 3.53613   7
 -10   3  -1 55.7364 3.74789   1
 -10   3  -1 47.1720 2.87223   5
 -10   3  -1 43.8924 3.02435   4
 -10   3  -1 45.5264 3.21341   8
 -10   3  -1 45.3366 2.72215   3
  10  -3   1 40.1197 3.11422   8
  10  -3   1 44.5298 2.93797   6
  10  -3   1 45.6072 3.52957   7
  10  -3   1 50.9597 2.83076   3
  10  -3   1 51.0886 3.54424   1
 -11   3  -1 8.95837 1.75776   4
 -11   3  -1 7.81543 1.83009   7
 -11   3  -1 7.24234 1.95755   1
 -11   3  -1 8.41539 1.30541   5
 -11   3  -1 6.54738 1.17815   3
 -11   3  -1 6.62223 1.18394   5
 -11   3  -1 7.56810 1.75539   8
  11  -3   1 5.66341 1.80225   1
  11  -3   1 10.6811 1.73238   8
  11  -3   1 8.15331 1.27774   3
  11  -3   1 9.79912 1.62802   6
 -12   3  -1 12.1821 2.06325   8
 -12   3  -1 14.1276 2.16539   7
 -12   3  -1 13.1104 1.47244   3
 -12   3  -1 14.5357 2.05437   4
 -12   3  -1 12.9395 1.47612   5
 -12   3  -1 9.01110 1.37852   5
 -12   3  -1 12.1764 2.39273   1
  12  -3   1 10.5809 1.83210   6
  12  -3   1 14.3486 2.32161   1
  12  -3   1 8.67565 1.41431   3
  12  -3   1 12.8691 1.98316   8
 -13   3  -1 34.4706 2.73969   5
 -13   3  -1 36.6153 2.72536   3
 -13   3  -1 41.8412 3.70796   1
 -13   3  -1 41.1394 3.39981   4
 -13   3  -1 39.9000 2.89316   5
 -13   3  -1 46.6323 3.85568   7
  13  -3   1 37.5916 2.89670   3
  13  -3   1 45.0813 3.52770   8
  13  -3   1 35.5661 3.10297   6
  13  -3   1 37.6059 4.00261   1
 -14   3  -1 10.1995 1.54566   5
 -14   3  -1 14.8803 2.44465   4
 -14   3  -1 9.83567 1.45148   5
 -14   3  -1 12.8897 2.48701   1
 -14   3  -1 12.2686 2.37029   7
  14  -3   1 11.0532 2.08688   6
  14  -3   1 14.6876 1.74235   3
  14  -3   1 10.6728 2.16808   8
  14  -3   1 13.8914 2.60662   1
 -15   3  -1 5.23421 1.88174   1
 -15   3  -1 1.59894 1.30649   5
 -15   3  -1 1.04863 2.11681   7
 -15   3  -1 5.83295 2.40339   4
  15  -3   1 3.80949 2.05420   8
  15  -3   1 2.82861 1.91672   1
  15  -3   1 2.07959 1.94440   6
  15  -3   1 1.54009 1.44892   3
 -16   3  -1 11.8137 2.75610   7
 -16   3  -1 11.0498 1.65468   5
 -16   3  -1 12.3699 2.63179   1
 -16   3  -1 20.3199 3.16867   4
  16  -3   1 11.3852 2.49665   8
  16  -3   1 12.6185 1.78942   3
  16  -3   1 11.6344 2.43110   6
  16   2  -1 -2.1911 1.89291   1
  16   2  -1 1.07599 2.07800   6
  16   2  -1 1.30071 2.44898   8
  16   2  -1 -1.7288 1.36364   3
 -16  -2   1 -0.4707 2.21041   7
 -16  -2   1 -2.1976 2.43355   4
 -16  -2   1 2.90774 2.09816   1
 -16  -2   1 0.65825 0.95206   5
  15   2  -1 6.51639 2.44243   1
  15   2  -1 2.01573 1.38566   3
  15   2  -1 2.96974 2.23141   8
  15   2  -1 1.56195 1.91360   6
 -15  -2   1 0.21988 1.95685   1
 -15  -2   1 3.37820 1.00641   5
 -15  -2   1 2.81108 1.05621   5
 -15  -2   1 3.91146 2.43021   4
 -15  -2   1 6.86946 2.32073   7
  14   2  -1 2.75892 1.81386   6
  14   2  -1 0.89220 2.02639   1
  14   2  -1 2.90232 2.08368   8
  14   2  -1 0.35084 1.24346   3
 -14  -2   1 2.48242 2.17773   7
 -14  -2   1 1.02424 0.98358   5
 -14  -2   1 1.66040 0.97310   5
 -14  -2   1 2.47284 2.10637   8
 -14  -2   1 2.14594 1.82016   1
 -14  -2   1 3.14599 2.23637   4
  13   2  -1 -0.2216 2.07178   1
  13   2  -1 -1.8959 1.58246   6
  13   2  -1 0.46864 1.92943   8
  13   2  -1 -0.0611 1.19926   3
 -13  -2   1 1.62326 1.99462   7
 -13  -2   1 -3.7684 1.87230   8
 -13  -2   1 -0.7706 0.92282   5
 -13  -2   1 0.89599 1.88991   1
 -13  -2   1 0.37469 0.93385   5
 -13  -2   1 -0.4925 2.03471   4
  12   2  -1 -0.4998 1.69809   8
  12   2  -1 0.39422 1.71061   1
  12   2  -1 -1.6393 1.44286   6
  12   2  -1 -2.3679 1.09235   3
 -12  -2   1 -3.1560 1.66174   7
 -12  -2   1 -0.2793 1.71595   8
 -12  -2   1 -0.8009 1.44555   1
 -12  -2   1 -1.2107 1.83545   4
 -12  -2   1 -1.3444 0.82644   5
  11   2  -1 0.73978 1.41160   6
  11   2  -1 3.48926 1.73447   7
  11   2  -1 0.84578 1.08331   3
  11   2  -1 2.14332 1.85161   1
  11   2  -1 1.51318 1.56455   8
 -11  -2   1 1.67518 1.77909   4
 -11  -2   1 0.96045 1.57421   7
 -11  -2   1 1.91057 1.68659   1
 -11  -2   1 1.11065 0.85450   5
 -11  -2   1 0.80192 1.60446   8
  10   2  -1 -1.2373 1.51104   7
  10   2  -1 0.61600 1.41950   1
  10   2  -1 -0.6276 1.23696   6
  10   2  -1 0.68704 0.94527   3
  10   2  -1 -0.5850 1.38420   8
 -10  -2   1 -0.0736 1.40646   8
 -10  -2   1 1.02538 1.45713   7
 -10  -2   1 -0.4325 0.71130   5
 -10  -2   1 -0.4914 1.24875   1
 -10  -2   1 -0.4906 1.49493   4
   9   2  -1 2.32816 1.45148   7
   9   2  -1 3.12165 1.10743   8
   9   2  -1 2.32198 1.39580   1
   9   2  -1 2.44632 0.91425   3
   9   2  -1 4.48007 1.21603   6
  -9  -2   1 3.88494 1.33436   8
  -9  -2   1 4.68295 1.41681   7
  -9  -2   1 3.72564 1.41434   1
  -9  -2   1 3.42848 0.74236   5
  -9  -2   1 4.72513 1.51951   4
   8   2  -1 1.13945 1.25391   7
   8   2  -1 -2.0213 1.10407   8
   8   2  -1 0.28917 0.78880   3
   8   2  -1 1.20468 1.00945   6
   8   2  -1 0.39112 1.20078   1
  -8  -2   1 -0.5565 1.25444   4
  -8  -2   1 -1.7650 1.05767   8
  -8  -2   1 -0.5052 0.55483   5
  -8  -2   1 0.10575 1.10881   1
  -8  -2   1 -0.0405 1.17147   7
   7   2  -1 5.39225 1.09499   8
   7   2  -1 2.32999 1.17243   7
   7   2  -1 2.09053 1.12273   1
   7   2  -1 4.12571 1.01379   6
   7   2  -1 4.15286 0.79425   3
  -7  -2   1 4.18432 1.17493   7
  -7  -2   1 2.73242 1.25034   4
  -7  -2   1 1.88089 1.07751   1
  -7  -2   1 3.37600 0.58605   5
  -7  -2   1 5.40369 1.08370   8
   6   2  -1 16.9681 1.85688   1
   6   2  -1 15.6221 1.50000   6
   6   2  -1 16.6405 1.38177   3
   6   2  -1 16.7227 1.67386   8
  -6  -2   1 16.3647 1.18806   5
  -6  -2   1 17.4392 1.73862   4
  -6  -2   1 18.3447 1.82790   1
  -6  -2   1 22.3465 1.71593   8
  -6  -2   1 21.1667 1.84968   7
   5   2  -1 24.0869 2.06123   1
   5   2  -1 28.0502 1.50029   5
   5   2  -1 29.4395 2.17544   7
   5   2  -1 27.7439 1.71965   6
   5   2  -1 26.0461 1.64276   3
   5   2  -1 30.9480 1.95882   8
  -5  -2   1 26.2526 2.06106   1
  -5  -2   1 26.5220 1.97491   4
  -5  -2   1 27.7374 1.72778   8
  -5  -2   1 27.1171 1.50419   5
  -5  -2   1 29.8595 2.08544   7
   4   2  -1 0.95965 0.60605   3
   4   2  -1 0.67066 0.80019   8
   4   2  -1 1.07760 0.42836   5
   4   2  -1 0.22575 0.94306   1
   4   2  -1 2.31390 0.79071   7
  -4  -2   1 1.63410 0.92685   4
  -4  -2   1 0.68256 0.81662   1
  -4  -2   1 1.16264 0.60713   8
  -4  -2   1 1.62174 0.75113   7
  -4  -2   1 1.29804 0.44418   5
   3   2  -1 149.342 6.48777   7
   3   2  -1 141.568 6.48917   8
   3   2  -1 149.032 6.71917   1
   3   2  -1 145.256 6.40203   5
  -3  -2   1 135.361 6.52676   4
  -3  -2   1 156.525 6.75261   1
  -3  -2   1 148.729 6.40400   5
  -3  -2   1 144.949 6.48291   7
  -3  -2   1 141.354 6.51710   8
   2   2  -1 98.1561 4.24900   5
   2   2  -1 93.7158 4.26077   7
   2   2  -1 100.323 4.47746   1
   2   2  -1 93.2465 4.28791   8
   2   2  -1 98.8216 4.28873   3
  -2  -2   1 91.6604 4.24397   5
  -2  -2   1 87.2413 4.32673   8
  -2  -2   1 98.5910 4.26151   7
  -2  -2   1 100.511 4.46899   1
  -2  -2   1 93.6272 4.33382   4
   1   2  -1 3.14149 0.50196   3
   1   2  -1 3.58039 0.64379   1
   1   2  -1 4.30066 0.46674   5
   1   2  -1 3.47563 0.52452   8
  -1  -2   1 3.33969 0.50141   3
  -1  -2   1 3.17882 0.59803   1
  -1  -2   1 2.87393 0.41669   5
  -1  -2   1 5.18803 0.59942   4
  -1  -2   1 3.69512 0.49942   6
   0   2  -1 8.24091 0.76704   1
   0   2  -1 9.43361 0.73125   3
   0   2  -1 7.44611 0.49662   7
   0   2  -1 10.2271 0.74712   5
   0  -2   1 8.19959 0.72891   1
   0  -2   1 9.55187 0.72752   3
   0  -2   1 8.50281 0.49630   7
   0  -2   1 9.18068 0.75142   5
   0  -2   1 6.70534 0.62714   6
  -1   2  -1 69.8457 3.01581   7
  -1   2  -1 66.9692 2.98650   8
  -1   2  -1 65.9076 3.01666   5
  -1   2  -1 62.2046 2.89664   4
  -1   2  -1 64.6599 3.06698   1
  -1   2  -1 64.2550 2.99990   3
   1  -2   1 67.3159 3.01666   5
   1  -2   1 65.9745 2.97539   6
   1  -2   1 66.2119 3.00578   3
   1  -2   1 67.8191 3.01550   7
  -2   2  -1 2.54664 0.57887   5
  -2   2  -1 2.25245 0.54568   8
  -2   2  -1 3.38951 0.50407   4
  -2   2  -1 3.09174 0.69243   1
  -2   2  -1 3.48065 0.50693   3
   2  -2   1 2.91113 0.82323   1
   2  -2   1 2.99160 0.56181   8
   2  -2   1 3.76545 0.79538   7
   2  -2   1 3.24091 0.52088   3
  -3   2  -1 0.76465 0.55693   4
  -3   2  -1 0.43393 0.64836   1
  -3   2  -1 1.70593 0.79287   7
  -3   2  -1 0.72841 0.47101   3
  -3   2  -1 0.74181 0.57190   5
  -3   2  -1 1.01994 0.47560   8
   3  -2   1 0.70290 0.62494   8
   3  -2   1 0.95136 0.56442   6
   3  -2   1 1.34115 0.71950   1
   3  -2   1 1.06774 0.51847   3
   3  -2   1 1.15870 0.74645   7
  -4   2  -1 12.9515 1.43995   1
  -4   2  -1 10.3941 1.19857   7
  -4   2  -1 10.8346 0.98388   8
  -4   2  -1 13.1659 1.16671   5
  -4   2  -1 9.61846 1.11897   4
  -4   2  -1 10.6336 0.99167   3
   4  -2   1 11.5810 1.06211   6
   4  -2   1 12.2639 1.19955   7
   4  -2   1 11.6408 1.28851   1
   4  -2   1 10.4888 1.25634   8
   4  -2   1 12.6913 1.03680   3
  -5   2  -1 315.016 13.7826   8
  -5   2  -1 309.949 13.6808   3
  -5   2  -1 317.284 13.8686   7
  -5   2  -1 311.890 13.7238   5
  -5   2  -1 309.611 14.0560   1
  -5   2  -1 301.829 13.7673   4
   5  -2   1 318.637 13.9041   7
   5  -2   1 318.199 13.7309   6
   5  -2   1 308.760 13.6889   3
   5  -2   1 317.784 13.7827   8
   5  -2   1 307.938 14.0359   1
  -6   2  -1 -0.0183 1.03143   7
  -6   2  -1 0.79330 0.57654   3
  -6   2  -1 0.18671 0.81691   8
  -6   2  -1 0.30161 0.86115   1
  -6   2  -1 0.13648 0.88096   4
  -6   2  -1 0.42284 0.69863   5
   6  -2   1 1.96707 1.12222   7
   6  -2   1 0.95044 0.62455   3
   6  -2   1 1.68866 0.92819   1
   6  -2   1 1.10033 0.75566   6
   6  -2   1 0.09080 0.66458   8
  -7   2  -1 15.8941 1.75258   1
  -7   2  -1 13.9085 1.63961   8
  -7   2  -1 14.2335 1.58913   4
  -7   2  -1 16.0106 1.42364   5
  -7   2  -1 12.5515 1.50098   7
  -7   2  -1 15.0016 1.24314   3
  -7   2  -1 14.5920 1.36921   5
   7  -2   1 19.5958 1.70040   7
   7  -2   1 16.0884 1.74778   1
   7  -2   1 15.3283 1.41277   6
   7  -2   1 15.5105 1.37750   8
   7  -2   1 14.9408 1.32782   3
  -8   2  -1 1.67876 1.08485   8
  -8   2  -1 0.06339 1.00991   1
  -8   2  -1 1.80566 1.15659   4
  -8   2  -1 1.43929 0.75117   3
  -8   2  -1 -0.7658 1.22660   7
  -8   2  -1 1.77071 0.84557   5
  -8   2  -1 1.11930 0.75103   5
   8  -2   1 1.06454 0.74269   3
   8  -2   1 1.77091 1.21766   1
   8  -2   1 -0.3168 1.28324   7
   8  -2   1 3.98877 1.00840   6
   8  -2   1 1.79326 1.07240   8
  -9   2  -1 7.83222 1.01856   5
  -9   2  -1 7.95720 1.14582   5
  -9   2  -1 6.03136 1.60400   7
  -9   2  -1 9.21008 1.43412   8
  -9   2  -1 7.74577 0.99133   3
  -9   2  -1 9.48053 1.77159   1
  -9   2  -1 10.7975 1.56750   4
   9  -2   1 7.85915 1.08074   3
   9  -2   1 7.23206 1.30434   6
   9  -2   1 7.25728 1.38316   8
   9  -2   1 8.82607 1.68369   7
   9  -2   1 8.07716 1.69693   1
 -10   2  -1 -0.3777 0.84055   3
 -10   2  -1 0.80942 1.30367   1
 -10   2  -1 -1.1856 1.32268   8
 -10   2  -1 -0.5432 0.84873   5
 -10   2  -1 0.69422 0.94816   5
 -10   2  -1 2.23251 1.55661   7
 -10   2  -1 0.39745 1.41107   4
  10  -2   1 -0.7591 1.13861   6
  10  -2   1 1.66716 1.57839   7
  10  -2   1 1.46627 0.95065   3
  10  -2   1 0.40799 1.36621   1
  10  -2   1 -0.7527 1.24137   8
 -11   2  -1 9.60061 1.82817   7
 -11   2  -1 3.16958 1.54859   1
 -11   2  -1 5.76577 1.12175   3
 -11   2  -1 7.08478 1.82515   4
 -11   2  -1 5.30721 1.12452   5
 -11   2  -1 3.76237 1.29389   8
 -11   2  -1 3.20165 1.07491   5
  11  -2   1 6.06143 1.79668   1
  11  -2   1 5.31269 1.13536   3
  11  -2   1 6.55860 1.62888   8
  11  -2   1 2.97724 1.43849   6
 -12   2  -1 -0.1498 1.04606   5
 -12   2  -1 0.37543 1.71845   7
 -12   2  -1 -1.9331 1.59136   1
 -12   2  -1 -0.6060 1.09479   5
 -12   2  -1 0.57680 1.04207   3
 -12   2  -1 -4.4928 1.58729   8
 -12   2  -1 2.51490 1.79527   4
  12  -2   1 0.20602 1.63376   8
  12  -2   1 -0.0758 1.42805   6
  12  -2   1 1.29043 1.80472   1
  12  -2   1 0.44903 1.12523   3
 -13   2  -1 19.2195 2.47736   4
 -13   2  -1 15.2706 2.36634   8
 -13   2  -1 20.3755 2.17783   5
 -13   2  -1 16.1201 2.60737   1
 -13   2  -1 17.5042 2.41964   7
 -13   2  -1 14.1534 1.58742   5
  13  -2   1 15.8033 1.70020   3
  13  -2   1 12.5114 2.32878   1
  13  -2   1 20.0747 2.14261   6
  13  -2   1 15.3898 2.28577   8
 -14   2  -1 5.68184 1.29443   5
 -14   2  -1 10.3165 2.26342   1
 -14   2  -1 12.7237 2.39386   7
 -14   2  -1 6.61027 2.20524   4
 -14   2  -1 9.22515 1.44426   5
  14  -2   1 9.26172 2.34299   1
  14  -2   1 6.64168 1.42050   3
  14  -2   1 7.80092 2.10880   8
  14  -2   1 6.85588 1.92632   6
 -15   2  -1 1.83772 2.26816   4
 -15   2  -1 -1.3356 1.17391   5
 -15   2  -1 -1.2228 1.81006   1
 -15   2  -1 1.32320 2.17461   7
  15  -2   1 -0.0315 1.80156   6
  15  -2   1 2.44388 2.00337   8
  15  -2   1 -2.5867 1.58137   1
  15  -2   1 -0.3536 1.31330   3
 -16   2  -1 3.61317 2.48020   4
 -16   2  -1 4.32924 1.38119   5
 -16   2  -1 5.86681 2.23148   1
 -16   2  -1 1.97153 2.30513   7
  16  -2   1 2.06037 1.39964   3
  16  -2   1 1.32694 1.98262   6
  16  -2   1 4.14079 2.49373   8
  16  -2   1 7.10849 2.43683   1
  16   1  -1 -1.5841 2.33615   1
  16   1  -1 0.25304 1.39771   3
  16   1  -1 1.10564 2.11976   6
  16   1  -1 4.13157 2.43615   8
 -16  -1   1 -0.4733 2.01727   1
 -16  -1   1 1.09470 2.50805   4
 -16  -1   1 2.94882 2.31347   7
 -16  -1   1 3.58418 1.03138   5
  15   1  -1 -0.1800 1.33152   3
  15   1  -1 -0.0853 1.92641   6
  15   1  -1 0.10987 2.19420   1
  15   1  -1 -0.6959 2.20944   8
 -15  -1   1 2.82683 2.41217   4
 -15  -1   1 1.87374 2.19496   7
 -15  -1   1 0.05127 1.70061   1
 -15  -1   1 -0.7115 0.91663   5
 -15  -1   1 0.54958 1.00147   5
  14   1  -1 1.90786 1.81754   6
  14   1  -1 1.95719 2.16494   1
  14   1  -1 1.06675 2.07782   8
  14   1  -1 1.97559 1.31446   3
 -14  -1   1 2.14427 2.21732   4
 -14  -1   1 1.10428 1.99623   8
 -14  -1   1 0.58248 0.94736   5
 -14  -1   1 2.08358 1.98297   7
 -14  -1   1 1.24465 0.96293   5
 -14  -1   1 0.75655 1.78864   1
  13   1  -1 13.1303 2.57640   1
  13   1  -1 5.38663 1.81389   6
  13   1  -1 4.77706 2.05885   8
  13   1  -1 4.33570 1.32504   3
 -13  -1   1 8.06699 2.21065   1
 -13  -1   1 5.50230 2.21619   4
 -13  -1   1 7.86486 2.08312   7
 -13  -1   1 4.56828 1.05072   5
 -13  -1   1 7.39923 1.09653   5
 -13  -1   1 6.30215 2.10106   8
  12   1  -1 -0.3612 1.48707   6
  12   1  -1 -0.8008 1.80115   1
  12   1  -1 0.75217 1.67335   8
  12   1  -1 -0.0139 1.09180   3
 -12  -1   1 -0.3627 0.86074   5
 -12  -1   1 -0.4371 1.67518   7
 -12  -1   1 -0.2198 0.83927   5
 -12  -1   1 0.77204 1.83603   4
 -12  -1   1 -3.3876 1.69346   8
 -12  -1   1 -0.9930 1.64937   1
  11   1  -1 -0.1162 0.99589   3
  11   1  -1 -0.5827 1.18003   8
  11   1  -1 -2.8236 1.40173   1
  11   1  -1 0.37112 1.34868   6
  11   1  -1 2.98530 1.73704   7
 -11  -1   1 0.29650 1.54730   7
 -11  -1   1 -1.1586 0.80102   5
 -11  -1   1 0.46180 1.59784   8
 -11  -1   1 0.47872 1.41520   1
 -11  -1   1 1.10417 1.70906   4
 -11  -1   1 0.52071 0.80233   5
  10   1  -1 -0.7490 1.57157   7
  10   1  -1 0.58428 1.23347   6
  10   1  -1 -0.0264 0.91378   3
  10   1  -1 0.68541 1.36564   8
  10   1  -1 0.05383 1.37557   1
 -10  -1   1 0.36944 1.50520   4
 -10  -1   1 0.78462 0.71766   5
 -10  -1   1 0.30144 1.46581   7
 -10  -1   1 -2.0606 1.38524   8
 -10  -1   1 -0.0223 1.29773   1
   9   1  -1 9.53855 1.38414   6
   9   1  -1 6.90814 1.46616   8
   9   1  -1 10.2109 1.88613   1
   9   1  -1 12.8102 1.72076   7
   9   1  -1 6.76746 1.06245   3
  -9  -1   1 10.3798 1.56772   7
  -9  -1   1 9.28123 1.52289   8
  -9  -1   1 9.02365 0.90229   5
  -9  -1   1 9.14539 1.73719   1
  -9  -1   1 10.5352 1.71086   4
   8   1  -1 5.70712 0.89792   3
   8   1  -1 7.17352 1.19553   6
   8   1  -1 6.44250 1.26181   8
   8   1  -1 5.31229 1.42375   1
   8   1  -1 7.52343 1.46173   7
  -8  -1   1 6.06622 1.50902   1
  -8  -1   1 7.41905 1.09692   8
  -8  -1   1 7.46034 0.77689   5
  -8  -1   1 8.72174 1.40137   7
  -8  -1   1 5.88812 1.44306   4
   7   1  -1 139.577 6.89322   1
   7   1  -1 139.306 6.50128   7
   7   1  -1 139.462 6.34613   6
   7   1  -1 134.207 6.24794   3
   7   1  -1 134.232 6.35312   8
  -7  -1   1 130.649 6.77286   1
  -7  -1   1 146.554 6.54020   7
  -7  -1   1 142.110 6.45023   8
  -7  -1   1 134.516 6.49903   4
  -7  -1   1 136.767 6.16739   5
   6   1  -1 15.7190 1.68293   8
   6   1  -1 20.5388 1.96032   7
   6   1  -1 16.7291 1.46510   6
   6   1  -1 20.9915 1.41486   3
   6   1  -1 18.4853 1.85284   1
  -6  -1   1 15.9359 1.18737   5
  -6  -1   1 18.1199 1.99343   1
  -6  -1   1 19.9502 1.89929   7
  -6  -1   1 17.7262 1.71418   8
  -6  -1   1 20.6413 1.80347   4
   5   1  -1 1.65775 0.64732   3
   5   1  -1 1.45536 0.70989   8
   5   1  -1 1.91846 0.81974   6
   5   1  -1 0.67428 0.91497   1
   5   1  -1 -1.8747 1.05481   7
  -5  -1   1 0.06059 0.86688   8
  -5  -1   1 0.92779 0.90096   1
  -5  -1   1 0.33169 0.44110   5
  -5  -1   1 1.39058 0.99196   7
  -5  -1   1 1.51018 1.04831   4
   4   1  -1 51.2290 2.51753   6
   4   1  -1 48.3557 2.51967   8
   4   1  -1 55.2967 2.70486   7
   4   1  -1 53.1018 2.49339   3
   4   1  -1 53.6867 2.91811   1
  -4  -1   1 50.6159 2.68719   7
  -4  -1   1 46.7441 2.61364   8
  -4  -1   1 50.8556 2.65132   4
  -4  -1   1 50.2280 2.35775   5
   3   1  -1 3.02538 0.37537   5
   3   1  -1 4.50906 0.72798   8
   3   1  -1 3.78151 0.80910   1
   3   1  -1 4.21307 0.60791   3
  -3  -1   1 2.97707 0.77532   1
  -3  -1   1 3.67802 0.39762   5
  -3  -1   1 4.67873 0.71789   8
   2   1  -1 63.8640 2.90961   7
   2   1  -1 64.1349 3.03886   1
   2   1  -1 61.8596 2.77399   5
   2   1  -1 64.1855 2.91624   8
  -2  -1   1 63.9444 3.06869   1
  -2  -1   1 62.8464 2.91551   8
  -2  -1   1 59.8809 2.93205   4
  -2  -1   1 60.9786 2.89399   7
  -2  -1   1 62.2776 2.77682   5
   1   1  -1 8.58045 0.49171   5
   1   1  -1 9.00527 0.74723   1
   1   1  -1 6.97842 0.52311   7
  -1  -1   1 8.53610 0.64332   1
  -1  -1   1 6.11419 0.60002   4
  -1  -1   1 6.81992 0.46951   5
  -1   1  -1 15.5857 0.83134   3
  -1   1  -1 15.4419 0.80832   8
  -1   1  -1 16.9666 0.89551   1
  -1   1  -1 15.8620 0.90077   7
   1  -1   1 15.6247 0.88565   7
  -2   1  -1 5.76935 0.70296   7
  -2   1  -1 5.72873 0.61165   3
  -2   1  -1 6.07766 0.69712   1
  -2   1  -1 5.78458 0.67513   4
  -2   1  -1 4.87585 0.54657   8
   2  -1   1 5.57970 0.71059   7
   2  -1   1 4.44577 0.56092   8
   2  -1   1 6.14099 0.54572   6
   2  -1   1 6.01494 0.62270   3
  -3   1  -1 0.65215 0.61937   1
  -3   1  -1 1.77758 0.59074   8
  -3   1  -1 1.20178 0.43328   3
   3  -1   1 1.24774 0.53559   6
   3  -1   1 1.21087 0.60465   8
   3  -1   1 0.22885 0.59556   1
   3  -1   1 0.65872 0.43880   3
  -4   1  -1 79.7295 3.58940   3
  -4   1  -1 83.9807 3.89526   7
  -4   1  -1 76.7077 3.72492   8
  -4   1  -1 78.5637 3.90942   1
  -4   1  -1 76.8975 3.76772   4
   4  -1   1 84.4526 3.88714   7
   4  -1   1 79.7188 3.65305   6
   4  -1   1 79.8749 3.90890   1
   4  -1   1 79.4929 3.60032   3
   4  -1   1 72.6920 3.70956   8
  -5   1  -1 147.874 6.92573   1
  -5   1  -1 141.468 6.68285   4
  -5   1  -1 149.529 6.50992   3
  -5   1  -1 154.422 6.78128   7
  -5   1  -1 147.936 6.64877   8
   5  -1   1 145.753 6.57088   6
   5  -1   1 138.174 6.63245   8
   5  -1   1 147.843 6.90009   1
   5  -1   1 145.059 6.51215   3
  -6   1  -1 11.4282 1.15232   8
  -6   1  -1 10.9558 1.44201   7
  -6   1  -1 13.8780 1.51298   1
  -6   1  -1 11.2564 1.05782   3
  -6   1  -1 10.8358 1.16017   5
  -6   1  -1 12.8532 1.34068   4
   6  -1   1 11.1901 1.20671   6
   6  -1   1 11.4437 1.18000   8
   6  -1   1 15.9707 1.90228   7
   6  -1   1 12.5123 1.10813   3
   6  -1   1 12.5963 1.53551   1
  -7   1  -1 1.45569 0.95105   8
  -7   1  -1 2.01599 1.06705   4
  -7   1  -1 1.70564 0.62430   3
  -7   1  -1 2.67300 1.24270   7
  -7   1  -1 0.06905 0.91060   1
  -7   1  -1 1.88031 0.66095   5
   7  -1   1 2.19790 0.65724   3
   7  -1   1 2.29333 1.15066   1
   7  -1   1 1.43766 1.16457   7
   7  -1   1 1.33700 0.97405   8
   7  -1   1 3.27458 0.89704   6
  -8   1  -1 10.0188 0.97675   5
  -8   1  -1 9.68189 1.12565   8
  -8   1  -1 11.2574 1.57932   7
  -8   1  -1 9.78143 1.51208   1
  -8   1  -1 9.33635 0.93509   3
  -8   1  -1 11.5577 1.50318   4
   8  -1   1 9.67462 1.53308   7
   8  -1   1 10.7135 1.52223   1
   8  -1   1 11.1941 1.01057   3
   8  -1   1 7.08592 1.23121   8
   8  -1   1 10.6403 1.21501   6
  -9   1  -1 4.33839 1.52775   7
  -9   1  -1 2.68261 1.23584   8
  -9   1  -1 4.85598 1.48574   1
  -9   1  -1 5.22706 1.48613   4
  -9   1  -1 2.38010 0.83365   5
  -9   1  -1 4.59303 0.82124   3
   9  -1   1 1.92498 1.48732   7
   9  -1   1 3.66568 1.23283   8
   9  -1   1 3.95328 0.87978   3
   9  -1   1 1.60692 1.43285   1
   9  -1   1 4.59557 1.17688   6
 -10   1  -1 5.26476 1.58795   1
 -10   1  -1 6.07281 0.96359   3
 -10   1  -1 5.75865 1.01665   5
 -10   1  -1 6.41202 1.07832   5
 -10   1  -1 5.23955 1.50100   8
 -10   1  -1 7.12599 1.73672   7
 -10   1  -1 10.0974 1.72553   4
  10  -1   1 4.62309 1.43874   8
  10  -1   1 5.96163 0.98804   3
  10  -1   1 6.24450 1.33736   6
  10  -1   1 4.97160 1.73406   1
 -11   1  -1 5.32505 1.13568   5
 -11   1  -1 6.69771 1.64077   8
 -11   1  -1 3.83744 0.96077   3
 -11   1  -1 4.39768 1.01828   5
 -11   1  -1 1.19141 1.52747   1
 -11   1  -1 2.33283 1.64131   4
 -11   1  -1 5.85550 1.76346   7
  11  -1   1 4.65183 1.05494   3
  11  -1   1 4.79262 1.71071   1
  11  -1   1 4.47270 1.40891   6
  11  -1   1 5.53296 1.59376   8
  11  -1   1 3.92041 1.67799   7
 -12   1  -1 7.16957 1.92331   4
 -12   1  -1 3.77898 1.12127   5
 -12   1  -1 3.80651 1.09697   5
 -12   1  -1 5.56824 1.77059   8
 -12   1  -1 3.87569 1.84547   7
 -12   1  -1 5.47711 1.78752   1
  12  -1   1 6.91384 1.81184   8
  12  -1   1 3.15861 1.17227   3
  12  -1   1 5.30123 1.84864   1
  12  -1   1 7.37134 1.60914   6
 -13   1  -1 4.04675 1.98256   8
 -13   1  -1 5.27177 1.28413   5
 -13   1  -1 8.79266 2.17877   4
 -13   1  -1 3.21157 1.16282   5
 -13   1  -1 10.8163 2.22353   7
 -13   1  -1 3.36793 1.97008   1
  13  -1   1 2.54458 1.66314   6
  13  -1   1 4.30769 1.25134   3
  13  -1   1 6.43995 1.95062   8
  13  -1   1 5.59170 2.16813   1
 -14   1  -1 -1.6659 1.74921   1
 -14   1  -1 -0.0500 1.08473   5
 -14   1  -1 0.36421 1.97354   7
 -14   1  -1 -0.7221 2.02173   4
 -14   1  -1 0.28433 1.17560   5
  14  -1   1 0.93664 1.72905   6
  14  -1   1 -0.1214 1.86075   1
  14  -1   1 0.19646 1.21987   3
  14  -1   1 -0.2025 1.90361   8
 -15   1  -1 0.13457 1.14482   5
 -15   1  -1 1.16174 2.12479   7
 -15   1  -1 -1.3705 1.80812   1
 -15   1  -1 -0.2090 1.17484   5
 -15   1  -1 -0.9846 2.17808   4
  15  -1   1 -1.2657 1.57923   1
  15  -1   1 0.04549 1.24143   3
  15  -1   1 -1.6413 2.02894   8
  15  -1   1 -2.5052 1.69376   6
 -16   1  -1 0.47633 2.29852   4
 -16   1  -1 1.17894 2.19493   7
 -16   1  -1 -0.7517 1.16262   5
 -16   1  -1 2.25262 2.03950   1
  16  -1   1 -0.1118 1.29346   3
  16  -1   1 -0.3031 1.89330   6
  16  -1   1 3.39852 2.22306   1
  16  -1   1 -0.0056 2.15842   8
  16   0  -1 3.67103 2.26612   6
  16   0  -1 10.2452 2.88349   1
  16   0  -1 4.81700 2.53886   8
  16   0  -1 6.67009 1.67663   3
 -16   0   1 3.57246 2.45082   7
 -16   0   1 5.60943 1.15450   5
 -16   0   1 7.38364 2.40234   1
 -16   0   1 9.01141 2.79125   4
  15   0  -1 13.5446 2.34786   6
  15   0  -1 4.11486 2.41181   8
  15   0  -1 8.87989 2.48494   1
  15   0  -1 11.7183 1.70974   3
 -15   0   1 8.58341 1.24681   5
 -15   0   1 13.0039 2.38234   1
 -15   0   1 6.54049 1.21057   5
 -15   0   1 11.4273 2.73844   4
 -15   0   1 13.0303 2.59011   7
  14   0  -1 2.28437 1.80947   6
  14   0  -1 0.15850 1.83755   1
  14   0  -1 1.00228 2.07073   8
  14   0  -1 1.19301 1.35791   3
 -14   0   1 1.30091 0.95860   5
 -14   0   1 -1.8948 1.60516   1
 -14   0   1 0.87443 2.09691   7
 -14   0   1 4.25283 2.30287   4
 -14   0   1 2.28075 2.05754   8
 -14   0   1 0.36162 0.95968   5
  13   0  -1 2.61370 1.91804   8
  13   0  -1 2.03817 1.24357   3
  13   0  -1 2.18856 1.70492   6
  13   0  -1 -0.3083 1.66458   1
 -13   0   1 1.49223 1.66753   1
 -13   0   1 2.27101 0.96998   5
 -13   0   1 0.54733 1.96609   8
 -13   0   1 3.53151 2.08954   4
 -13   0   1 0.99171 0.92389   5
 -13   0   1 0.48748 1.99170   7
  12   0  -1 3.17180 1.56253   6
  12   0  -1 3.82885 1.22165   3
  12   0  -1 6.18117 2.14774   1
  12   0  -1 0.94887 1.71925   8
 -12   0   1 4.22216 0.97328   5
 -12   0   1 4.88265 1.95144   7
 -12   0   1 3.44304 0.93398   5
 -12   0   1 1.12336 1.85031   8
 -12   0   1 4.78358 1.79149   1
 -12   0   1 5.86002 1.94756   4
  11   0  -1 -0.7669 1.06855   3
  11   0  -1 -0.3733 1.31516   6
  11   0  -1 0.45528 1.71319   7
  11   0  -1 0.55956 1.74058   1
  11   0  -1 -1.6364 1.48639   8
 -11   0   1 0.91379 1.62334   8
 -11   0   1 -0.1978 1.62564   4
 -11   0   1 -0.4326 0.81657   5
 -11   0   1 2.15554 1.64355   7
 -11   0   1 1.76564 1.51545   1
 -11   0   1 -0.6629 0.76914   5
  10   0  -1 25.2911 2.11785   6
  10   0  -1 18.2621 1.91299   3
  10   0  -1 18.3505 2.46388   1
  10   0  -1 23.5439 2.88492   7
 -10   0   1 22.3666 1.73377   5
 -10   0   1 21.9150 1.67543   5
 -10   0   1 23.3852 2.51760   8
 -10   0   1 23.7480 2.52250   4
 -10   0   1 19.7442 2.09258   7
 -10   0   1 20.5792 2.49055   1
   9   0  -1 18.3367 2.16414   1
   9   0  -1 16.0570 1.73544   8
   9   0  -1 18.6410 1.70677   3
   9   0  -1 17.8621 1.97950   7
   9   0  -1 20.8448 1.87341   6
  -9   0   1 16.7152 1.49949   5
  -9   0   1 19.4917 2.13645   4
  -9   0   1 16.4124 1.45444   5
  -9   0   1 20.8219 2.21502   8
  -9   0   1 16.2032 2.05616   1
  -9   0   1 20.3281 2.38926   7
   8   0  -1 16.5046 1.81415   7
   8   0  -1 17.6696 1.71694   6
   8   0  -1 18.7398 1.59466   3
   8   0  -1 17.0416 2.08888   1
   8   0  -1 23.1743 1.99061   8
  -8   0   1 17.7795 1.94733   4
  -8   0   1 15.8361 1.98506   1
  -8   0   1 18.6698 2.00681   8
  -8   0   1 17.7836 1.34997   5
  -8   0   1 16.7332 2.08326   7
   7   0  -1 270.165 11.8424   6
   7   0  -1 261.588 11.7632   3
   7   0  -1 257.543 12.2954   1
   7   0  -1 279.622 12.0200   7
   7   0  -1 264.320 11.8976   8
  -7   0   1 269.296 11.9865   4
  -7   0   1 264.779 11.7583   3
  -7   0   1 275.197 11.9952   7
  -7   0   1 236.415 12.2159   1
  -7   0   1 278.117 11.9270   8
  -7   0   1 266.807 11.6912   5
   6   0  -1 48.6562 2.65888   3
   6   0  -1 56.1792 2.86674   8
   6   0  -1 54.4959 2.74343   6
   6   0  -1 60.7755 3.05556   7
   6   0  -1 51.1986 3.12297   1
  -6   0   1 53.5598 2.55441   5
  -6   0   1 49.3480 3.06548   1
  -6   0   1 52.0706 2.99803   7
  -6   0   1 50.4919 2.63912   3
  -6   0   1 53.9472 2.88226   8
  -6   0   1 53.1932 2.90226   4
   5   0  -1 6.13771 0.76207   3
   5   0  -1 6.71693 0.99556   8
   5   0  -1 5.59575 1.20351   1
   5   0  -1 7.28722 0.91202   6
   5   0  -1 6.33300 1.27484   7
  -5   0   1 8.43743 1.16488   7
  -5   0   1 4.37803 1.02765   1
  -5   0   1 8.05556 1.18273   4
  -5   0   1 4.76098 0.71468   3
  -5   0   1 4.70179 0.56858   5
  -5   0   1 6.37575 0.83544   8
   4   0  -1 5.13724 0.67620   3
   4   0  -1 5.77690 0.81528   6
   4   0  -1 6.74072 0.86598   8
   4   0  -1 5.84800 0.97610   1
  -4   0   1 7.69727 1.08888   1
  -4   0   1 4.64322 0.49141   5
  -4   0   1 7.68131 1.00964   4
  -4   0   1 5.53670 0.71790   8
  -4   0   1 6.11060 0.67621   3
   3   0  -1 17.8149 1.42003   7
   3   0  -1 18.9736 1.28343   8
   3   0  -1 14.3816 1.11657   6
   3   0  -1 15.9620 1.09339   3
   3   0  -1 15.5935 1.35792   1
  -3   0   1 15.3166 1.07772   3
  -3   0   1 18.4780 1.26908   8
  -3   0   1 15.5346 1.28710   4
  -3   0   1 14.7449 0.90605   5
  -3   0   1 16.9932 1.46697   1
   2   0  -1 20.3925 1.29449   7
   2   0  -1 18.4207 1.34694   1
   2   0  -1 18.4135 1.20055   8
   2   0  -1 19.0115 1.09106   6
   2   0  -1 18.7056 1.09397   3
  -2   0   1 18.7770 1.19759   8
  -2   0   1 17.9115 1.33117   1
  -2   0   1 18.9331 1.08818   3
  -2   0   1 16.3381 1.26121   7
  -2   0   1 18.0141 1.17229   4
  -2   0   1 17.8770 0.90802   5
   1   0  -1 395.569 18.7457   2
  -1   0  -1 0.19236 0.24694   1
  -1   0  -1 -0.2677 0.23165   7
   1   0   1 -0.3734 0.14333   8
   1   0   1 0.00215 0.13373   6
   1   0   1 -0.1357 0.15697   1
   1   0   1 -0.3011 0.16585   5
  -2   0  -1 46.0947 2.16891   3
  -2   0  -1 50.4308 2.25770   5
  -2   0  -1 49.6353 2.35506   7
  -2   0  -1 47.3990 2.26218   8
  -2   0  -1 50.2451 2.39840   1
  -2   0  -1 50.5968 2.35612   4
   2   0   1 48.7191 2.20536   6
   2   0   1 49.6136 2.26051   8
   2   0   1 47.4483 2.33178   7
   2   0   1 48.4073 2.16812   3
  -3   0  -1 14.1864 0.90860   3
  -3   0  -1 18.2367 1.21471   8
  -3   0  -1 18.7902 1.47144   4
  -3   0  -1 13.6684 1.26278   1
  -3   0  -1 14.7063 1.05793   5
   3   0   1 14.5143 0.91566   3
   3   0   1 18.5817 1.38420   1
   3   0   1 16.9679 1.01024   6
   3   0   1 19.5007 1.22478   8
  -4   0  -1 3.07289 0.57383   5
  -4   0  -1 3.69859 0.88266   7
  -4   0  -1 3.07350 0.82791   1
  -4   0  -1 3.53862 0.71046   8
  -4   0  -1 2.81904 0.45093   3
   4   0   1 2.60310 0.81329   1
   4   0   1 2.07326 0.83096   7
   4   0   1 3.88537 0.73978   8
   4   0   1 5.20793 0.64943   6
   4   0   1 4.18081 0.48576   3
  -5   0  -1 10.1317 1.28417   1
  -5   0  -1 8.31430 0.88858   3
  -5   0  -1 9.64423 1.02666   8
  -5   0  -1 9.65298 0.83555   5
   5   0   1 8.51838 1.02392   8
   5   0   1 12.9100 1.07289   6
   5   0   1 7.54545 1.14922   1
   5   0   1 10.4622 0.91580   3
  -6   0  -1 57.0150 3.11562   4
  -6   0  -1 54.5987 2.64913   3
  -6   0  -1 54.4314 2.73086   5
  -6   0  -1 50.5734 2.92858   8
  -6   0  -1 56.7708 3.19366   1
   6   0   1 57.6823 2.79355   6
   6   0   1 54.3690 2.66293   3
   6   0   1 61.2948 3.18142   7
   6   0   1 51.3870 2.91722   8
   6   0   1 55.5310 3.27183   1
  -7   0  -1 1.49135 0.54763   3
  -7   0  -1 -0.3025 1.09805   7
  -7   0  -1 -0.1261 0.62879   5
  -7   0  -1 0.40513 0.91622   8
  -7   0  -1 0.46359 1.08403   4
  -7   0  -1 1.21970 0.98908   1
   7   0   1 0.65224 0.80516   6
   7   0   1 0.71144 0.57549   3
   7   0   1 0.34466 0.71017   8
   7   0   1 0.98393 1.08822   7
   7   0   1 0.41474 0.96777   1
  -8   0  -1 22.0294 2.36791   7
  -8   0  -1 20.4673 1.44757   3
  -8   0  -1 23.4057 2.09209   4
  -8   0  -1 22.9894 2.26410   1
  -8   0  -1 21.3571 1.95177   8
  -8   0  -1 21.6701 1.58047   5
   8   0   1 21.5284 1.64964   6
   8   0   1 21.7708 2.11025   1
   8   0   1 17.0639 1.61695   8
   8   0   1 23.4350 1.50390   3
   8   0   1 18.2709 2.28437   7
  -9   0  -1 2.32762 1.40201   4
  -9   0  -1 1.04691 0.77116   5
  -9   0  -1 2.54026 1.36933   1
  -9   0  -1 3.47542 1.45556   7
  -9   0  -1 1.86495 1.22108   8
   9   0   1 1.20566 0.94017   8
   9   0   1 1.43433 1.05374   6
   9   0   1 2.00662 0.76966   3
   9   0   1 0.63734 1.35523   1
   9   0   1 0.70768 1.38916   7
 -10   0  -1 4.11319 1.45495   8
 -10   0  -1 8.15159 1.79247   1
 -10   0  -1 5.56362 1.67047   7
 -10   0  -1 8.31718 1.75553   4
 -10   0  -1 6.70083 1.02869   5
  10   0   1 8.01885 1.64634   7
  10   0   1 5.04391 1.00125   3
  10   0   1 8.88666 1.85201   1
  10   0   1 6.54295 1.30712   6
  10   0   1 3.86065 1.37925   8
 -11   0  -1 2.55685 1.47960   1
 -11   0  -1 0.19782 1.45359   8
 -11   0  -1 -0.8006 1.59935   4
 -11   0  -1 0.14715 1.61112   7
 -11   0  -1 -0.6250 0.85038   5
  11   0   1 -0.7319 1.55925   7
  11   0   1 1.79112 1.40516   8
  11   0   1 -0.8803 1.21553   6
  11   0   1 -0.2952 0.86715   3
  11   0   1 -0.0904 1.47898   1
 -12   0  -1 4.48198 1.78121   8
 -12   0  -1 3.38705 1.72152   1
 -12   0  -1 5.66002 1.13574   5
 -12   0  -1 4.10623 1.84508   4
 -12   0  -1 2.55385 1.04771   5
 -12   0  -1 4.47506 1.89808   7
  12   0   1 3.13013 1.78852   1
  12   0   1 3.09216 1.46362   6
  12   0   1 5.34991 1.11515   3
  12   0   1 4.42918 1.67835   8
 -13   0  -1 13.2913 2.39666   4
 -13   0  -1 17.9078 2.01733   5
 -13   0  -1 15.0598 2.30575   8
 -13   0  -1 13.1710 2.32152   1
 -13   0  -1 18.3200 2.38905   7
 -13   0  -1 12.3944 1.47447   5
  13   0   1 15.3491 2.22666   8
  13   0   1 15.5396 2.45067   1
  13   0   1 13.9676 1.47510   3
  13   0   1 17.2279 2.00841   6
 -14   0  -1 1.12714 2.17339   4
 -14   0  -1 2.37060 1.96669   7
 -14   0  -1 0.03372 1.08424   5
 -14   0  -1 -2.0088 1.49635   1
 -14   0  -1 0.61474 1.12774   5
  14   0   1 0.89393 1.18815   3
  14   0   1 1.76694 1.72060   6
  14   0   1 0.51678 1.65867   1
  14   0   1 -0.3501 1.93650   8
 -15   0  -1 -0.9249 1.87526   1
 -15   0  -1 3.41646 2.13653   7
 -15   0  -1 1.09417 1.17904   5
 -15   0  -1 0.30596 1.08955   5
 -15   0  -1 0.34067 2.22935   4
  15   0   1 -0.5786 1.78833   6
  15   0   1 1.03863 1.96651   1
  15   0   1 0.89023 1.23190   3
  15   0   1 -1.2172 2.06091   8
 -16   0  -1 2.21286 1.97163   1
 -16   0  -1 1.39049 2.25379   7
 -16   0  -1 -0.8788 1.16003   5
 -16   0  -1 2.95822 2.47305   4
  16   0   1 -1.4407 1.86494   6
  16   0   1 0.84367 2.20040   8
  16   0   1 1.07403 1.29692   3
  16   0   1 3.89223 2.35700   1
 -17   0  -1 1.17337 2.00206   1
 -17   0  -1 0.74597 2.26746   7
 -17   0  -1 0.07001 2.56598   4
 -17   0  -1 1.90573 1.15883   5
  17   0   1 0.59304 1.31523   3
  17   0   1 -0.0499 1.96818   6
  17   0   1 -2.1092 2.16100   8
  16  -1  -1 1.79933 2.20212   6
  16  -1  -1 2.55744 1.51867   3
  16  -1  -1 1.19996 2.58965   1
  16  -1  -1 6.01781 2.44008   8
 -16   1   1 3.80660 1.11444   5
 -16   1   1 5.36813 2.22595   1
 -16   1   1 3.92634 2.71073   4
 -16   1   1 4.48709 2.45877   7
  15  -1  -1 9.79371 2.26346   6
  15  -1  -1 13.3726 2.79193   1
  15  -1  -1 8.40762 1.69706   3
 -15   1   1 10.1146 2.52519   7
 -15   1   1 12.4004 2.47268   1
  14  -1  -1 10.5961 1.67275   3
  14  -1  -1 10.3087 2.55379   1
  14  -1  -1 11.0469 2.32421   8
  14  -1  -1 9.69181 2.08514   6
 -14   1   1 12.9877 2.89670   8
 -14   1   1 9.87675 1.27338   5
 -14   1   1 12.6046 2.54911   4
 -14   1   1 12.3904 2.35965   1
 -14   1   1 10.4896 1.27364   5
 -14   1   1 12.9964 2.42704   7
  13  -1  -1 3.97079 1.92009   1
  13  -1  -1 5.99857 1.78352   6
  13  -1  -1 4.48465 1.37265   3
  13  -1  -1 3.21706 1.90685   8
 -13   1   1 7.21735 2.05552   7
 -13   1   1 6.92178 2.13703   4
 -13   1   1 5.72391 1.03459   5
 -13   1   1 5.31765 2.01465   8
 -13   1   1 4.37516 1.04961   5
 -13   1   1 4.25807 2.01215   1
  12  -1  -1 18.7084 2.07613   6
  12  -1  -1 16.1194 1.68955   3
  12  -1  -1 17.9354 2.60155   1
  12  -1  -1 18.1811 2.23736   8
 -12   1   1 16.5053 2.26485   8
 -12   1   1 18.1840 2.58139   1
 -12   1   1 17.2169 2.30657   7
 -12   1   1 18.8128 1.77846   5
 -12   1   1 18.0736 1.78148   5
 -12   1   1 18.8708 2.40976   4
  11  -1  -1 15.5463 1.55959   3
  11  -1  -1 14.8463 2.37133   1
  11  -1  -1 16.4017 1.91297   6
  11  -1  -1 18.3570 2.09664   8
 -11   1   1 16.8912 2.12037   7
 -11   1   1 14.2854 2.05528   8
 -11   1   1 16.5719 1.65626   5
 -11   1   1 18.2346 1.70392   5
 -11   1   1 13.8999 2.20418   1
 -11   1   1 16.0985 2.15852   4
  10  -1  -1 20.4228 2.01222   3
  10  -1  -1 21.7508 2.15487   6
  10  -1  -1 24.9087 2.52828   8
  10  -1  -1 19.7068 2.44758   1
  10  -1  -1 22.2137 2.31509   7
 -10   1   1 20.9455 1.73056   5
 -10   1   1 26.3145 2.45618   4
 -10   1   1 25.0491 2.31146   7
 -10   1   1 26.5257 2.93608   1
 -10   1   1 21.1245 2.13334   8
 -10   1   1 22.4517 1.80568   5
   9  -1  -1 65.8591 4.15353   7
   9  -1  -1 65.9540 3.76752   8
   9  -1  -1 72.8276 3.57349   6
   9  -1  -1 62.6946 4.13242   1
   9  -1  -1 63.4320 3.44240   3
  -9   1   1 65.0329 3.84234   4
  -9   1   1 67.6451 3.96354   7
  -9   1   1 62.1377 3.28964   5
  -9   1   1 63.3178 3.41672   3
  -9   1   1 69.3475 3.31806   5
  -9   1   1 61.8095 4.08244   1
  -9   1   1 68.9967 3.79357   8
   8  -1  -1 100.452 4.98297   8
   8  -1  -1 101.524 5.29722   7
   8  -1  -1 108.915 4.92519   3
   8  -1  -1 96.6036 5.59565   1
   8  -1  -1 108.758 5.00531   6
  -8   1   1 91.9917 5.44046   1
  -8   1   1 103.353 5.19032   4
  -8   1   1 104.090 4.78715   5
  -8   1   1 107.968 4.80615   5
  -8   1   1 104.460 5.16288   8
  -8   1   1 107.015 5.22296   7
  -8   1   1 101.075 4.88226   3
   7  -1  -1 125.301 5.87819   8
   7  -1  -1 119.949 5.71613   3
   7  -1  -1 118.457 6.23957   1
   7  -1  -1 129.316 5.78907   6
   7  -1  -1 127.253 6.09102   7
  -7   1   1 127.551 5.63823   5
  -7   1   1 121.499 5.89947   4
  -7   1   1 123.782 5.70329   3
  -7   1   1 122.952 5.62012   5
  -7   1   1 131.686 6.03642   7
  -7   1   1 127.020 5.90510   8
  -7   1   1 114.097 6.24705   1
   6  -1  -1 151.831 6.94562   8
   6  -1  -1 151.706 6.89223   3
   6  -1  -1 149.970 7.10143   7
   6  -1  -1 160.578 6.95102   6
   6  -1  -1 153.945 7.36354   1
  -6   1   1 150.777 6.89074   3
  -6   1   1 155.820 6.81869   5
  -6   1   1 153.206 7.06149   4
  -6   1   1 145.230 7.31713   1
  -6   1   1 150.928 7.08333   7
  -6   1   1 156.242 7.02727   8
  -6   1   1 155.041 6.82490   5
   5  -1  -1 4.47877 0.95855   8
   5  -1  -1 6.05911 1.24102   7
   5  -1  -1 5.14497 0.92510   6
   5  -1  -1 4.28398 0.75736   3
   5  -1  -1 5.42839 1.15804   1
  -5   1   1 3.63527 0.93014   8
  -5   1   1 5.72506 0.64370   5
  -5   1   1 6.38119 1.19601   1
  -5   1   1 3.75671 1.09150   7
  -5   1   1 4.92741 0.72705   3
  -5   1   1 5.62274 1.07404   4
   4  -1  -1 72.3336 3.85507   7
   4  -1  -1 84.6788 3.71421   6
   4  -1  -1 80.1775 3.67799   3
   4  -1  -1 75.6078 3.77742   8
   4  -1  -1 80.2721 3.98952   1
  -4   1   1 83.4486 4.01358   1
  -4   1   1 79.0889 3.79708   4
  -4   1   1 80.6248 3.60201   5
  -4   1   1 81.7244 3.68125   3
  -4   1   1 79.2374 3.78284   8
  -4   1   1 74.1519 3.84827   7
   3  -1  -1 21.6518 1.39299   3
   3  -1  -1 24.1046 1.51859   8
   3  -1  -1 24.5720 1.62166   1
   3  -1  -1 23.8541 1.37166   6
   3  -1  -1 24.1808 1.62921   7
  -3   1   1 22.2955 1.48439   4
  -3   1   1 21.5941 1.24555   5
  -3   1   1 22.6677 1.51945   8
  -3   1   1 26.8382 1.64236   7
  -3   1   1 25.9373 1.38812   3
  -3   1   1 22.3944 1.59556   1
   2  -1  -1 304.895 13.6440   1
  -2   1   1 314.061 13.6491   1
   1  -1  -1 52.1815 2.38319   5
   1  -1  -1 55.7571 2.41367   6
   1  -1  -1 52.9628 2.43168   3
   1  -1  -1 57.2715 2.46225   8
   1  -1  -1 52.6298 2.52503   1
   1  -1  -1 54.0890 2.47438   7
  -1   1   1 52.4359 2.42955   3
  -1   1   1 55.4780 2.42177   8
  -1   1   1 51.2258 2.44302   4
  -1   1   1 52.6750 2.54367   1
  -1   1   1 57.2700 2.47277   7
  -1   1   1 48.9782 2.37986   5
   0  -1  -1 -0.2785 0.16373   3
   0   1   1 -0.2253 0.17715   5
   0   1   1 -0.2234 0.19751   4
   0   1   1 -0.2437 0.21995   1
   0   1   1 -0.3117 0.22738   7
  -2  -1  -1 21.9431 1.22818   8
  -2  -1  -1 19.6760 1.22827   7
  -2  -1  -1 22.5379 1.18733   5
  -2  -1  -1 23.8282 1.40035   1
   2   1   1 21.8085 1.30300   1
   2   1   1 23.8430 1.23547   8
   2   1   1 21.6326 0.99556   3
   2   1   1 20.8512 1.22608   7
   2   1   1 22.1002 1.06536   6
   2   1   1 22.8870 1.19398   5
  -3  -1  -1 62.7896 3.16154   1
  -3  -1  -1 64.4342 2.95376   8
  -3  -1  -1 64.6254 3.19184   4
  -3  -1  -1 63.5524 2.94791   5
   3   1   1 61.5724 3.15752   1
   3   1   1 64.1352 3.02461   8
   3   1   1 65.1718 2.89546   6
   3   1   1 65.5006 2.94648   5
   3   1   1 62.5098 2.83857   3
  -4  -1  -1 18.8241 1.04410   3
  -4  -1  -1 19.1367 1.40469   8
  -4  -1  -1 20.1234 1.22555   5
  -4  -1  -1 18.1595 1.56817   7
  -4  -1  -1 18.4039 1.59960   4
  -4  -1  -1 21.0478 1.68169   1
   4   1   1 19.3035 1.22979   5
   4   1   1 18.8064 1.46031   7
   4   1   1 19.0220 1.39799   8
   4   1   1 18.0267 1.15030   6
   4   1   1 18.5457 1.05531   3
   4   1   1 18.9668 1.53498   1
  -5  -1  -1 22.8408 1.91355   1
  -5  -1  -1 22.4132 1.90735   4
  -5  -1  -1 19.4293 1.62768   8
  -5  -1  -1 21.2687 1.22254   3
  -5  -1  -1 20.0966 1.38360   5
   5   1   1 24.5381 1.40856   6
   5   1   1 21.4853 1.23661   3
   5   1   1 22.3871 1.78738   1
   5   1   1 21.1397 1.63779   8
  -6  -1  -1 165.372 7.78758   8
  -6  -1  -1 173.111 7.59266   3
  -6  -1  -1 189.926 8.19154   1
  -6  -1  -1 169.891 7.65966   5
  -6  -1  -1 174.712 7.95074   7
  -6  -1  -1 170.843 7.91355   4
   6   1   1 159.419 7.78175   8
   6   1   1 174.299 7.69042   6
   6   1   1 182.326 8.17630   1
   6   1   1 170.849 7.59642   3
   6   1   1 163.420 7.85846   7
  -7  -1  -1 44.1447 2.72294   4
  -7  -1  -1 42.8214 2.74719   1
  -7  -1  -1 38.5911 2.34557   8
  -7  -1  -1 44.1269 2.27384   5
  -7  -1  -1 45.0532 2.84078   7
   7   1   1 42.9373 2.34143   6
   7   1   1 44.8695 2.83200   1
   7   1   1 42.2505 2.15748   3
   7   1   1 39.9063 2.55853   8
   7   1   1 42.5650 2.66562   7
  -8  -1  -1 1.55962 0.72349   5
  -8  -1  -1 1.76713 1.27604   4
  -8  -1  -1 1.79894 1.06357   8
  -8  -1  -1 2.08441 1.27033   7
  -8  -1  -1 1.46209 1.10357   1
   8   1   1 1.80716 0.66494   3
   8   1   1 0.32528 1.11945   1
   8   1   1 2.98899 1.25060   7
   8   1   1 0.76143 1.03659   8
   8   1   1 1.87206 0.93040   6
  -9  -1  -1 7.44206 1.14026   8
  -9  -1  -1 6.66993 1.62289   1
  -9  -1  -1 8.65328 1.62057   7
  -9  -1  -1 6.02521 0.93362   5
  -9  -1  -1 8.72825 1.60333   4
   9   1   1 6.24981 1.32562   8
   9   1   1 6.31167 1.16437   6
   9   1   1 8.43252 1.52552   7
   9   1   1 6.23833 0.83515   3
   9   1   1 4.76215 1.44321   1
 -10  -1  -1 1.92083 1.33604   8
 -10  -1  -1 1.99420 1.41342   1
 -10  -1  -1 1.58449 1.59752   4
 -10  -1  -1 2.31846 0.84618   5
 -10  -1  -1 1.49424 1.50914   7
  10   1   1 3.97767 0.86225   3
  10   1   1 2.99363 1.17636   6
  10   1   1 3.79137 1.52141   1
  10   1   1 1.18081 1.33262   8
  10   1   1 5.77063 1.51050   7
 -11  -1  -1 0.06893 1.58578   7
 -11  -1  -1 -1.0955 1.48319   1
 -11  -1  -1 1.47919 0.93562   5
 -11  -1  -1 0.12215 1.67062   4
 -11  -1  -1 -0.6807 1.46499   8
  11   1   1 0.17438 0.87387   3
  11   1   1 -1.1963 1.35521   1
  11   1   1 -0.3519 1.22536   6
  11   1   1 -0.6599 1.55762   7
  11   1   1 1.22112 1.40726   8
 -12  -1  -1 3.65188 1.80755   7
 -12  -1  -1 -1.0591 0.92704   5
 -12  -1  -1 1.18461 1.53522   1
 -12  -1  -1 3.00560 1.84630   4
 -12  -1  -1 0.15527 1.65639   8
  12   1   1 2.04791 1.39414   6
  12   1   1 0.54204 0.95427   3
  12   1   1 -1.8636 1.66212   1
  12   1   1 1.31509 1.58878   8
 -13  -1  -1 -0.9649 1.83464   8
 -13  -1  -1 0.86553 1.93807   4
 -13  -1  -1 2.78999 1.14503   5
 -13  -1  -1 1.24778 1.85108   7
 -13  -1  -1 -0.0706 1.87220   1
  13   1   1 -1.1373 1.61927   1
  13   1   1 1.33482 1.05594   3
  13   1   1 -1.1486 1.47557   6
  13   1   1 1.41449 1.80119   8
 -14  -1  -1 1.75269 1.16919   5
 -14  -1  -1 -0.6431 1.10026   5
 -14  -1  -1 -0.0071 1.65843   1
 -14  -1  -1 1.08213 2.19984   4
 -14  -1  -1 2.03734 2.06855   8
 -14  -1  -1 0.71126 1.99400   7
  14   1   1 0.30829 1.64308   6
  14   1   1 1.70549 1.82858   1
  14   1   1 -0.4754 1.08273   3
  14   1   1 0.63092 1.99467   8
 -15  -1  -1 -0.9833 1.07845   5
 -15  -1  -1 -1.2662 1.10182   5
 -15  -1  -1 0.91239 2.27970   4
 -15  -1  -1 -0.4506 2.13118   7
 -15  -1  -1 -0.7300 1.71744   1
  15   1   1 0.73401 1.97380   1
  15   1   1 -1.0396 2.03097   8
  15   1   1 0.36899 1.16034   3
  15   1   1 0.22653 1.76586   6
 -16  -1  -1 2.30477 2.24250   7
 -16  -1  -1 0.41849 1.14764   5
 -16  -1  -1 1.44548 1.95687   1
 -16  -1  -1 -0.3724 2.36794   4
  16   1   1 -3.8688 2.05663   1
  16   1   1 -1.2557 1.90131   6
  16   1   1 0.04286 1.19711   3
  16   1   1 1.08232 2.16195   8
 -17  -1  -1 -1.3847 2.62647   4
 -17  -1  -1 0.75944 1.13137   5
 -17  -1  -1 2.03425 1.86617   1
 -17  -1  -1 -2.7738 2.20443   7
  17   1   1 -0.8009 2.24413   8
  17   1   1 0.76962 1.23755   3
  17   1   1 -1.0986 1.90076   6
  16  -2  -1 5.77547 2.24294   6
  16  -2  -1 3.50146 1.68654   3
  16  -2  -1 8.45619 2.47127   8
 -16   2   1 8.36081 2.75119   4
 -16   2   1 4.35071 2.41330   7
 -16   2   1 4.15778 2.07948   1
 -16   2   1 1.98163 1.11094   5
  15  -2  -1 18.7525 2.51904   6
  15  -2  -1 16.8414 2.07678   3
  15  -2  -1 13.1888 2.86589   1
  15  -2  -1 22.2986 2.83218   8
 -15   2   1 22.2839 2.17834   5
 -15   2   1 19.6761 2.83435   1
 -15   2   1 20.7586 3.00768   4
 -15   2   1 22.0198 2.89164   7
  14  -2  -1 8.18278 2.39772   1
  14  -2  -1 6.97196 2.05855   6
  14  -2  -1 2.88092 2.09819   8
  14  -2  -1 4.78597 1.49421   3
 -14   2   1 7.81296 1.15486   5
 -14   2   1 6.42066 2.34997   4
 -14   2   1 4.27567 1.15061   5
 -14   2   1 4.03839 2.14493   1
 -14   2   1 7.44546 2.24421   7
  13  -2  -1 -0.5517 1.88662   1
  13  -2  -1 4.43029 1.77460   6
  13  -2  -1 5.62887 2.00233   8
  13  -2  -1 4.36487 1.39405   3
 -13   2   1 2.98339 0.99416   5
 -13   2   1 5.74992 1.92341   1
 -13   2   1 4.43964 1.09130   5
 -13   2   1 3.16838 2.03242   8
 -13   2   1 3.93092 1.97555   7
 -13   2   1 4.52137 2.07410   4
  12  -2  -1 -0.4479 1.64654   8
  12  -2  -1 -0.5853 1.51258   6
  12  -2  -1 -2.8796 1.46026   1
  12  -2  -1 -0.3003 1.17116   3
 -12   2   1 -1.5548 1.71683   8
 -12   2   1 1.10285 1.52298   1
 -12   2   1 -0.6367 1.70585   7
 -12   2   1 -0.2238 0.88157   5
 -12   2   1 -0.0127 1.74036   4
 -12   2   1 0.00116 0.93479   5
  11  -2  -1 45.4499 3.33046   8
  11  -2  -1 45.5504 2.98509   6
  11  -2  -1 43.6257 3.89626   1
  11  -2  -1 42.7338 2.79634   3
 -11   2   1 43.4018 2.58974   5
 -11   2   1 41.9163 2.54707   5
 -11   2   1 38.0101 3.41759   1
 -11   2   1 44.3116 3.44603   7
 -11   2   1 37.3138 2.90920   8
 -11   2   1 47.7857 3.33739   4
 -11   2   1 40.2426 2.70648   3
  10  -2  -1 51.5930 3.32601   8
  10  -2  -1 44.0643 3.81802   1
  10  -2  -1 48.9783 3.61215   7
  10  -2  -1 51.7806 3.04561   6
  10  -2  -1 44.2250 2.89008   3
 -10   2   1 45.6826 2.83797   3
 -10   2   1 55.1511 3.57366   7
 -10   2   1 47.2989 2.67554   5
 -10   2   1 48.5646 3.39472   8
 -10   2   1 52.6712 3.38677   4
 -10   2   1 43.4658 3.67877   1
 -10   2   1 41.6320 2.67674   5
   9  -2  -1 131.683 6.68637   7
   9  -2  -1 126.890 7.00645   1
   9  -2  -1 127.982 6.29591   6
   9  -2  -1 133.265 6.43655   8
   9  -2  -1 131.422 6.21235   3
  -9   2   1 142.412 6.62807   7
  -9   2   1 130.301 6.48061   4
  -9   2   1 124.945 6.18130   3
  -9   2   1 135.932 6.09144   5
  -9   2   1 133.665 6.33380   8
  -9   2   1 125.223 6.94052   1
  -9   2   1 136.526 6.10141   5
   8  -2  -1 124.639 5.89251   8
   8  -2  -1 121.202 6.39953   1
   8  -2  -1 115.756 5.67770   3
   8  -2  -1 124.416 6.12417   7
   8  -2  -1 118.239 5.77835   6
  -8   2   1 130.700 6.00750   7
  -8   2   1 129.273 5.93148   8
  -8   2   1 117.847 5.89907   4
  -8   2   1 119.845 5.57614   5
  -8   2   1 116.642 5.64966   3
  -8   2   1 111.957 6.22098   1
  -8   2   1 124.905 5.59970   5
   7  -2  -1 264.631 11.6596   6
   7  -2  -1 293.759 11.6324   3
   7  -2  -1 259.635 11.8436   7
   7  -2  -1 260.766 12.1506   1
   7  -2  -1 256.549 11.7161   8
  -7   2   1 233.629 12.0433   1
  -7   2   1 263.528 11.5342   5
  -7   2   1 260.988 11.5274   5
  -7   2   1 264.711 11.7381   8
  -7   2   1 262.561 11.8225   7
  -7   2   1 254.923 11.7452   4
  -7   2   1 256.329 11.5887   3
   6  -2  -1 43.0975 2.32544   3
   6  -2  -1 42.5185 2.50405   8
   6  -2  -1 41.2503 2.85803   1
   6  -2  -1 46.9753 2.37147   6
   6  -2  -1 41.1801 2.67437   7
  -6   2   1 37.2125 2.65303   1
  -6   2   1 39.9106 2.49885   4
  -6   2   1 43.4635 2.22779   5
  -6   2   1 50.9335 2.71169   7
  -6   2   1 42.0253 2.28200   3
  -6   2   1 45.0715 2.53134   8
   5  -2  -1 5.41373 0.81466   3
   5  -2  -1 5.34694 1.09994   1
   5  -2  -1 4.33823 0.96499   8
   5  -2  -1 5.92685 0.89168   6
  -5   2   1 7.29838 1.16056   7
  -5   2   1 3.23942 0.72684   3
  -5   2   1 4.98303 1.00516   4
  -5   2   1 4.46716 0.67562   5
  -5   2   1 4.52783 0.96434   8
  -5   2   1 5.00315 1.06458   1
   4  -2  -1 106.886 5.41901   1
   4  -2  -1 109.876 5.21192   8
   4  -2  -1 103.951 5.10286   3
   4  -2  -1 114.280 5.13449   6
   4  -2  -1 126.227 5.31801   7
  -4   2   1 106.281 5.10364   3
  -4   2   1 109.620 5.14384   8
  -4   2   1 121.745 5.47067   1
  -4   2   1 108.518 5.18200   4
  -4   2   1 109.427 5.05701   5
  -4   2   1 125.003 5.31205   7
   3  -2  -1 60.5741 2.95772   3
   3  -2  -1 65.9485 2.98305   8
   3  -2  -1 66.5316 3.10470   7
   3  -2  -1 63.0870 2.95494   6
   3  -2  -1 63.9390 3.20989   1
  -3   2   1 60.7293 2.94625   3
  -3   2   1 61.5271 2.90044   5
  -3   2   1 61.8638 3.04012   8
  -3   2   1 61.5651 3.11420   7
  -3   2   1 60.3901 2.97904   4
  -3   2   1 62.2874 3.25970   1
   2  -2  -1 82.6239 4.02508   3
   2  -2  -1 84.6191 4.24113   1
   2  -2  -1 98.6887 4.14882   7
   2  -2  -1 88.2002 3.99460   5
   2  -2  -1 96.6221 4.10440   8
   2  -2  -1 93.2096 4.02419   6
  -2   2   1 83.0054 4.02234   3
  -2   2   1 81.8691 4.20474   1
  -2   2   1 84.4257 4.03497   4
  -2   2   1 89.2335 4.00594   5
  -2   2   1 93.5971 4.13724   7
  -2   2   1 94.5061 4.09528   8
   1  -2  -1 236.725 10.4936   1
   1  -2  -1 239.700 10.3369   6
  -1   2   1 235.318 10.4947   1
   0  -2  -1 622.562 29.1279   2
   0   2   1 622.847 29.1252   2
  -1  -2  -1 66.5686 2.97784   1
  -1  -2  -1 60.7855 2.79900   3
  -1  -2  -1 59.7883 2.75939   6
  -1  -2  -1 63.1224 2.83438   7
  -1  -2  -1 64.3060 2.88075   5
   1   2   1 60.8267 2.79645   3
   1   2   1 67.3567 2.87760   5
  -2  -2  -1 9.87075 0.95966   8
  -2  -2  -1 9.11695 1.12882   1
  -2  -2  -1 9.06120 0.85782   5
  -2  -2  -1 9.46514 0.85652   7
  -2  -2  -1 8.74940 0.61587   3
   2   2   1 10.2741 0.90392   5
   2   2   1 9.77393 0.96880   8
   2   2   1 8.95520 0.59877   3
   2   2   1 9.06228 1.00640   1
  -3  -2  -1 68.2655 3.26126   5
  -3  -2  -1 67.4051 3.27034   8
  -3  -2  -1 70.5761 3.49390   1
  -3  -2  -1 77.9146 3.46001   4
   3   2   1 75.3501 3.35731   8
   3   2   1 69.8773 3.15372   3
   3   2   1 69.6837 3.26674   5
   3   2   1 68.2841 3.48398   1
  -4  -2  -1 0.63196 0.50198   5
  -4  -2  -1 0.09479 0.72993   8
  -4  -2  -1 -0.5237 1.00281   4
  -4  -2  -1 -0.0520 0.75893   7
  -4  -2  -1 -0.3683 0.88214   1
   4   2   1 0.37828 0.37521   3
   4   2   1 0.64382 0.71536   8
   4   2   1 0.14668 0.50944   5
   4   2   1 1.01785 0.70511   7
   4   2   1 0.54836 0.84171   1
   4   2   1 -0.2779 0.51316   6
  -5  -2  -1 -0.1744 0.56356   5
  -5  -2  -1 0.36817 0.82214   8
  -5  -2  -1 -0.1611 0.96468   1
   5   2   1 -0.1171 0.98787   1
   5   2   1 1.31747 0.65757   6
   5   2   1 0.21368 0.59502   5
   5   2   1 -0.1017 0.43010   3
   5   2   1 0.30662 0.84919   8
  -6  -2  -1 49.5675 2.77998   1
  -6  -2  -1 41.3738 2.86078   4
  -6  -2  -1 41.4721 2.22192   5
  -6  -2  -1 40.2661 2.47357   8
  -6  -2  -1 37.1927 2.68753   7
   6   2   1 42.1248 2.23408   5
   6   2   1 40.1397 2.50608   8
   6   2   1 42.7857 2.71020   1
   6   2   1 45.0860 2.25333   6
   6   2   1 41.5502 2.65785   7
   6   2   1 42.9198 2.08852   3
  -7  -2  -1 64.3245 3.44555   8
  -7  -2  -1 62.4147 3.53897   7
  -7  -2  -1 65.4719 3.20987   5
  -7  -2  -1 65.3742 3.64248   4
  -7  -2  -1 63.6010 3.71212   1
   7   2   1 64.3722 3.47643   7
   7   2   1 70.4048 3.79794   1
   7   2   1 63.4689 3.45191   8
   7   2   1 68.4346 3.26740   6
   7   2   1 69.0981 3.10630   3
  -8  -2  -1 62.6480 3.31455   8
  -8  -2  -1 52.9974 3.55296   1
  -8  -2  -1 59.8988 3.45897   4
  -8  -2  -1 60.9041 3.01569   5
  -8  -2  -1 59.2532 3.50546   7
   8   2   1 64.4402 3.46667   7
   8   2   1 54.1583 3.29816   8
   8   2   1 63.5858 3.68027   1
   8   2   1 62.8398 2.92037   3
   8   2   1 57.8753 3.05629   6
  -9  -2  -1 3.19642 1.23958   8
  -9  -2  -1 3.24347 1.42409   1
  -9  -2  -1 4.82740 0.84746   5
  -9  -2  -1 4.62319 1.51868   7
  -9  -2  -1 5.78026 1.60101   4
   9   2   1 5.39837 1.11324   6
   9   2   1 2.24190 1.26475   8
   9   2   1 4.28173 1.39054   7
   9   2   1 2.92413 0.75317   3
   9   2   1 3.53254 1.48606   1
 -10  -2  -1 9.50898 1.10405   5
 -10  -2  -1 11.6571 1.71857   7
 -10  -2  -1 6.55942 1.80355   4
 -10  -2  -1 8.46842 1.49593   8
 -10  -2  -1 8.05401 1.84675   1
  10   2   1 9.95723 1.05133   3
  10   2   1 10.1116 1.35950   6
  10   2   1 6.95232 1.23864   8
  10   2   1 11.1268 1.65583   7
  10   2   1 9.41161 1.90114   1
 -11  -2  -1 2.27731 1.63865   1
 -11  -2  -1 0.28248 0.88779   5
 -11  -2  -1 -0.5160 1.41952   8
 -11  -2  -1 -0.8682 1.68689   4
 -11  -2  -1 1.17356 1.68749   7
  11   2   1 -0.5681 1.57231   1
  11   2   1 -0.3048 0.82615   3
  11   2   1 0.70425 1.54583   7
  11   2   1 -1.0238 1.39037   8
  11   2   1 -0.7018 1.18748   6
 -12  -2  -1 2.28265 1.89074   4
 -12  -2  -1 -0.4930 1.68798   7
 -12  -2  -1 1.49287 1.53548   1
 -12  -2  -1 0.89398 0.96170   5
 -12  -2  -1 -2.8533 1.56440   8
  12   2   1 -1.6994 1.25604   6
  12   2   1 1.21697 1.80818   1
  12   2   1 0.18792 1.25994   8
  12   2   1 0.20648 0.90506   3
 -13  -2  -1 -0.5392 1.42389   8
 -13  -2  -1 1.74721 2.03735   4
 -13  -2  -1 1.79121 1.85706   7
 -13  -2  -1 -0.4329 1.05738   5
 -13  -2  -1 0.83813 1.63799   1
  13   2   1 1.13361 1.80410   1
  13   2   1 0.91286 1.00398   3
  13   2   1 0.02144 1.48606   6
  13   2   1 -1.1102 1.77669   8
 -14  -2  -1 1.61873 2.06918   1
 -14  -2  -1 1.65210 1.14532   5
 -14  -2  -1 1.34673 2.12546   8
 -14  -2  -1 4.04218 2.27805   4
 -14  -2  -1 2.74500 2.04361   7
  14   2   1 1.73941 2.22031   1
  14   2   1 3.01457 2.04006   8
  14   2   1 2.04035 1.13262   3
  14   2   1 0.36027 1.66449   6
 -15  -2  -1 -0.6631 1.12310   5
 -15  -2  -1 0.25719 2.31439   4
 -15  -2  -1 -1.6943 1.64228   1
 -15  -2  -1 1.70430 1.20779   5
 -15  -2  -1 3.62844 2.12079   7
  15   2   1 -0.1187 1.73653   6
  15   2   1 1.21989 1.15503   3
  15   2   1 -0.3212 1.97395   1
  15   2   1 -0.0838 2.00606   8
 -16  -2  -1 -3.2034 2.34412   4
 -16  -2  -1 2.60337 2.17091   1
 -16  -2  -1 2.34769 2.27545   7
 -16  -2  -1 -0.3399 1.12665   5
  16   2   1 -0.8106 1.15910   3
  16   2   1 -1.5449 1.76569   1
  16   2   1 -0.3198 2.23073   8
  16   2   1 -0.8348 1.82084   6
 -17  -2  -1 1.12884 2.38094   7
 -17  -2  -1 2.51248 2.03232   1
 -17  -2  -1 -0.9332 1.09239   5
 -17  -2  -1 -1.2840 2.59122   4
  17   2   1 -0.2787 1.95596   6
  17   2   1 1.59247 2.40959   8
  17   2   1 -1.1182 1.15797   3
  16  -3  -1 15.1148 2.68162   6
  15  -3  -1 19.7823 2.16754   3
  15  -3  -1 20.3111 3.08526   1
  15  -3  -1 22.1775 2.86059   8
  15  -3  -1 24.0219 2.73155   6
 -15   3   1 31.4136 3.74112   4
 -15   3   1 15.9801 2.80080   1
 -15   3   1 26.3941 3.07926   7
 -15   3   1 22.5862 2.21971   5
  14  -3  -1 6.45244 2.38213   1
  14  -3  -1 9.09068 2.11678   6
  14  -3  -1 9.53277 1.68307   3
  14  -3  -1 7.17045 2.27863   8
 -14   3   1 11.1652 2.45596   4
 -14   3   1 9.55351 2.38695   1
 -14   3   1 9.27679 1.31364   5
 -14   3   1 15.0664 2.56803   7
 -14   3   1 8.47485 1.22436   5
  13  -3  -1 0.69131 1.38224   3
  13  -3  -1 2.05395 1.70593   6
  13  -3  -1 1.59819 2.00865   1
  13  -3  -1 -1.4763 1.79814   8
 -13   3   1 1.37280 1.66039   1
 -13   3   1 2.84082 1.95919   8
 -13   3   1 2.25523 1.94714   7
 -13   3   1 2.11950 1.90142   4
 -13   3   1 0.15348 1.01948   5
 -13   3   1 0.27070 0.94724   5
  12  -3  -1 -1.6324 1.62935   8
  12  -3  -1 -0.8427 1.52731   6
  12  -3  -1 1.65923 1.88372   1
  12  -3  -1 2.04374 1.21873   3
 -12   3   1 0.92175 1.53462   1
 -12   3   1 0.38867 0.97066   5
 -12   3   1 2.74438 1.84586   7
 -12   3   1 1.00757 1.79489   4
 -12   3   1 -2.5157 1.63186   8
 -12   3   1 0.38031 1.08459   3
  11  -3  -1 28.0434 2.34709   3
  11  -3  -1 28.9504 2.53629   6
  11  -3  -1 24.3437 2.96302   1
  11  -3  -1 26.5986 2.89308   8
 -11   3   1 28.4590 2.97870   1
 -11   3   1 28.3614 2.08632   5
 -11   3   1 27.4224 2.09692   5
 -11   3   1 22.9525 2.23068   3
 -11   3   1 28.6366 2.88877   4
 -11   3   1 26.1319 2.91764   7
 -11   3   1 24.8324 2.49019   8
  10  -3  -1 30.2144 3.30432   7
  10  -3  -1 37.8224 2.89972   8
  10  -3  -1 35.0269 2.48689   3
  10  -3  -1 36.8593 3.42896   1
  10  -3  -1 34.8342 2.60709   6
 -10   3   1 32.0957 3.13249   7
 -10   3   1 34.1644 3.02923   1
 -10   3   1 38.6035 2.28252   5
 -10   3   1 36.5916 2.76975   4
 -10   3   1 34.1066 2.41304   3
 -10   3   1 32.2073 2.24106   5
 -10   3   1 33.0587 2.93905   8
   9  -3  -1 157.162 7.01159   6
   9  -3  -1 144.325 6.88653   3
   9  -3  -1 155.087 7.74969   1
   9  -3  -1 145.204 7.08139   8
   9  -3  -1 142.127 7.33636   7
  -9   3   1 138.110 6.78607   5
  -9   3   1 146.995 7.28072   7
  -9   3   1 148.772 6.88753   3
  -9   3   1 141.009 7.55906   1
  -9   3   1 152.004 7.14486   8
  -9   3   1 153.059 7.15685   4
  -9   3   1 147.520 6.78308   5
   8  -3  -1 265.345 12.7785   7
   8  -3  -1 282.925 12.5660   6
   8  -3  -1 273.143 12.4964   3
   8  -3  -1 289.311 12.6611   8
   8  -3  -1 282.992 13.1432   1
  -8   3   1 284.173 12.6692   8
  -8   3   1 280.303 12.4977   3
  -8   3   1 284.824 12.4361   5
  -8   3   1 282.197 12.7540   7
  -8   3   1 289.780 13.2052   1
  -8   3   1 268.809 12.6329   4
   7  -3  -1 134.480 6.29121   3
   7  -3  -1 135.424 6.42625   8
   7  -3  -1 134.931 6.81428   1
   7  -3  -1 140.137 6.33924   6
   7  -3  -1 135.303 6.57549   7
  -7   3   1 136.228 6.53525   7
  -7   3   1 124.115 6.80255   1
  -7   3   1 141.702 6.45938   8
  -7   3   1 136.926 6.27085   3
  -7   3   1 141.775 6.22203   5
  -7   3   1 135.100 6.41477   4
   6  -3  -1 40.9249 2.76836   7
   6  -3  -1 42.3835 2.49712   8
   6  -3  -1 40.8612 2.29593   3
   6  -3  -1 43.0610 2.34639   6
   6  -3  -1 38.8720 2.69048   1
  -6   3   1 37.4417 2.65995   1
  -6   3   1 43.0222 2.28063   3
  -6   3   1 44.4714 2.68611   7
  -6   3   1 39.7336 2.42204   4
  -6   3   1 44.4294 2.24788   5
  -6   3   1 44.4548 2.51680   8
   5  -3  -1 20.6969 1.93896   7
   5  -3  -1 18.1335 1.38992   6
   5  -3  -1 17.0494 1.60432   8
   5  -3  -1 14.2644 1.63893   1
   5  -3  -1 14.2424 1.37285   3
  -5   3   1 14.6258 1.53989   8
  -5   3   1 16.3643 1.42049   4
  -5   3   1 19.4082 1.74611   7
  -5   3   1 16.0302 1.32097   3
  -5   3   1 17.1725 1.29614   5
  -5   3   1 18.0365 1.80067   1
   4  -3  -1 367.691 15.9280   6
   4  -3  -1 357.753 16.2423   1
   4  -3  -1 370.008 15.9849   8
   4  -3  -1 364.466 16.0438   7
  -4   3   1 365.598 15.9777   8
  -4   3   1 362.914 15.9121   3
  -4   3   1 355.178 15.9441   4
   3  -3  -1 113.664 4.91061   6
   3  -3  -1 105.470 5.22010   1
   3  -3  -1 118.623 4.95966   8
   3  -3  -1 108.975 5.05473   7
   3  -3  -1 102.897 4.91988   3
   3  -3  -1 106.050 4.87029   5
  -3   3   1 104.114 4.91370   4
  -3   3   1 107.261 5.04985   7
  -3   3   1 104.427 4.91030   3
  -3   3   1 106.826 4.88796   5
  -3   3   1 109.108 5.19234   1
  -3   3   1 111.655 4.98819   8
   2  -3  -1 806.663 35.2175   1
   1  -3  -1 143.468 6.64552   3
   1  -3  -1 146.018 6.64880   5
   1  -3  -1 148.030 6.83011   1
   1  -3  -1 149.039 6.61828   6
   1  -3  -1 153.293 6.68287   7
  -1   3   1 159.310 6.68018   5
  -1   3   1 158.698 6.70072   7
  -1   3   1 147.318 6.64972   3
  -1   3   1 144.266 6.61394   4
  -1   3   1 160.290 6.66624   8
  -1   3   1 144.856 6.81801   1
   0  -3  -1 176.236 7.89734   6
   0  -3  -1 181.284 7.97101   5
   0  -3  -1 183.394 8.10015   1
   0   3   1 190.896 8.12224   1
   0   3   1 174.067 7.90845   4
   1   3   1 762.560 36.1587   2
  -2  -3  -1 553.888 24.0167   1
   2   3   1 543.791 24.0037   1
  -3  -3  -1 1.12382 0.41399   3
  -3  -3  -1 1.88462 0.57814   8
  -3  -3  -1 1.48358 0.61486   5
  -3  -3  -1 0.67624 0.78163   1
   3   3   1 2.67082 0.74982   8
   3   3   1 0.12942 0.73970   1
   3   3   1 1.12002 0.39115   3
  -4  -3  -1 1.03484 0.85563   1
  -4  -3  -1 2.28489 1.10777   4
  -4  -3  -1 2.46489 0.73013   7
  -4  -3  -1 1.06318 0.75957   8
  -4  -3  -1 1.62377 0.59904   5
   4   3   1 1.17222 0.79999   8
   4   3   1 1.28623 0.42975   3
   4   3   1 1.80854 0.61141   5
   4   3   1 2.37665 0.90438   1
   4   3   1 1.63769 0.66084   7
  -5  -3  -1 45.3393 2.32647   5
  -5  -3  -1 39.9145 2.81992   1
  -5  -3  -1 48.3420 2.56093   8
   5   3   1 41.0749 2.71537   1
   5   3   1 46.9310 2.27459   6
   5   3   1 51.6708 2.58032   8
   5   3   1 44.3299 2.19131   3
   5   3   1 46.4922 2.34873   5
  -6  -3  -1 297.705 13.0610   4
  -6  -3  -1 293.218 12.9781   7
  -6  -3  -1 288.504 12.8121   5
  -6  -3  -1 289.963 12.9226   8
   6   3   1 295.114 12.9419   8
   6   3   1 282.254 12.9070   7
   6   3   1 288.829 13.2534   1
   6   3   1 295.024 12.8216   5
   6   3   1 288.997 12.7965   6
   6   3   1 293.101 12.7334   3
  -7  -3  -1 100.563 5.00962   4
  -7  -3  -1 98.0417 4.93968   7
  -7  -3  -1 96.1551 4.62434   5
  -7  -3  -1 97.9347 4.74014   8
  -7  -3  -1 91.3662 5.12051   1
   7   3   1 98.6647 4.64965   6
   7   3   1 103.248 4.65216   5
   7   3   1 103.744 5.22692   1
   7   3   1 100.158 4.52994   3
   7   3   1 99.8544 4.86241   8
   7   3   1 106.071 4.86596   7
  -8  -3  -1 70.5138 4.09763   1
  -8  -3  -1 76.1212 3.95165   7
  -8  -3  -1 72.0820 3.48523   5
  -8  -3  -1 71.5832 3.94431   4
  -8  -3  -1 69.1067 3.75363   8
   8   3   1 73.3581 3.80718   7
   8   3   1 73.3229 3.36300   3
   8   3   1 69.9787 3.52591   6
   8   3   1 66.7848 3.47061   5
   8   3   1 70.8882 4.26726   1
   8   3   1 65.2714 3.75775   8
  -9  -3  -1 0.87167 1.42233   7
  -9  -3  -1 2.14764 1.51213   4
  -9  -3  -1 0.38043 1.29979   1
  -9  -3  -1 0.19605 1.17949   8
  -9  -3  -1 0.10795 0.74172   5
   9   3   1 0.45576 1.21145   8
   9   3   1 1.28131 0.69316   3
   9   3   1 2.54262 1.26887   7
   9   3   1 0.76050 1.40819   1
   9   3   1 0.67230 0.98067   6
 -10  -3  -1 -0.2554 1.26296   1
 -10  -3  -1 0.97592 1.59386   4
 -10  -3  -1 0.70648 0.84786   5
 -10  -3  -1 -0.3691 1.32715   8
 -10  -3  -1 0.41090 1.46613   7
  10   3   1 2.23285 1.40342   7
  10   3   1 -0.7246 1.06484   6
  10   3   1 1.71857 1.59626   1
  10   3   1 -0.2464 1.31088   8
  10   3   1 0.43973 0.72277   3
 -11  -3  -1 14.3106 1.95832   7
 -11  -3  -1 10.6880 1.22232   5
 -11  -3  -1 10.9941 1.81772   8
 -11  -3  -1 15.4960 2.32203   1
 -11  -3  -1 15.9788 2.20688   4
  11   3   1 12.2976 1.84440   7
  11   3   1 11.1236 1.78083   8
  11   3   1 12.3325 1.18977   3
  11   3   1 10.4025 1.53526   6
  11   3   1 12.6207 2.11777   1
 -12  -3  -1 0.61875 1.68337   7
 -12  -3  -1 -1.5742 1.64612   8
 -12  -3  -1 1.11424 1.90442   4
 -12  -3  -1 -0.5641 1.64902   1
 -12  -3  -1 0.50598 0.98649   5
  12   3   1 0.40857 0.89798   3
  12   3   1 0.15316 1.32852   6
  12   3   1 0.73305 1.68762   1
  12   3   1 -0.9882 1.57075   7
  12   3   1 0.47662 1.28136   8
 -13  -3  -1 -1.7270 1.83133   8
 -13  -3  -1 0.52949 1.86258   7
 -13  -3  -1 0.45430 1.10776   5
 -13  -3  -1 0.55697 2.02694   4
 -13  -3  -1 -1.6579 1.75679   1
  13   3   1 -1.2049 0.94958   3
  13   3   1 -0.3300 1.79153   8
  13   3   1 1.91219 1.46066   6
  13   3   1 2.02677 1.83442   1
 -14  -3  -1 3.48756 2.23389   4
 -14  -3  -1 4.13720 2.06425   7
 -14  -3  -1 4.02891 2.11538   1
 -14  -3  -1 0.92824 1.17254   5
 -14  -3  -1 2.12701 2.18945   8
  14   3   1 3.16683 1.73744   6
  14   3   1 1.09537 1.60401   8
  14   3   1 2.69067 1.13355   3
  14   3   1 -0.7175 2.04166   1
 -15  -3  -1 2.65456 1.92792   1
 -15  -3  -1 2.61314 2.21893   7
 -15  -3  -1 2.74395 2.39350   4
 -15  -3  -1 1.17759 1.18260   5
  15   3   1 0.56620 1.11619   3
  15   3   1 1.96370 1.78489   6
  15   3   1 1.28179 2.15795   8
  15   3   1 -1.8380 1.74552   1
 -16  -3  -1 -2.4164 2.41173   4
 -16  -3  -1 1.04479 1.88603   1
 -16  -3  -1 0.39730 1.18810   5
 -16  -3  -1 2.18767 2.21233   7
  16   3   1 -0.4141 2.01454   1
  16   3   1 -2.9588 2.16283   8
  16   3   1 0.39653 1.16474   3
  16   3   1 0.24262 1.82998   6
 -17  -3  -1 -0.1906 2.56718   4
 -17  -3  -1 -4.4367 2.05527   1
 -17  -3  -1 1.37317 1.18495   5
 -17  -3  -1 -0.3584 2.27395   7
  17   3   1 -1.8203 1.97021   6
  17   3   1 0.65640 1.15469   3
  17   3   1 -2.7277 2.25275   8
  17   3   1 5.16502 2.26974   1
  15  -4  -1 6.76003 2.25179   8
  15  -4  -1 6.19927 1.73654   3
  15  -4  -1 5.29877 2.20179   6
  15  -4  -1 7.68981 2.61203   1
 -15   4   1 2.00009 2.25026   7
 -15   4   1 7.33540 2.34053   1
 -15   4   1 7.75175 2.66259   4
  14  -4  -1 24.9966 3.35138   1
  14  -4  -1 21.5436 2.67324   6
  14  -4  -1 25.9572 2.82038   3
  14  -4  -1 37.6635 3.61835   8
 -14   4   1 27.1616 3.33810   1
 -14   4   1 30.6861 3.60341   4
 -14   4   1 29.8538 2.39206   5
 -14   4   1 22.3778 2.86314   7
 -14   4   1 25.8914 2.25528   5
  13  -4  -1 0.32730 1.73491   1
  13  -4  -1 1.12391 1.34073   3
  13  -4  -1 2.57144 1.76165   6
  13  -4  -1 -2.6534 1.77628   8
 -13   4   1 1.46156 1.07729   5
 -13   4   1 2.38788 2.01226   7
 -13   4   1 0.99728 1.89213   4
 -13   4   1 -1.4990 0.89604   5
 -13   4   1 2.34604 1.91019   1
  12  -4  -1 7.81104 1.79338   6
  12  -4  -1 9.36832 1.94692   8
  12  -4  -1 11.6926 2.29906   1
  12  -4  -1 7.79556 1.47251   3
 -12   4   1 11.0699 2.05947   4
 -12   4   1 9.57778 1.28916   5
 -12   4   1 9.59796 2.12234   8
 -12   4   1 7.37642 1.17800   5
 -12   4   1 13.2015 2.39177   1
 -12   4   1 12.3894 2.17718   7
  11  -4  -1 42.4492 3.01747   3
  11  -4  -1 49.3305 3.47636   8
  11  -4  -1 42.1617 3.74849   1
  11  -4  -1 45.5228 3.25925   6
 -11   4   1 55.0054 3.54455   8
 -11   4   1 47.6452 3.59801   7
 -11   4   1 41.4095 2.97722   3
 -11   4   1 44.9469 2.78022   5
 -11   4   1 46.9668 2.85724   5
 -11   4   1 46.3471 3.90877   1
 -11   4   1 47.4697 3.38401   4
  10  -4  -1 153.681 7.07271   6
  10  -4  -1 146.391 6.95845   3
  10  -4  -1 138.273 7.74283   1
  10  -4  -1 154.638 7.24230   8
 -10   4   1 151.803 6.86510   5
 -10   4   1 140.950 7.70880   1
 -10   4   1 147.114 7.24826   8
 -10   4   1 143.452 7.19396   4
 -10   4   1 142.452 6.95609   3
 -10   4   1 154.752 7.40969   7
 -10   4   1 138.884 6.82138   5
   9  -4  -1 34.4013 2.87850   8
   9  -4  -1 42.1498 2.76123   6
   9  -4  -1 43.3618 2.68359   3
   9  -4  -1 42.5950 3.29097   7
   9  -4  -1 40.5292 3.49733   1
  -9   4   1 40.6999 3.20685   7
  -9   4   1 46.6823 3.06562   8
  -9   4   1 39.5629 2.81244   4
  -9   4   1 42.0810 2.63989   3
  -9   4   1 41.5957 3.38860   1
  -9   4   1 44.2132 2.50195   5
  -9   4   1 42.8740 2.55701   5
   8  -4  -1 122.252 6.53993   1
   8  -4  -1 129.485 5.97696   6
   8  -4  -1 124.073 5.94446   3
   8  -4  -1 121.564 6.34733   7
   8  -4  -1 126.906 6.10785   8
  -8   4   1 128.953 5.90793   3
  -8   4   1 119.445 6.03186   4
  -8   4   1 118.310 5.83018   5
  -8   4   1 128.760 6.28695   7
  -8   4   1 127.745 6.14796   8
  -8   4   1 130.165 6.63686   1
   7  -4  -1 98.4799 5.39976   1
   7  -4  -1 98.6391 4.94841   8
   7  -4  -1 104.501 4.79708   3
   7  -4  -1 101.608 4.84073   6
   7  -4  -1 96.4027 5.16673   7
  -7   4   1 101.219 4.75410   3
  -7   4   1 100.396 4.72707   5
  -7   4   1 101.758 5.05785   7
  -7   4   1 95.0702 4.86384   4
  -7   4   1 103.239 4.98504   8
  -7   4   1 95.9511 5.27985   1
   6  -4  -1 90.4285 4.24331   6
   6  -4  -1 79.6104 4.30572   8
   6  -4  -1 90.7461 4.70154   1
   6  -4  -1 84.3246 4.48277   7
   6  -4  -1 93.6629 4.22165   3
  -6   4   1 86.3354 4.23878   8
  -6   4   1 88.9593 4.42889   7
  -6   4   1 85.1654 4.24779   4
  -6   4   1 90.9264 4.16181   5
  -6   4   1 87.1300 4.18431   3
  -6   4   1 87.3716 4.65409   1
   5  -4  -1 1.77864 0.75668   3
   5  -4  -1 -0.0365 1.03027   7
   5  -4  -1 1.26002 0.79844   6
   5  -4  -1 -0.5897 0.85415   8
   5  -4  -1 0.10925 0.85358   1
  -5   4   1 1.33806 0.96533   1
  -5   4   1 0.80652 0.76767   4
  -5   4   1 1.23210 0.98125   7
  -5   4   1 1.25627 0.68073   5
  -5   4   1 0.98337 0.69771   3
  -5   4   1 1.56851 0.86189   8
   4  -4  -1 153.456 6.61701   6
   4  -4  -1 138.913 6.61802   3
   4  -4  -1 151.645 6.70628   8
   4  -4  -1 140.595 6.98865   1
   4  -4  -1 147.361 6.79570   7
  -4   4   1 156.163 7.03186   1
  -4   4   1 148.298 6.62950   8
  -4   4   1 138.957 6.60079   4
  -4   4   1 148.424 6.59970   5
  -4   4   1 140.927 6.59803   3
  -4   4   1 145.932 6.74271   7
   3  -4  -1 808.802 35.3062   1
  -3   4   1 802.297 35.2996   1
   2  -4  -1 1744.86 81.3239   2
  -2   4   1 1772.74 81.5629   2
   1  -4  -1 262.455 11.4908   6
   1  -4  -1 265.624 11.7539   1
  -1   4   1 258.802 11.5297   3
  -1   4   1 272.625 11.5508   8
  -1   4   1 252.882 11.4767   4
  -1   4   1 266.240 11.7433   1
   0  -4  -1 772.379 37.2632   2
   0   4   1 755.666 37.1385   2
  -1  -4  -1 5.93505 0.64476   6
  -1  -4  -1 6.96129 0.84506   7
  -1  -4  -1 8.40173 0.73159   3
  -1  -4  -1 8.84289 0.86065   5
  -1  -4  -1 5.88214 0.88330   1
   1   4   1 7.88982 0.93132   1
   1   4   1 7.55310 0.69178   3
   1   4   1 7.34610 0.83636   7
  -2  -4  -1 0.97513 0.48249   7
  -2  -4  -1 0.84846 0.49097   3
  -2  -4  -1 1.66763 0.75842   1
  -2  -4  -1 1.61157 0.41978   6
   2   4   1 -0.2118 0.72026   5
   2   4   1 1.87079 0.58515   8
   2   4   1 1.47534 0.75412   1
   2   4   1 1.80039 0.49973   3
  -3  -4  -1 53.9706 2.44016   3
  -3  -4  -1 47.8226 2.66589   4
  -3  -4  -1 49.9073 2.65037   8
  -3  -4  -1 52.2873 2.49675   7
  -3  -4  -1 53.1043 2.83332   1
  -3  -4  -1 55.2906 2.57336   5
   3   4   1 53.0593 2.59748   5
   3   4   1 50.3194 2.54535   8
   3   4   1 49.4515 2.41721   3
   3   4   1 52.8500 2.81680   1
  -4  -4  -1 343.287 15.1398   5
  -4  -4  -1 357.077 15.4661   1
  -4  -4  -1 335.004 15.2450   4
  -4  -4  -1 351.144 15.1956   8
   4   4   1 333.033 15.0494   3
   4   4   1 356.163 15.4712   1
  -5  -4  -1 122.082 5.76407   1
  -5  -4  -1 110.014 5.36788   8
  -5  -4  -1 114.974 5.35158   5
  -5  -4  -1 122.383 5.45945   7
  -5  -4  -1 109.582 5.68670   4
   5   4   1 116.338 5.73541   1
   5   4   1 121.431 5.36152   5
   5   4   1 117.419 5.47809   8
   5   4   1 114.569 5.37593   7
   5   4   1 118.713 5.22041   3
  -6  -4  -1 224.930 10.6026   4
  -6  -4  -1 249.032 10.9018   1
  -6  -4  -1 230.028 10.4653   8
  -6  -4  -1 229.309 10.4820   7
  -6  -4  -1 236.863 10.3566   5
   6   4   1 231.890 10.3174   6
   6   4   1 240.704 10.8419   1
   6   4   1 227.002 10.4302   8
   6   4   1 234.532 10.2621   3
   6   4   1 228.502 10.4131   7
   6   4   1 238.921 10.3622   5
  -7  -4  -1 83.9354 4.24178   8
  -7  -4  -1 83.0644 4.03747   5
  -7  -4  -1 81.6326 4.62804   1
  -7  -4  -1 88.3266 4.46917   4
  -7  -4  -1 81.7934 4.31462   7
   7   4   1 87.6658 4.70664   1
   7   4   1 80.4152 4.25631   8
   7   4   1 89.8740 4.07199   5
   7   4   1 87.8876 3.92131   3
   7   4   1 84.5358 4.02073   6
   7   4   1 85.3236 3.91463   3
   7   4   1 82.9437 4.16166   7
  -8  -4  -1 5.38815 1.61061   4
  -8  -4  -1 5.45502 1.44084   1
  -8  -4  -1 4.23770 0.82462   5
  -8  -4  -1 3.70675 1.20623   8
  -8  -4  -1 8.87704 1.39257   7
   8   4   1 4.49818 0.86676   5
   8   4   1 5.20290 1.00215   6
   8   4   1 5.23712 0.74321   3
   8   4   1 5.27832 1.19384   7
   8   4   1 6.33459 1.25923   8
   8   4   1 4.35589 1.38223   1
   8   4   1 7.03566 0.77170   3
  -9  -4  -1 -0.8208 0.74344   5
  -9  -4  -1 0.59831 1.36150   7
  -9  -4  -1 -0.0817 1.55282   4
  -9  -4  -1 -0.7588 0.92614   8
  -9  -4  -1 0.02936 1.21674   1
   9   4   1 -0.5855 0.94302   6
   9   4   1 -0.5654 0.78572   5
   9   4   1 -0.3606 1.20822   8
   9   4   1 -1.0091 0.63120   3
   9   4   1 1.71743 1.29723   1
   9   4   1 1.18258 1.18114   7
 -10  -4  -1 -0.4561 1.32079   1
 -10  -4  -1 2.77703 1.13518   8
 -10  -4  -1 5.21667 1.63703   7
 -10  -4  -1 0.93879 1.64916   4
  10   4   1 0.33657 1.35981   8
  10   4   1 0.66203 1.42072   1
  10   4   1 2.80252 1.14632   6
  10   4   1 5.38693 1.43134   7
  10   4   1 3.27431 0.82569   3
 -11  -4  -1 8.81649 2.00188   4
 -11  -4  -1 9.20667 1.21864   5
 -11  -4  -1 7.22359 1.43878   8
 -11  -4  -1 9.85679 2.06297   1
 -11  -4  -1 7.53757 1.77025   7
  11   4   1 9.53175 1.72010   7
  11   4   1 8.41803 1.90429   1
  11   4   1 7.38233 1.70918   8
  11   4   1 10.0007 1.10458   3
  11   4   1 10.4307 1.49089   6
 -12  -4  -1 3.48416 1.15546   5
 -12  -4  -1 1.73192 1.80308   8
 -12  -4  -1 6.66941 1.97954   1
 -12  -4  -1 7.30285 2.10986   4
 -12  -4  -1 6.98019 1.88684   7
  12   4   1 6.99305 1.76798   7
  12   4   1 4.13529 1.47728   8
  12   4   1 7.38381 1.08505   3
  12   4   1 6.95183 2.09173   1
  12   4   1 4.81057 1.48801   6
 -13  -4  -1 6.69206 2.03326   1
 -13  -4  -1 4.03516 1.89563   7
 -13  -4  -1 4.48304 2.00623   8
 -13  -4  -1 3.11903 1.17966   5
 -13  -4  -1 4.24893 2.20460   4
  13   4   1 6.75100 1.61492   6
  13   4   1 6.65124 2.29232   1
  13   4   1 4.31872 1.12621   3
  13   4   1 4.31140 1.06202   3
  13   4   1 6.91111 1.99878   8
 -14  -4  -1 2.60541 1.26699   5
 -14  -4  -1 1.06227 1.75852   1
 -14  -4  -1 3.31149 2.09282   7
 -14  -4  -1 -1.7779 1.92382   8
 -14  -4  -1 2.00876 2.25696   4
  14   4   1 3.47565 2.06107   8
  14   4   1 4.38073 1.68327   6
  14   4   1 2.13357 1.13137   3
  14   4   1 1.47342 2.06767   1
  14   4   1 1.97866 1.10175   3
 -15  -4  -1 -2.3137 1.66464   1
 -15  -4  -1 -1.9586 1.13515   5
 -15  -4  -1 -2.0102 1.95683   7
 -15  -4  -1 -3.4287 2.21482   4
  15   4   1 3.52371 2.14101   1
  15   4   1 1.80156 1.16271   3
  15   4   1 -0.2394 2.08735   8
  15   4   1 1.05417 1.09583   3
  15   4   1 -0.5570 1.72153   6
 -16  -4  -1 -0.6337 2.22936   7
 -16  -4  -1 1.52608 2.54909   4
 -16  -4  -1 -0.8250 1.79630   1
  16   4   1 -1.9426 2.18647   8
  16   4   1 0.18054 1.88806   1
  16   4   1 -1.8216 1.71676   6
  16   4   1 -0.9609 1.10792   3
 -17  -4  -1 -2.0504 2.21136   7
 -17  -4  -1 0.51804 2.62767   4
 -17  -4  -1 -1.5740 1.17185   5
 -17  -4  -1 -2.8245 1.80624   1
  17   4   1 -1.8533 1.11798   3
  17   4   1 2.02720 2.50511   1
  17   4   1 -2.2035 2.36155   8
  17   4   1 -2.0259 2.00111   6
  15  -5  -1 5.74529 2.18622   6
  15  -5  -1 1.78344 1.63334   3
  15  -5  -1 1.76176 2.15914   8
  15  -5  -1 7.05604 3.66221   1
 -15   5   1 3.30210 1.28004   5
 -15   5   1 4.26735 2.24829   1
 -15   5   1 5.57494 2.50193   4
 -15   5   1 5.34865 2.30726   7
  14  -5  -1 10.0037 2.24206   6
  14  -5  -1 13.5364 2.29359   8
  14  -5  -1 9.54997 1.76639   3
  14  -5  -1 8.25513 2.46052   1
 -14   5   1 10.1724 1.48120   5
 -14   5   1 11.8061 2.46007   7
 -14   5   1 13.8547 2.56179   4
 -14   5   1 8.18854 2.23255   1
  13  -5  -1 -1.4990 1.69329   1
  13  -5  -1 -0.6088 1.66483   6
  13  -5  -1 -0.2125 1.40201   3
  13  -5  -1 0.19634 1.87524   8
 -13   5   1 1.52697 1.67324   1
 -13   5   1 -2.2026 1.80095   7
 -13   5   1 -0.9809 1.83672   4
 -13   5   1 -0.3203 1.06316   5
 -13   5   1 0.20982 0.98323   5
  12  -5  -1 11.5243 1.93866   6
  12  -5  -1 17.5406 1.87514   3
  12  -5  -1 14.2302 2.11074   8
  12  -5  -1 15.9103 2.62601   1
 -12   5   1 14.0156 1.52248   5
 -12   5   1 17.7930 2.47598   7
 -12   5   1 14.5679 2.35574   1
 -12   5   1 16.6117 2.31117   8
 -12   5   1 16.0238 2.35428   4
 -12   5   1 11.0942 1.39006   5
  11  -5  -1 51.7935 3.46684   6
  11  -5  -1 53.5016 4.13582   1
  11  -5  -1 55.6032 3.76928   8
  11  -5  -1 51.3943 3.36285   3
 -11   5   1 51.7825 3.61072   4
 -11   5   1 53.2935 3.12771   5
 -11   5   1 55.5416 3.90622   7
 -11   5   1 53.3311 4.24446   1
 -11   5   1 55.1047 3.20629   5
 -11   5   1 49.6582 3.78881   8
  10  -5  -1 221.554 10.1540   8
  10  -5  -1 223.288 10.0376   6
  10  -5  -1 215.569 9.90488   3
  10  -5  -1 218.854 10.8683   1
 -10   5   1 216.287 10.0324   8
 -10   5   1 214.243 9.81875   5
 -10   5   1 220.086 10.3189   7
 -10   5   1 209.343 9.79208   5
 -10   5   1 205.608 9.88465   3
 -10   5   1 215.857 10.1076   4
 -10   5   1 207.759 10.6966   1
   9  -5  -1 120.990 6.81323   7
   9  -5  -1 128.263 7.06248   1
   9  -5  -1 129.896 6.42386   6
   9  -5  -1 144.066 6.41563   3
   9  -5  -1 141.367 6.60359   8
  -9   5   1 139.117 6.60479   8
  -9   5   1 133.398 6.28449   5
  -9   5   1 139.929 6.75054   7
  -9   5   1 128.686 7.04944   1
  -9   5   1 124.222 6.44762   4
  -9   5   1 132.839 6.34972   3
   8  -5  -1 125.331 5.99051   6
   8  -5  -1 121.251 6.10928   8
   8  -5  -1 121.750 6.33434   7
   8  -5  -1 126.579 5.96183   3
   8  -5  -1 125.091 6.57695   1
  -8   5   1 117.562 5.99225   4
  -8   5   1 130.157 6.33307   7
  -8   5   1 122.183 6.00560   8
  -8   5   1 126.179 6.58352   1
  -8   5   1 123.849 5.93477   3
  -8   5   1 133.751 5.90977   5
   7  -5  -1 4.73545 1.56960   7
[truncated: 4,191,475 more chars]
