# Supplementary material for: Crystal structure of an indium–salicyl­hydroximate complex cation: [In4(H2shi)8(H2O)6](NO3)4·8.57H2O
Source: Acta Crystallogr E Crystallogr Commun. 2022 Aug 18;78(Pt 9):926–31. doi: 10.1107/S2056989022007964 (PMC9443793; doi:10.1107/S2056989022007964)
Supplement: Supplementary file 2 [file e-78-00926-Isup2.hkl]

data_I                                                                          
_shelx_title ' OA_7_0m_a.res in P-1'                                            
_shelx_refln_list_code          4                                               
_shelx_F_calc_maximum      462.56                                               
_exptl_crystal_F_000      1099.50                                               
_reflns_d_resolution_high  0.6484                                               
                                                                                
loop_                                                                           
 _space_group_symop_operation_xyz                                               
 'x, y, z'                                                                      
 '-x, -y, -z'                                                                   
                                                                                
_cell_length_a    11.8435                                                       
_cell_length_b    14.2195                                                       
_cell_length_c    14.6918                                                       
_cell_angle_alpha  81.905                                                       
_cell_angle_beta   70.768                                                       
_cell_angle_gamma  76.516                                                       
                                                                                
_shelx_F_squared_multiplier     1.000                                           
                                                                                
loop_                                                                           
 _refln_index_h                                                                 
 _refln_index_k                                                                 
 _refln_index_l                                                                 
 _refln_F_squared_calc                                                          
 _refln_F_squared_meas                                                          
 _refln_F_squared_sigma                                                         
 _refln_observed_status                                                         
   2   0   0      19167.60      16407.36       538.98 o                         
   3   0   0         34.34         62.53         5.25 o                         
   4   0   0       2023.89       2186.19        30.29 o                         
   5   0   0        390.53        297.26         9.65 o                         
   6   0   0      23668.26      23232.89       719.10 o                         
   7   0   0       6259.09       5955.22        80.14 o                         
   8   0   0      11651.36      11320.39       150.23 o                         
   9   0   0       2747.95       2718.03        41.86 o                         
  10   0   0        428.06        414.62        13.37 o                         
  11   0   0          2.88         -4.24         7.56 o                         
  12   0   0         23.24         24.84         8.78 o                         
  13   0   0        348.27        325.49        16.49 o                         
  14   0   0        614.57        751.57        30.21 o                         
  15   0   0        638.76        734.02        39.70 o                         
  16   0   0        282.19        246.51        15.80 o                         
 -16   1   0        158.27        144.73        14.89 o                         
 -15   1   0        500.96        550.27        29.62 o                         
 -14   1   0        870.25       1022.10        26.67 o                         
 -13   1   0        506.07        533.54        17.12 o                         
 -12   1   0         58.73         69.34         9.30 o                         
 -11   1   0        215.05        205.28        10.03 o                         
 -10   1   0       1010.31        996.93        19.39 o                         
  -9   1   0       5096.73       5037.81        66.32 o                         
  -8   1   0       9550.79       9222.93       117.74 o                         
  -7   1   0      11948.18      11976.47       158.39 o                         
  -6   1   0      13202.87      12954.05       284.61 o                         
  -5   1   0       1549.02       1451.60        23.02 o                         
  -4   1   0        267.68        343.67         8.81 o                         
  -3   1   0        752.79        889.21        15.22 o                         
  -2   1   0      22680.27      25219.42      1044.87 o                         
   2   1   0      14792.70      19323.55       629.70 o                         
   3   1   0      21235.54      20969.21       698.01 o                         
   4   1   0         38.67         78.21         5.55 o                         
   5   1   0        597.46        456.83        13.01 o                         
   6   1   0      21537.72      20706.90       641.80 o                         
   7   1   0       6898.23       6414.73        91.38 o                         
   8   1   0       7243.03       7220.02       101.82 o                         
   9   1   0       1700.44       1772.28        29.52 o                         
  10   1   0        101.83         87.17         8.28 o                         
  11   1   0          8.35         11.98         8.30 o                         
  12   1   0        189.18        189.24        11.40 o                         
  13   1   0        713.79        803.94        26.35 o                         
  14   1   0        493.77        537.36        26.33 o                         
  15   1   0        427.70        521.27        37.62 o                         
  16   1   0        163.65        175.69        14.83 o                         
  17   1   0          5.91         -1.61        13.91 o                         
 -16   2   0         94.97         82.01        13.94 o                         
 -15   2   0        591.87        675.95        23.26 o                         
 -14   2   0        478.26        509.35        22.40 o                         
 -13   2   0        587.46        631.98        23.17 o                         
 -12   2   0        909.46        908.98        21.27 o                         
 -11   2   0        199.35        192.14         9.50 o                         
 -10   2   0       1348.65       1372.85        22.89 o                         
  -9   2   0       7253.51       7464.75       100.95 o                         
  -8   2   0       6687.34       6776.22        87.51 o                         
  -7   2   0       8109.98       7831.38       100.08 o                         
  -6   2   0       7293.66       6663.90        93.54 o                         
  -5   2   0       9572.80       9526.74       158.29 o                         
  -4   2   0       2271.39       2436.28        33.79 o                         
  -3   2   0          3.34         10.34         4.14 o                         
  -2   2   0       7263.99       7195.61       224.01 o                         
  -1   2   0      23972.28      21913.93       707.00 o                         
   0   2   0      40529.27      31016.04       976.90 o                         
   1   2   0      38503.79      28201.29       895.43 o                         
   2   2   0      12457.67       8734.69       270.54 o                         
   3   2   0      46735.66      44213.57      1411.78 o                         
   4   2   0        858.07       1057.41        18.96 o                         
   5   2   0       2406.76       2230.05        40.29 o                         
   6   2   0       8878.11       9053.26       120.01 o                         
   7   2   0      19645.32      19220.68       655.98 o                         
   8   2   0       3452.36       3324.27        49.07 o                         
   9   2   0       1181.53       1225.26        22.48 o                         
  10   2   0         30.01         21.55         7.66 o                         
  11   2   0         38.12         28.76         8.41 o                         
  12   2   0        438.37        478.51        20.93 o                         
  13   2   0        636.82        831.26        22.65 o                         
  14   2   0       1000.01       1378.50        47.53 o                         
  15   2   0        405.20        377.69        26.67 o                         
  16   2   0        107.88         89.77        17.33 o                         
  17   2   0          7.70         30.09        13.35 o                         
 -16   3   0        128.06        118.90        22.27 o                         
 -15   3   0        252.43        229.91        15.64 o                         
 -14   3   0        395.11        401.91        20.79 o                         
 -13   3   0        399.40        353.67        14.14 o                         
 -12   3   0        286.69        260.96        13.44 o                         
 -11   3   0        197.81        174.77        13.11 o                         
 -10   3   0        534.85        509.74        13.99 o                         
  -9   3   0       4982.88       4959.08        65.69 o                         
  -8   3   0       6170.42       5968.41        81.26 o                         
  -7   3   0       4305.50       4107.62        59.50 o                         
  -6   3   0       5642.50       5683.08        76.57 o                         
  -5   3   0       4970.07       4851.85        65.52 o                         
  -4   3   0        445.09        458.05        10.84 o                         
  -3   3   0       4716.90       4157.82        55.73 o                         
  -2   3   0       7275.25       6501.00       142.68 o                         
  -1   3   0       8347.82       7909.96       245.64 o                         
   0   3   0      24675.86      26262.35       846.26 o                         
   1   3   0      18181.95      22944.44      1057.83 o                         
   2   3   0         42.29         72.62         5.17 o                         
   3   3   0       9051.72       8597.56       248.40 o                         
   4   3   0        556.65        809.35        15.16 o                         
   5   3   0       4622.56       4706.57        70.17 o                         
   6   3   0       8894.59       8583.33       113.92 o                         
   7   3   0      13239.27      13777.55       181.77 o                         
   8   3   0       4847.37       5008.20        71.88 o                         
   9   3   0       1569.45       1632.10        27.38 o                         
  10   3   0          4.36          5.86         7.51 o                         
  11   3   0        101.61        120.63         9.79 o                         
  12   3   0        588.45        684.52        32.89 o                         
  13   3   0        679.20        874.43        33.30 o                         
  14   3   0        806.29        984.86        45.02 o                         
  15   3   0        467.78        595.26        29.43 o                         
  16   3   0        173.94        180.50        14.74 o                         
  17   3   0          2.41          5.28        13.38 o                         
 -15   4   0         98.64         96.99        14.29 o                         
 -14   4   0        214.55        178.52        12.72 o                         
 -13   4   0        150.24        119.11        11.59 o                         
 -12   4   0        290.52        294.86        11.59 o                         
 -11   4   0          1.90         -8.35         8.35 o                         
 -10   4   0         49.44         41.53         7.86 o                         
  -9   4   0        580.91        608.67        15.22 o                         
  -8   4   0       4358.06       4203.03        58.59 o                         
  -7   4   0       3105.95       3110.35        43.98 o                         
  -6   4   0       2834.73       2800.48        39.61 o                         
  -5   4   0       3892.09       3899.75        53.28 o                         
  -4   4   0       1677.59       1915.62        27.57 o                         
  -3   4   0       6575.65       6660.80        97.70 o                         
  -2   4   0      11318.27      11572.18       359.51 o                         
  -1   4   0       7737.47       7975.05       201.94 o                         
   0   4   0       8353.41       8708.78       270.80 o                         
   1   4   0       3212.28       3207.02        47.47 o                         
   2   4   0      15205.80      13466.07       416.68 o                         
   3   4   0      10507.86      12461.26       387.01 o                         
   4   4   0       6613.27       6259.37        91.86 o                         
   5   4   0       7939.54       7642.10       106.43 o                         
   6   4   0        992.90       1021.21        18.11 o                         
   7   4   0       4657.35       4679.62        60.88 o                         
   8   4   0       3978.66       4002.92        58.09 o                         
   9   4   0        808.31        795.09        19.40 o                         
  10   4   0        107.23         95.34         8.67 o                         
  11   4   0        109.87         78.41         9.13 o                         
  12   4   0        912.97        998.48        29.20 o                         
  13   4   0        566.68        704.02        24.61 o                         
  14   4   0        403.08        462.16        26.02 o                         
  15   4   0        298.19        364.86        18.71 o                         
  16   4   0        106.56        119.78        14.40 o                         
  17   4   0         15.93         18.21        13.13 o                         
 -15   5   0         78.26         80.11        14.47 o                         
 -14   5   0        233.69        234.70        15.29 o                         
 -13   5   0          3.24          7.94        10.36 o                         
 -12   5   0         50.56         34.71         9.73 o                         
 -11   5   0          2.66         -3.96         8.38 o                         
 -10   5   0        470.49        502.73        14.90 o                         
  -9   5   0        638.72        581.63        15.39 o                         
  -8   5   0         33.88         46.09         7.38 o                         
  -7   5   0       1918.29       1845.75        29.65 o                         
  -6   5   0       2330.43       2257.34        32.79 o                         
  -5   5   0        501.80        601.41        12.84 o                         
  -4   5   0        143.43        184.84         6.18 o                         
  -3   5   0        577.72        650.32        17.64 o                         
  -2   5   0      18796.38      19643.70       606.95 o                         
  -1   5   0      16014.41      15674.46       484.87 o                         
   0   5   0       7898.87       6880.28       123.51 o                         
   1   5   0       1577.37       1066.22        17.61 o                         
   2   5   0       3737.61       2987.42        42.49 o                         
   3   5   0       2248.72       2457.74        33.96 o                         
   4   5   0       3194.17       3393.87        48.68 o                         
   5   5   0      11181.61      11724.97       194.30 o                         
   6   5   0       6159.26       5932.91        83.68 o                         
   7   5   0       4556.77       4356.70        62.62 o                         
   8   5   0       1934.16       1994.60        30.02 o                         
   9   5   0        640.12        660.49        14.37 o                         
  10   5   0          2.44         -4.19         6.45 o                         
  11   5   0         10.97          8.86         7.92 o                         
  12   5   0        451.33        510.71        19.48 o                         
  13   5   0        432.58        597.65        34.37 o                         
  14   5   0        244.67        249.66        16.31 o                         
  15   5   0        142.27        141.44        12.34 o                         
  16   5   0         72.44         66.88        15.33 o                         
  17   5   0         17.51         15.06        16.76 o                         
 -15   6   0          1.48         -4.41        14.34 o                         
 -14   6   0        318.70        298.26        18.94 o                         
 -13   6   0         42.61         18.09        12.10 o                         
 -12   6   0          6.75         -9.76         9.76 o                         
 -11   6   0        173.49        184.69        11.29 o                         
 -10   6   0         74.06         70.72         9.57 o                         
  -9   6   0        634.14        598.63        16.09 o                         
  -8   6   0        800.54        793.45        16.81 o                         
  -7   6   0         78.57         86.70         7.28 o                         
  -6   6   0        293.74        300.87         9.51 o                         
  -5   6   0       1231.37       1186.41        19.28 o                         
  -4   6   0          0.85         -4.48         4.48 o                         
  -3   6   0       1734.38       1627.47        24.02 o                         
  -2   6   0       6680.82       6443.39        85.80 o                         
  -1   6   0       7083.52       6585.96        91.77 o                         
   0   6   0       5625.32       5413.04        84.71 o                         
   1   6   0        292.67        269.88         7.86 o                         
   2   6   0       2497.18       2630.46        37.99 o                         
   3   6   0       2034.65       1831.51        26.21 o                         
   4   6   0       3419.88       3161.75        43.49 o                         
   5   6   0       1283.54       1314.99        23.02 o                         
   6   6   0       1608.76       1760.09        29.26 o                         
   7   6   0       2651.02       3035.22        45.05 o                         
   8   6   0       1443.89       1690.43        27.80 o                         
   9   6   0         52.11         43.22         6.61 o                         
  10   6   0         22.17         23.35         7.14 o                         
  11   6   0        164.17        139.76         8.92 o                         
  12   6   0        297.95        320.41        14.00 o                         
  13   6   0        306.59        345.48        14.33 o                         
  14   6   0        120.83        110.87        11.49 o                         
  15   6   0         73.28         95.18        11.30 o                         
  16   6   0         25.22         22.57        14.67 o                         
  17   6   0          2.03          9.56        13.10 o                         
 -14   7   0         94.43         74.20        14.37 o                         
 -13   7   0         35.48         11.61        12.07 o                         
 -12   7   0          3.27          0.36        11.43 o                         
 -11   7   0        251.98        198.59        12.56 o                         
 -10   7   0        369.97        346.70        15.45 o                         
  -9   7   0         56.38         63.59         8.92 o                         
  -8   7   0        344.39        338.92        11.44 o                         
  -7   7   0        593.96        605.14        14.55 o                         
  -6   7   0         23.10         24.96         6.38 o                         
  -5   7   0         65.02         66.82         6.30 o                         
  -4   7   0          0.44         -4.67         5.01 o                         
  -3   7   0        582.56        595.71        11.78 o                         
  -2   7   0       1819.31       1783.89        25.93 o                         
  -1   7   0       2532.42       2652.74        36.77 o                         
   0   7   0       2336.28       2413.49        37.40 o                         
   1   7   0        452.24        415.80        10.23 o                         
   2   7   0       2211.52       2058.84        32.39 o                         
   3   7   0        221.64        289.70         8.79 o                         
   4   7   0        431.12        486.79        11.82 o                         
   5   7   0       4115.44       4373.89        62.53 o                         
   6   7   0        265.30        227.08        10.07 o                         
   7   7   0        939.91        876.11        20.28 o                         
   8   7   0        903.01       1015.38        21.08 o                         
   9   7   0        189.55        218.53        10.78 o                         
  10   7   0          0.09         -7.18         7.18 o                         
  11   7   0        108.84         95.49         8.90 o                         
  12   7   0        182.64        192.16        10.21 o                         
  13   7   0        270.10        240.98        13.09 o                         
  14   7   0        138.72        124.18        11.67 o                         
  15   7   0         14.73         17.84        10.52 o                         
  16   7   0         26.81         33.43        15.00 o                         
  17   7   0          0.03          5.68        16.71 o                         
 -14   8   0          1.80          9.18        14.65 o                         
 -13   8   0         61.21         37.31        12.87 o                         
 -12   8   0         24.45          7.53        11.78 o                         
 -11   8   0          1.39         15.36        11.66 o                         
 -10   8   0        103.53        115.93        11.33 o                         
  -9   8   0         45.97         52.72         9.40 o                         
  -8   8   0         57.76         64.05         8.64 o                         
  -7   8   0        316.94        344.87        11.08 o                         
  -6   8   0         26.18         31.91         7.25 o                         
  -5   8   0          1.80          4.58         6.29 o                         
  -4   8   0        140.07        172.29         7.63 o                         
  -3   8   0         93.93        121.73         6.02 o                         
  -2   8   0        501.15        535.21        11.13 o                         
  -1   8   0        829.08        727.92        14.22 o                         
   0   8   0       1015.96        900.76        16.87 o                         
   1   8   0       1695.53       1324.63        23.08 o                         
   2   8   0        338.62        225.26         8.12 o                         
   3   8   0        223.99        278.12         9.82 o                         
   4   8   0        122.98        125.93         7.80 o                         
   5   8   0        831.59        916.94        17.14 o                         
   6   8   0        243.11        264.79        11.63 o                         
   7   8   0        318.97        367.30        13.35 o                         
   8   8   0        111.34         96.60         8.78 o                         
   9   8   0          4.19         -3.96         8.52 o                         
  10   8   0          6.41          5.56         8.12 o                         
  11   8   0         56.32         50.12         9.15 o                         
  12   8   0        118.20        103.72        10.30 o                         
  13   8   0         97.91         89.76        11.32 o                         
  14   8   0        214.21        248.18        14.27 o                         
  15   8   0          5.65          4.31        10.58 o                         
  16   8   0          6.66          9.89        14.68 o                         
 -13   9   0         31.55          3.03        13.01 o                         
 -12   9   0         67.33         37.06        12.33 o                         
 -11   9   0          4.63          8.63        11.37 o                         
 -10   9   0          2.83         -0.67        10.72 o                         
  -9   9   0          2.64         -8.10        10.07 o                         
  -8   9   0        103.66         96.04        10.16 o                         
  -7   9   0        284.14        278.09        10.96 o                         
  -6   9   0         30.68         23.10         8.40 o                         
  -5   9   0        288.77        267.69        11.00 o                         
  -4   9   0        204.86        178.49         7.77 o                         
  -3   9   0          1.11         15.60         5.43 o                         
  -2   9   0        262.39        255.99         7.69 o                         
  -1   9   0       1145.54       1021.14        23.73 o                         
   0   9   0        184.18        159.06         7.01 o                         
   1   9   0        465.30        437.81        10.77 o                         
   2   9   0        242.82        256.91         9.43 o                         
   3   9   0        764.09        688.04        13.91 o                         
   4   9   0         46.83         37.54         5.13 o                         
   5   9   0        313.29        330.64        11.86 o                         
   6   9   0         21.73         13.72         7.00 o                         
   7   9   0        229.94        222.83        11.01 o                         
   8   9   0        227.88        223.37        11.43 o                         
   9   9   0         56.31         50.26        12.96 o                         
  10   9   0         70.68         43.68         9.88 o                         
  11   9   0         22.01         13.73         8.98 o                         
  12   9   0         74.59         74.38        10.12 o                         
  13   9   0         10.99         -6.15        10.43 o                         
  14   9   0         74.16         66.90        11.70 o                         
  15   9   0          2.96          2.64        10.76 o                         
  16   9   0          2.58         -2.34        15.89 o                         
 -13  10   0          4.09         12.76        15.32 o                         
 -12  10   0          5.44          8.83        13.20 o                         
 -11  10   0         37.24         34.21        12.81 o                         
 -10  10   0         10.25         -1.19        11.47 o                         
  -9  10   0        395.78        433.92        18.19 o                         
  -8  10   0          4.16          4.27         9.89 o                         
  -7  10   0          9.97         16.51         9.02 o                         
  -6  10   0        431.91        408.33        13.33 o                         
  -5  10   0        560.88        536.67        13.90 o                         
  -4  10   0         89.52        105.53         8.80 o                         
  -3  10   0         73.12         69.91         6.37 o                         
  -2  10   0         39.97         40.04         5.98 o                         
  -1  10   0        223.31        233.60         8.30 o                         
   0  10   0         30.21         19.48         6.09 o                         
   1  10   0        319.97        366.77        10.67 o                         
   2  10   0         19.71          8.56         5.92 o                         
   3  10   0          2.09          8.26         5.67 o                         
   4  10   0        118.35        135.36         9.20 o                         
   5  10   0        167.11        192.49         9.87 o                         
   6  10   0          2.27          8.80         6.49 o                         
   7  10   0          1.26         -4.40         8.20 o                         
   8  10   0          9.93         -2.32         8.94 o                         
   9  10   0         22.24          5.53        11.45 o                         
  10  10   0          0.32          0.79         9.89 o                         
  11  10   0         21.10         12.01         9.08 o                         
  12  10   0        103.58         86.86        11.15 o                         
  13  10   0          2.27         -6.31         9.90 o                         
  14  10   0         73.43         38.39        10.42 o                         
  15  10   0          0.13        -12.23        15.09 o                         
  16  10   0          0.04         -4.24        15.99 o                         
 -12  11   0         46.97         37.40        14.42 o                         
 -11  11   0         11.27          4.64        12.97 o                         
 -10  11   0         71.55         65.27        12.83 o                         
  -9  11   0         79.78         54.81        12.12 o                         
  -8  11   0        423.15        427.78        16.85 o                         
  -7  11   0         14.44         14.04         9.47 o                         
  -6  11   0          0.32         -8.26         8.26 o                         
  -5  11   0          3.42         11.80         6.98 o                         
  -4  11   0          3.73          2.02         6.44 o                         
  -3  11   0        747.20        755.44        15.66 o                         
  -2  11   0         48.12         30.15         7.26 o                         
  -1  11   0        237.26        247.74         9.39 o                         
   0  11   0         29.52         61.22         7.18 o                         
   1  11   0         73.55         91.12         6.52 o                         
   2  11   0         31.84         50.65         6.84 o                         
   3  11   0         77.89         66.98        10.61 o                         
   4  11   0          3.00          6.02         5.28 o                         
   5  11   0          3.56         -2.42         5.60 o                         
   6  11   0          4.24          0.75         6.23 o                         
   7  11   0         13.25          6.54         7.81 o                         
   8  11   0          0.06         -4.77         9.56 o                         
   9  11   0          8.78         -4.58        10.13 o                         
  10  11   0         17.32         12.18        10.36 o                         
  11  11   0          6.12          3.27        10.36 o                         
  12  11   0          5.20         -6.69         9.86 o                         
  13  11   0          8.79         -0.50         9.92 o                         
  14  11   0          7.82         -3.29        10.28 o                         
  15  11   0          1.98        -11.29        14.52 o                         
  16  11   0          1.74          5.17        16.62 o                         
 -12  12   0          2.47         -9.42        15.73 o                         
 -11  12   0        173.49        156.10        17.06 o                         
 -10  12   0        363.49        367.46        17.67 o                         
  -9  12   0        463.25        456.75        20.84 o                         
  -8  12   0        495.22        512.69        20.11 o                         
  -7  12   0          1.10         -9.09         9.09 o                         
  -6  12   0         83.50         98.47         9.70 o                         
  -5  12   0          2.94         -5.86         7.65 o                         
  -4  12   0        301.15        306.12        10.06 o                         
  -3  12   0         43.94         45.45         8.35 o                         
  -2  12   0       1038.69       1073.92        21.22 o                         
  -1  12   0         52.89         68.18         7.87 o                         
   0  12   0        233.04        250.75         9.02 o                         
   1  12   0        328.80        344.63        10.67 o                         
   2  12   0        116.86        139.72         8.16 o                         
   3  12   0         35.60         26.37         6.62 o                         
   4  12   0         69.54         77.96         6.82 o                         
   5  12   0         81.49         77.39         6.40 o                         
   6  12   0         50.08         40.11         6.65 o                         
   7  12   0          9.58         23.46         7.61 o                         
   8  12   0          9.19         11.73         8.51 o                         
   9  12   0         23.20         15.52         9.22 o                         
  10  12   0         10.98         -6.28        10.89 o                         
  11  12   0          8.74         14.45        11.60 o                         
  12  12   0          5.45          3.18        10.62 o                         
  13  12   0          0.63        -10.54        10.54 o                         
  14  12   0          3.98         -2.86        11.02 o                         
  15  12   0          1.10          2.71        14.23 o                         
 -11  13   0        127.19        125.00        15.63 o                         
 -10  13   0        479.27        492.22        33.68 o                         
  -9  13   0        766.44        810.31        26.05 o                         
  -8  13   0       1280.43       1384.76        33.58 o                         
  -7  13   0         97.15         87.79        11.16 o                         
  -6  13   0          8.55          6.34         8.89 o                         
  -5  13   0         34.04         46.81         8.04 o                         
  -4  13   0        126.26        148.45        11.55 o                         
  -3  13   0        552.96        593.72        18.96 o                         
  -2  13   0       1433.04       1403.81        25.94 o                         
  -1  13   0        187.67        174.31         9.64 o                         
   0  13   0        610.56        586.99        13.94 o                         
   1  13   0        116.20         96.36         7.35 o                         
   2  13   0         27.54         15.56         7.25 o                         
   3  13   0          0.83         -2.65         7.81 o                         
   4  13   0        159.86        174.50         8.20 o                         
   5  13   0          0.82         -2.31         5.53 o                         
   6  13   0        261.02        209.98         9.21 o                         
   7  13   0         67.93         51.82         7.74 o                         
   8  13   0         15.04          5.26         8.48 o                         
   9  13   0         16.70         -2.15         8.83 o                         
  10  13   0          4.14         -8.35         9.42 o                         
  11  13   0          1.70         -6.72        12.34 o                         
  12  13   0         14.12         21.29        11.79 o                         
  13  13   0         14.44         -2.77        11.43 o                         
  14  13   0         11.87         16.50        13.44 o                         
  15  13   0          4.18         10.47        14.37 o                         
 -10  14   0        480.15        423.52        28.21 o                         
  -9  14   0       1035.74       1078.38        31.00 o                         
  -8  14   0        882.22        915.55        29.87 o                         
  -7  14   0       1000.16       1014.65        27.45 o                         
  -6  14   0         10.88         11.78        12.51 o                         
  -5  14   0        134.38        155.48        13.32 o                         
  -4  14   0        132.27        172.44        12.46 o                         
  -3  14   0        812.79        810.28        22.38 o                         
  -2  14   0        465.57        482.13        19.39 o                         
  -1  14   0       1829.18       1895.39        40.77 o                         
   0  14   0         12.06         -0.08         7.89 o                         
   1  14   0        484.43        513.83        13.79 o                         
   2  14   0          0.63         -0.90         7.45 o                         
   3  14   0         15.32         -7.02         7.02 o                         
   4  14   0         19.01         23.43         5.92 o                         
   5  14   0        207.67        194.43        11.41 o                         
   6  14   0         18.69          9.19         9.74 o                         
   7  14   0         94.91         97.99         9.65 o                         
   8  14   0         30.59         21.56         7.71 o                         
   9  14   0          6.32          0.54         8.61 o                         
  10  14   0          3.41         -9.14         9.14 o                         
  11  14   0          2.21         -3.42         9.96 o                         
  12  14   0          4.98         -8.31        11.51 o                         
  13  14   0          0.43         -8.86        11.15 o                         
  14  14   0          0.24         -6.44        14.08 o                         
  15  14   0          2.21        -14.79        14.79 o                         
  -9  15   0        822.01        789.91        34.32 o                         
  -8  15   0        834.05        848.79        31.92 o                         
  -7  15   0        497.10        532.15        29.09 o                         
  -6  15   0         32.92         40.93        13.93 o                         
  -5  15   0          2.04          1.70        12.15 o                         
  -4  15   0        260.56        318.45        21.10 o                         
  -3  15   0       1050.41       1142.45        29.24 o                         
  -2  15   0        254.07        276.94        13.63 o                         
  -1  15   0       1409.88       1491.03        38.39 o                         
   0  15   0          0.62          2.72         9.22 o                         
   1  15   0        244.87        239.35        13.81 o                         
   2  15   0          2.15         -5.88         9.65 o                         
   3  15   0          6.00         -6.31         7.91 o                         
   4  15   0         44.03         39.69        10.56 o                         
   5  15   0        294.24        277.43        14.06 o                         
   6  15   0         65.18         44.86        11.42 o                         
   7  15   0         81.16         68.66        13.28 o                         
   8  15   0          7.60         -3.41        14.35 o                         
   9  15   0          0.00         -8.99         8.99 o                         
  10  15   0          9.12         -7.34         8.19 o                         
  11  15   0          1.15         15.38        12.38 o                         
  12  15   0          9.46        -13.49        13.49 o                         
  13  15   0          1.74         13.71        14.82 o                         
  14  15   0          0.35         -8.03        13.71 o                         
  -8  16   0        513.01        558.64        28.03 o                         
  -7  16   0        387.01        336.56        39.21 o                         
  -6  16   0          0.00        -14.83        16.12 o                         
  -5  16   0        156.30        153.37        15.55 o                         
  -4  16   0          1.81         -0.09        11.49 o                         
  -3  16   0        728.38        766.49        24.94 o                         
  -2  16   0        591.83        654.48        23.05 o                         
  -1  16   0        564.67        592.61        20.60 o                         
   0  16   0         58.02         53.93        10.52 o                         
   1  16   0          6.84         -7.45        10.97 o                         
   2  16   0         43.31         33.49         8.26 o                         
   3  16   0         65.83         63.11         8.60 o                         
   4  16   0         99.80         77.86        12.42 o                         
   5  16   0        239.03        192.64        16.68 o                         
   6  16   0        145.92        156.52        14.78 o                         
   7  16   0         36.65         25.05        15.05 o                         
   8  16   0         10.73         29.16        16.73 o                         
   9  16   0         13.37         -1.53        17.08 o                         
  10  16   0          2.10         -7.86        17.23 o                         
  11  16   0          0.63        -17.65        17.65 o                         
  12  16   0          8.40          7.69         8.65 o                         
  13  16   0         10.85         30.09        20.10 o                         
  -7  17   0        143.62        117.97        18.91 o                         
  -6  17   0         55.17         60.37        15.75 o                         
  -5  17   0        423.76        453.98        22.82 o                         
  -4  17   0        419.61        434.67        20.66 o                         
  -3  17   0        186.83        200.55        14.56 o                         
  -2  17   0        425.00        443.18        20.37 o                         
  -1  17   0        403.80        491.22        26.72 o                         
   0  17   0        187.26        190.37        12.60 o                         
   1  17   0         85.15         61.75        11.84 o                         
   2  17   0         12.70         11.54         9.83 o                         
   3  17   0         91.74         77.34        10.59 o                         
   4  17   0        152.16        137.94        13.11 o                         
   5  17   0        193.10        185.27        16.11 o                         
   6  17   0        176.30        166.91        15.67 o                         
   7  17   0         21.29         21.79        15.32 o                         
   8  17   0         23.20         38.81        17.81 o                         
   9  17   0          4.46         -6.74        17.80 o                         
  10  17   0         18.18         30.06        18.47 o                         
  11  17   0         23.81         12.45        22.05 o                         
  12  17   0          8.54         12.45        24.31 o                         
  13  17   0         12.64         35.03        22.70 o                         
  -6  18   0          6.55          4.72        18.13 o                         
  -5  18   0        125.11        116.85        16.90 o                         
  -4  18   0        615.98        670.87        27.57 o                         
  -3  18   0        799.16        911.80        37.19 o                         
  -2  18   0        250.45        258.34        14.25 o                         
  -1  18   0        198.81        204.23        13.72 o                         
   0  18   0        103.60         84.53        13.15 o                         
   1  18   0          5.29         19.13        11.21 o                         
   2  18   0        169.81        155.93        16.51 o                         
   3  18   0        110.50         71.75        15.66 o                         
   4  18   0        286.73        317.73        19.56 o                         
   5  18   0         81.66         63.54        13.78 o                         
   6  18   0        107.57        120.12        14.98 o                         
   7  18   0         15.41         19.32        15.29 o                         
   8  18   0          3.43        -17.21        17.21 o                         
   9  18   0          1.41        -10.23        17.91 o                         
  10  18   0          2.94        -10.40        21.00 o                         
  11  18   0         12.90         10.80        23.56 o                         
  12  18   0          5.41        -12.29        26.28 o                         
  -5  19   0        224.08        250.24        28.14 o                         
  -4  19   0        522.62        606.49        29.64 o                         
  -3  19   0        388.46        377.35        23.05 o                         
  -2  19   0        386.02        413.60        23.02 o                         
  -1  19   0        299.23        318.71        27.02 o                         
   0  19   0         12.59         -3.22        12.51 o                         
   1  19   0         12.36         26.03        10.04 o                         
   2  19   0         96.31         66.37        15.96 o                         
   3  19   0         76.72         69.52        16.09 o                         
   4  19   0        241.12        227.61        18.93 o                         
   5  19   0        142.12        127.05        15.85 o                         
   6  19   0         40.27         25.07        13.45 o                         
   7  19   0          5.02          5.61        16.52 o                         
   8  19   0          0.01          6.67        19.70 o                         
   9  19   0          1.63        -10.86        21.22 o                         
  10  19   0          0.60         -1.94        25.31 o                         
  11  19   0          8.79         -1.57        25.78 o                         
  -3  20   0        394.78        463.13        31.63 o                         
  -2  20   0         94.35         55.80        16.57 o                         
  -1  20   0        170.57        165.78        29.66 o                         
   0  20   0         71.86         79.21        25.23 o                         
   1  20   0          9.39         10.61        16.98 o                         
   2  20   0         64.18         35.69        17.43 o                         
   3  20   0        119.69         91.56        19.73 o                         
   4  20   0         60.95         45.82        19.13 o                         
   5  20   0        155.47        135.93        19.94 o                         
   6  20   0         38.96         26.50        23.96 o                         
   7  20   0          6.82        -15.65        16.36 o                         
   8  20   0          0.60          6.92        22.34 o                         
   9  20   0         12.34         11.05        24.75 o                         
   0  21   0          7.40         11.39        22.08 o                         
   1  21   0         14.64         20.67        19.85 o                         
   2  21   0         16.69         -4.01        19.38 o                         
   3  21   0         82.21         85.55        22.53 o                         
   4  21   0         55.32         33.54        20.48 o                         
   5  21   0         20.34         12.29        19.88 o                         
   6  21   0         27.65         25.58        19.61 o                         
   7  21   0         10.08         15.69        24.67 o                         
  -6 -21   1          5.03         -0.10        21.85 o                         
  -5 -21   1          1.18          0.71        22.30 o                         
  -4 -21   1         11.20         22.24        21.57 o                         
  -3 -21   1          2.53          5.52        20.59 o                         
  -2 -21   1          2.16         -8.38        23.04 o                         
  -1 -21   1         22.28         19.57        22.74 o                         
   0 -21   1          5.23        -18.38        21.96 o                         
  -9 -20   1          0.08        -26.34        26.34 o                         
  -8 -20   1         11.33        -27.88        27.88 o                         
  -7 -20   1         12.05         21.56        23.33 o                         
  -6 -20   1          9.50        -17.35        17.35 o                         
  -5 -20   1          1.77         -6.46        17.77 o                         
  -4 -20   1         12.30        -10.97        17.51 o                         
  -3 -20   1          2.69         -0.89        18.14 o                         
  -2 -20   1          1.65          4.46        16.86 o                         
  -1 -20   1         21.68         -3.54        17.08 o                         
   0 -20   1         29.95          4.82        17.64 o                         
   1 -20   1          0.19         -4.59        21.85 o                         
   2 -20   1         38.70         44.90        23.10 o                         
   3 -20   1          4.37         25.30        25.11 o                         
 -10 -19   1          0.14        -18.91        24.88 o                         
  -9 -19   1          0.01        -21.30        29.69 o                         
  -8 -19   1         11.75        -17.51        19.58 o                         
  -7 -19   1         13.94         -7.31        16.27 o                         
  -6 -19   1         71.86         73.73        14.76 o                         
  -5 -19   1          8.28        -16.93        16.93 o                         
  -4 -19   1          0.28        -16.23        16.23 o                         
  -3 -19   1         24.70         22.59        16.11 o                         
  -2 -19   1         40.37         27.00        16.20 o                         
  -1 -19   1          8.51        -10.67        16.37 o                         
   0 -19   1         63.89         61.78        10.85 o                         
   1 -19   1         78.36         31.42        22.75 o                         
   2 -19   1         23.76         28.56        14.27 o                         
   3 -19   1         72.23         86.61        16.76 o                         
   4 -19   1          5.45          4.39        17.08 o                         
   5 -19   1          3.83         -8.88        17.41 o                         
 -11 -18   1          1.12        -11.46        26.37 o                         
 -10 -18   1          1.15          8.65        21.68 o                         
  -9 -18   1          1.79         -2.87        19.93 o                         
  -8 -18   1         10.45         15.92        18.56 o                         
  -7 -18   1         38.53         14.97        15.35 o                         
  -6 -18   1        131.11         83.07        14.15 o                         
  -5 -18   1         64.65         31.71        12.48 o                         
  -4 -18   1         30.60         20.61        15.14 o                         
  -3 -18   1          6.08          5.08        14.65 o                         
  -2 -18   1          3.18        -13.16        13.78 o                         
  -1 -18   1         14.70         15.71        14.22 o                         
   0 -18   1        291.14        309.41        17.03 o                         
   1 -18   1         26.29         28.57        10.27 o                         
   2 -18   1         87.56         60.17        11.22 o                         
   3 -18   1         90.68         77.07        12.52 o                         
   4 -18   1          1.15          2.35        18.46 o                         
   5 -18   1         12.51          7.99        14.83 o                         
   6 -18   1        147.76         94.44        19.59 o                         
 -12 -17   1         16.09         20.17        26.70 o                         
 -11 -17   1         11.39         22.06        22.01 o                         
 -10 -17   1          4.52          8.95        20.51 o                         
  -9 -17   1         20.41         13.47        17.19 o                         
  -8 -17   1         18.16         33.93        17.39 o                         
  -7 -17   1         91.17         74.87        15.69 o                         
  -6 -17   1        168.22        126.41        14.73 o                         
  -5 -17   1         52.63         29.72        12.58 o                         
  -4 -17   1         80.30         61.87        11.63 o                         
  -3 -17   1          0.71        -13.54        13.54 o                         
  -2 -17   1          3.64          2.81        13.12 o                         
  -1 -17   1        200.56        207.77        13.75 o                         
   0 -17   1        273.07        255.11        20.24 o                         
   1 -17   1        402.95        419.17        25.79 o                         
   2 -17   1        134.09        126.52        13.17 o                         
   3 -17   1          8.85         10.47        11.26 o                         
   4 -17   1          8.47          3.03        11.99 o                         
   5 -17   1         70.57         58.23        15.08 o                         
   6 -17   1        163.03        180.83        23.72 o                         
   7 -17   1        179.02        179.85        37.14 o                         
 -13 -16   1         21.44          9.36        22.36 o                         
 -12 -16   1         18.24          4.86        23.00 o                         
 -11 -16   1          2.84         18.51        20.20 o                         
 -10 -16   1         12.09         -0.22        17.94 o                         
  -9 -16   1         13.28         10.55        17.08 o                         
  -8 -16   1         44.49         32.56        16.58 o                         
  -7 -16   1        108.71        124.27        16.12 o                         
  -6 -16   1        275.34        212.73        17.18 o                         
  -5 -16   1        191.68        190.08        20.11 o                         
  -4 -16   1         21.79         13.12        10.86 o                         
  -3 -16   1         38.71         29.59         9.17 o                         
  -2 -16   1          0.23        -12.40        12.40 o                         
  -1 -16   1        146.00        133.20        16.50 o                         
   0 -16   1        653.04        653.16        20.73 o                         
   1 -16   1        939.57       1018.21        25.76 o                         
   2 -16   1        248.88        273.29        13.73 o                         
   3 -16   1        149.82        147.19        13.01 o                         
   4 -16   1          0.43        -11.03        11.03 o                         
   5 -16   1        219.17        250.88        17.18 o                         
   6 -16   1        214.09        263.26        20.96 o                         
   7 -16   1        610.30        696.16        37.11 o                         
   8 -16   1        352.65        364.49        23.22 o                         
 -14 -15   1         12.60         16.16        18.46 o                         
 -13 -15   1         28.62         24.40        13.06 o                         
 -12 -15   1         33.07         41.30         9.63 o                         
 -11 -15   1          0.46         -9.42        17.00 o                         
 -10 -15   1          0.69         33.10        17.03 o                         
  -9 -15   1         71.55         52.41        17.22 o                         
  -8 -15   1         71.65         54.90        17.36 o                         
  -7 -15   1        170.69        177.19        16.21 o                         
  -6 -15   1        364.80        350.24        24.44 o                         
  -5 -15   1        406.85        396.31        19.52 o                         
  -4 -15   1         46.37         28.79        10.70 o                         
  -3 -15   1         22.26         23.08         9.48 o                         
  -2 -15   1        181.92        192.81        14.60 o                         
  -1 -15   1        389.61        420.50        17.50 o                         
   0 -15   1        547.09        603.61        21.10 o                         
   1 -15   1       2350.55       2620.43        48.63 o                         
   2 -15   1        674.39        699.53        22.82 o                         
   3 -15   1        228.13        211.01        13.48 o                         
   4 -15   1         42.99         44.10        11.90 o                         
   5 -15   1        134.01        139.83        13.24 o                         
   6 -15   1        555.14        583.35        24.93 o                         
   7 -15   1       1190.28       1206.70        35.95 o                         
   8 -15   1        579.93        579.24        25.61 o                         
   9 -15   1        992.52        993.10        37.54 o                         
 -14 -14   1         30.92         38.21        14.74 o                         
 -13 -14   1         20.59         33.89        13.80 o                         
 -12 -14   1         26.83         34.01        11.22 o                         
 -11 -14   1          1.54         -4.32         9.94 o                         
 -10 -14   1          1.10         -8.19         8.19 o                         
  -9 -14   1        108.89        144.72        10.79 o                         
  -8 -14   1        307.25        371.78        20.30 o                         
  -7 -14   1        414.81        389.96        25.12 o                         
  -6 -14   1        414.06        448.16        20.51 o                         
  -5 -14   1        388.32        330.66        14.43 o                         
  -4 -14   1         66.99         46.50         9.26 o                         
  -3 -14   1         82.52         84.69         9.82 o                         
  -2 -14   1        208.48        188.33         9.92 o                         
  -1 -14   1        708.89        690.07        19.56 o                         
   0 -14   1       2143.44       2240.66        43.51 o                         
   1 -14   1       3485.63       3511.36        58.06 o                         
   2 -14   1       1261.89       1330.15        30.60 o                         
   3 -14   1        357.18        376.78        15.08 o                         
   4 -14   1         20.28          9.96        10.63 o                         
   5 -14   1         12.08         -8.95        10.59 o                         
   6 -14   1        299.46        297.11        19.50 o                         
   7 -14   1       1633.39       1754.03        43.28 o                         
   8 -14   1       1356.44       1365.73        37.91 o                         
   9 -14   1        924.40        951.31        32.99 o                         
  10 -14   1        530.34        550.91        28.70 o                         
 -15 -13   1         20.12         45.52        15.36 o                         
 -14 -13   1         86.62         70.52        15.45 o                         
 -13 -13   1         38.55         29.67        13.46 o                         
 -12 -13   1         24.83         15.98        14.50 o                         
 -11 -13   1          2.07          6.99        10.94 o                         
 -10 -13   1         32.01         30.32         9.01 o                         
  -9 -13   1        115.88        118.60        11.24 o                         
  -8 -13   1        464.20        524.03        23.15 o                         
  -7 -13   1       1340.14       1625.52        47.74 o                         
  -6 -13   1        961.92       1009.01        24.49 o                         
  -5 -13   1        338.16        272.82        15.47 o                         
  -4 -13   1        167.79        152.15         9.98 o                         
  -3 -13   1        241.09        201.48        10.43 o                         
  -2 -13   1        400.52        359.12        10.89 o                         
  -1 -13   1       1333.25       1347.17        27.83 o                         
   0 -13   1       2155.44       2257.38        38.13 o                         
   1 -13   1       4311.05       4516.04        66.40 o                         
   2 -13   1       4526.89       4543.86        70.81 o                         
   3 -13   1          4.34          8.25        12.52 o                         
   4 -13   1          3.64         -0.96         9.38 o                         
   5 -13   1        282.47        267.74        13.21 o                         
   6 -13   1        392.59        357.43        14.70 o                         
   7 -13   1        868.05        877.81        24.40 o                         
   8 -13   1       2233.23       2486.66        49.90 o                         
   9 -13   1        927.61        899.00        26.38 o                         
  10 -13   1        710.88        716.79        24.91 o                         
  11 -13   1         91.10         69.48        14.63 o                         
 -15 -12   1          9.64         11.85        17.08 o                         
 -14 -12   1         25.97         22.79        13.84 o                         
 -13 -12   1         56.48         45.27        11.53 o                         
 -12 -12   1         15.07          7.64        10.06 o                         
 -11 -12   1         30.13         22.14        11.26 o                         
 -10 -12   1         41.59         31.32        10.77 o                         
  -9 -12   1        230.42        258.36        13.87 o                         
  -8 -12   1        856.50       1038.56        33.18 o                         
  -7 -12   1       1066.57       1303.66        38.36 o                         
  -6 -12   1       1193.94       1324.05        28.60 o                         
  -5 -12   1        858.12        891.84        23.02 o                         
  -4 -12   1        640.00        650.08        18.59 o                         
  -3 -12   1         81.42         72.01         8.23 o                         
  -2 -12   1        672.87        688.77        15.69 o                         
  -1 -12   1       3696.19       3958.87        57.60 o                         
   0 -12   1       3788.30       4112.17        60.61 o                         
   1 -12   1       2765.13       2974.80        45.26 o                         
   2 -12   1       3315.97       3375.92        50.84 o                         
   3 -12   1        799.13        775.01        17.78 o                         
   4 -12   1        134.48        126.69         9.11 o                         
   5 -12   1       1040.36       1008.13        22.14 o                         
   6 -12   1       1413.08       1412.20        27.61 o                         
   7 -12   1       1374.57       1358.79        31.07 o                         
   8 -12   1       2165.04       2155.94        44.06 o                         
   9 -12   1       1098.83       1095.60        28.88 o                         
  10 -12   1        491.69        496.48        20.30 o                         
  11 -12   1        108.07         85.32        13.86 o                         
  12 -12   1         10.30          7.11        15.10 o                         
 -15 -11   1         89.02        122.74        18.95 o                         
 -14 -11   1         25.29         33.46        11.77 o                         
 -13 -11   1         87.15         67.38        10.88 o                         
 -12 -11   1          1.43         -7.70         9.58 o                         
 -11 -11   1         23.01          7.96        10.51 o                         
 -10 -11   1          3.58         -9.88         9.88 o                         
  -9 -11   1        473.58        651.16        25.47 o                         
  -8 -11   1        728.58        839.71        23.63 o                         
  -7 -11   1       2364.38       2849.46        58.97 o                         
  -6 -11   1        614.64        646.84        19.09 o                         
  -5 -11   1        222.86        209.05         7.11 o                         
  -4 -11   1        722.97        735.94        17.45 o                         
  -3 -11   1         44.37         47.15         7.65 o                         
  -2 -11   1       1106.96       1138.32        20.10 o                         
  -1 -11   1       4661.43       4714.90        67.49 o                         
   0 -11   1       6496.88       6541.64        93.01 o                         
   1 -11   1       5884.88       5696.17        81.41 o                         
   2 -11   1       1959.36       2006.60        32.17 o                         
   3 -11   1         27.98         41.26         7.47 o                         
   4 -11   1         78.88         71.80         6.34 o                         
   5 -11   1        559.88        506.34        14.20 o                         
   6 -11   1       4382.25       4232.39        66.31 o                         
   7 -11   1       3654.65       3679.16        59.08 o                         
   8 -11   1       2490.58       2527.56        49.62 o                         
   9 -11   1       1345.52       1403.31        33.00 o                         
  10 -11   1        104.63         98.68        12.64 o                         
  11 -11   1        179.23        210.53        15.31 o                         
  12 -11   1        214.42        197.79        16.13 o                         
 -16 -10   1          3.42        -17.26        17.26 o                         
 -15 -10   1        128.97        215.25        25.98 o                         
 -14 -10   1         25.11         21.01        12.25 o                         
 -13 -10   1        168.46        153.83        11.53 o                         
 -12 -10   1          1.21         10.45         9.41 o                         
 -11 -10   1          0.43         -9.31         9.31 o                         
 -10 -10   1          4.09         -3.41         9.84 o                         
  -9 -10   1        421.01        524.04        17.69 o                         
  -8 -10   1        628.09        800.56        24.33 o                         
  -7 -10   1       2070.43       2433.97        43.35 o                         
  -6 -10   1        569.97        609.50        14.45 o                         
  -5 -10   1        107.63         99.16         5.58 o                         
  -4 -10   1         68.07         66.88         6.96 o                         
  -3 -10   1         23.47         24.35         4.71 o                         
  -2 -10   1        181.79        164.84         7.87 o                         
  -1 -10   1       6188.47       5864.04        82.73 o                         
   0 -10   1       4976.74       4731.09        67.34 o                         
   1 -10   1       3962.26       3891.42        56.55 o                         
   2 -10   1       5809.11       5963.72        84.67 o                         
   3 -10   1        734.94        843.88        17.15 o                         
   4 -10   1       1831.39       1638.68        25.84 o                         
   5 -10   1       1982.29       1940.39        31.46 o                         
   6 -10   1       2149.92       2245.36        36.09 o                         
   7 -10   1       5890.97       5897.84        85.42 o                         
   8 -10   1       4073.55       4162.33        70.24 o                         
   9 -10   1       1576.91       1584.16        35.20 o                         
  10 -10   1        457.91        459.49        18.67 o                         
  11 -10   1          0.07         -8.85        11.36 o                         
  12 -10   1         82.87         70.34        13.78 o                         
  13 -10   1        554.23        564.97        25.75 o                         
 -16  -9   1         16.29          9.10        17.61 o                         
 -15  -9   1         29.34         26.28        15.80 o                         
 -14  -9   1         50.04         51.67        11.55 o                         
 -13  -9   1         76.91         60.00        10.25 o                         
 -12  -9   1         30.66         17.42         9.36 o                         
 -11  -9   1          3.05         -8.64         8.86 o                         
 -10  -9   1        212.24        189.13        12.40 o                         
  -9  -9   1        617.35        722.40        19.87 o                         
  -8  -9   1        477.74        542.76        17.26 o                         
  -7  -9   1       1779.75       2069.28        35.33 o                         
  -6  -9   1        504.64        573.87        16.16 o                         
  -5  -9   1        108.46        153.20         6.55 o                         
  -4  -9   1          0.83         -2.17         4.19 o                         
  -3  -9   1       1159.23       1151.81        18.32 o                         
  -2  -9   1       1502.44       1471.52        23.60 o                         
  -1  -9   1       3577.10       3519.42        50.67 o                         
   0  -9   1       6451.85       6348.27        89.05 o                         
   1  -9   1       3467.36       3629.40        55.41 o                         
   2  -9   1       1144.38       1327.48        22.21 o                         
   3  -9   1       1987.24       1940.19        28.73 o                         
   4  -9   1        603.09        498.46        12.38 o                         
   5  -9   1       5854.10       5744.80        82.15 o                         
   6  -9   1       4771.72       4838.69        70.39 o                         
   7  -9   1       4390.40       4186.84        62.02 o                         
   8  -9   1       4533.84       4276.82        63.86 o                         
   9  -9   1       1988.83       1999.95        38.52 o                         
  10  -9   1        485.20        481.49        27.41 o                         
  11  -9   1         13.34          1.81        11.31 o                         
  12  -9   1         50.09         44.39        12.49 o                         
  13  -9   1       1267.00       1258.39        34.96 o                         
  14  -9   1        644.54        661.15        30.63 o                         
 -16  -8   1         24.10         37.55        16.97 o                         
 -15  -8   1          5.69          0.64        12.71 o                         
 -14  -8   1         58.94         35.77        11.17 o                         
 -13  -8   1         35.69         19.01        10.60 o                         
 -12  -8   1         47.54         28.15         8.96 o                         
 -11  -8   1          0.72         -8.24         8.24 o                         
 -10  -8   1         60.76         80.28        11.13 o                         
  -9  -8   1        265.42        288.37        11.76 o                         
  -8  -8   1       1710.68       2032.35        37.54 o                         
  -7  -8   1        723.72        795.78        18.53 o                         
  -6  -8   1        523.17        468.12        13.37 o                         
  -5  -8   1        494.78        522.57        12.39 o                         
  -4  -8   1         58.45         95.53         5.78 o                         
  -3  -8   1        409.00        392.76        10.24 o                         
  -2  -8   1       4349.82       4181.37        59.52 o                         
  -1  -8   1      11594.58      11432.52       176.65 o                         
   0  -8   1       5364.94       5023.60        70.77 o                         
   1  -8   1       4996.56       4739.34        70.91 o                         
   2  -8   1       1596.67       1429.53        21.55 o                         
   3  -8   1        471.93        456.67        10.50 o                         
   4  -8   1        154.48        150.85         8.79 o                         
   5  -8   1          6.64          6.84         6.03 o                         
   6  -8   1       7352.27       6827.14        96.91 o                         
   7  -8   1       4456.59       4401.75        61.60 o                         
   8  -8   1       4561.70       4355.84        61.50 o                         
   9  -8   1       1203.92       1310.94        25.20 o                         
  10  -8   1        378.79        335.49        13.64 o                         
  11  -8   1          0.83        -11.15        11.15 o                         
  12  -8   1        329.06        331.76        16.79 o                         
  13  -8   1        315.09        269.06        16.43 o                         
  14  -8   1       2001.72       2132.77        62.77 o                         
 -16  -7   1         11.11          5.98        16.63 o                         
 -15  -7   1         10.36         17.73        10.76 o                         
 -14  -7   1         10.81          8.58        11.45 o                         
 -13  -7   1         29.90         22.07        10.44 o                         
 -12  -7   1         24.82          8.84         9.24 o                         
 -11  -7   1         28.91         12.14         8.34 o                         
 -10  -7   1        280.80        264.18        10.16 o                         
  -9  -7   1        141.51        136.52        10.03 o                         
  -8  -7   1        453.16        511.52        14.82 o                         
  -7  -7   1       1350.43       1453.55        24.66 o                         
  -6  -7   1       1870.60       2017.51        33.02 o                         
  -5  -7   1         95.86         71.26         6.53 o                         
  -4  -7   1         80.71         79.29         5.66 o                         
  -3  -7   1       1099.02        948.06        15.48 o                         
  -2  -7   1       3537.92       3260.11        46.89 o                         
  -1  -7   1       5987.89       5650.56        79.00 o                         
   0  -7   1       9864.98       9675.96       160.23 o                         
   1  -7   1       3146.99       3031.60        46.19 o                         
   2  -7   1       1887.99       1829.09        26.37 o                         
   3  -7   1         88.21         86.15         6.14 o                         
   4  -7   1       3829.32       3476.15        48.05 o                         
   5  -7   1       1886.44       1849.23        29.17 o                         
   6  -7   1        499.66        510.95        12.66 o                         
   7  -7   1       1151.02       1294.28        22.16 o                         
   8  -7   1       5197.46       5132.77        71.23 o                         
   9  -7   1        418.38        404.21        13.16 o                         
  10  -7   1        345.56        354.62        13.29 o                         
  11  -7   1         57.57         56.12        11.31 o                         
  12  -7   1        813.33        870.44        25.14 o                         
  13  -7   1        266.17        267.31        17.14 o                         
  14  -7   1       1646.92       1877.88        51.49 o                         
  15  -7   1        486.95        446.96        33.52 o                         
 -16  -6   1          5.75          3.82        12.31 o                         
 -15  -6   1          1.59         -6.61        10.43 o                         
 -14  -6   1         29.60          0.44        10.61 o                         
 -13  -6   1         78.69         67.23        10.69 o                         
 -12  -6   1          0.21         -6.88         8.85 o                         
 -11  -6   1         23.26          8.26         8.62 o                         
 -10  -6   1        328.72        307.00        13.74 o                         
  -9  -6   1        412.86        402.29        12.03 o                         
  -8  -6   1        360.83        371.08        15.12 o                         
  -7  -6   1         14.97          8.76         6.04 o                         
  -6  -6   1       1382.84       1561.26        25.12 o                         
  -5  -6   1        291.66        362.26        16.91 o                         
  -4  -6   1         60.77        140.37        10.49 o                         
  -3  -6   1       4447.04       4471.85        63.16 o                         
  -2  -6   1        872.20        824.35        14.95 o                         
  -1  -6   1        294.22        365.28        12.88 o                         
   0  -6   1       9017.06       9116.13       163.05 o                         
   1  -6   1       1707.88       1922.40        30.27 o                         
   2  -6   1       3097.87       3435.33        46.78 o                         
   3  -6   1       1913.28       1961.42        28.08 o                         
   4  -6   1        617.69        679.15        12.20 o                         
   5  -6   1       5623.37       5849.18        78.73 o                         
   6  -6   1       5376.69       5127.90        69.89 o                         
   7  -6   1        417.87        408.91        11.88 o                         
   8  -6   1         50.69         76.34         7.69 o                         
   9  -6   1       1795.46       1511.96        29.59 o                         
  10  -6   1          4.57         -8.24         8.24 o                         
  11  -6   1         84.16        107.88         9.56 o                         
  12  -6   1        527.37        500.95        20.22 o                         
  13  -6   1        996.96       1026.91        27.85 o                         
  14  -6   1        709.01        757.03        25.98 o                         
  15  -6   1       1071.82       1165.25        34.01 o                         
 -16  -5   1          3.34        -11.88        11.88 o                         
 -15  -5   1          1.21        -10.46        10.46 o                         
 -14  -5   1         14.99          0.62        10.19 o                         
 -13  -5   1          9.07         -6.92         9.69 o                         
 -12  -5   1          4.10         -2.69         9.07 o                         
 -11  -5   1        121.34        110.43         9.53 o                         
 -10  -5   1        628.22        614.67        16.20 o                         
  -9  -5   1         47.38         38.82         6.86 o                         
  -8  -5   1        485.69        577.86        13.65 o                         
  -7  -5   1        100.92        124.98         7.39 o                         
  -6  -5   1         30.79         12.34         5.42 o                         
  -5  -5   1        208.16        221.52         9.60 o                         
  -4  -5   1       1186.24       1140.85        20.32 o                         
  -3  -5   1       1540.49       1875.15        26.70 o                         
  -2  -5   1        900.06       1097.42        16.38 o                         
  -1  -5   1         16.23         17.34         5.40 o                         
   0  -5   1         59.38         54.82         5.67 o                         
   1  -5   1       2358.88       2075.39        32.00 o                         
   2  -5   1       4636.41       4824.04        64.44 o                         
   3  -5   1       1564.20       1717.63        23.88 o                         
   4  -5   1       2735.72       2864.94        39.68 o                         
   5  -5   1       3421.07       3511.92        48.38 o                         
   6  -5   1       1686.82       1598.95        24.60 o                         
   7  -5   1       3968.12       3650.32        51.06 o                         
   8  -5   1       1245.47       1225.35        21.34 o                         
   9  -5   1        257.34        168.15         8.90 o                         
  10  -5   1         56.76         36.31         9.58 o                         
  11  -5   1        155.71        154.56         9.88 o                         
  12  -5   1        472.07        479.43        16.75 o                         
  13  -5   1       1061.10       1066.30        29.20 o                         
  14  -5   1        358.38        302.47        16.43 o                         
  15  -5   1       1327.32       1409.08        37.50 o                         
 -16  -4   1          0.01        -11.45        11.45 o                         
 -15  -4   1          0.51         -5.74        10.39 o                         
 -14  -4   1          4.20         -0.71         9.86 o                         
 -13  -4   1          1.16        -10.14        10.14 o                         
 -12  -4   1          0.78         -8.63         9.48 o                         
 -11  -4   1         11.13          0.46         9.10 o                         
 -10  -4   1        327.33        339.43        12.94 o                         
  -9  -4   1         75.26         72.08         7.95 o                         
  -8  -4   1         85.47         77.99         6.58 o                         
  -7  -4   1         10.37         12.76         5.79 o                         
  -6  -4   1        546.19        525.88        14.77 o                         
  -5  -4   1        292.47        278.10         9.72 o                         
  -4  -4   1       5311.49       5581.63        78.16 o                         
  -3  -4   1       1680.81       1695.72        23.04 o                         
  -2  -4   1       1170.97       1278.52        18.59 o                         
  -1  -4   1          8.27          4.92         3.31 o                         
   0  -4   1        895.92        791.27        14.15 o                         
   1  -4   1       1164.77       1324.38        19.73 o                         
   2  -4   1        836.85        850.52        13.38 o                         
   3  -4   1          2.42          7.44         4.32 o                         
   4  -4   1       1591.15       1747.79        25.43 o                         
   5  -4   1       4356.22       4227.87        57.44 o                         
   6  -4   1       2150.36       2032.06        29.64 o                         
   7  -4   1       1261.99       1178.56        25.14 o                         
   8  -4   1       1075.72        996.80        18.38 o                         
   9  -4   1       1662.45       1713.72        27.66 o                         
  10  -4   1         99.21         86.57         7.79 o                         
  11  -4   1       1151.32       1106.14        21.86 o                         
  12  -4   1        465.31        452.91        15.31 o                         
  13  -4   1        549.77        626.05        20.49 o                         
  14  -4   1        350.54        339.04        16.63 o                         
  15  -4   1        421.94        386.97        25.58 o                         
  16  -4   1        266.53        247.65        25.56 o                         
 -16  -3   1         38.19         29.51        13.09 o                         
 -15  -3   1         47.28         56.72        10.67 o                         
 -14  -3   1          0.73         -1.48         9.50 o                         
 -13  -3   1          3.94         -8.61        10.28 o                         
 -12  -3   1          7.27         -9.44         9.44 o                         
 -11  -3   1         19.50          9.69         8.96 o                         
 -10  -3   1         50.28         14.99         7.92 o                         
  -9  -3   1          4.77          0.12         7.32 o                         
  -8  -3   1        604.03        631.83        17.90 o                         
  -7  -3   1        257.88        264.04         8.33 o                         
  -6  -3   1        302.76        323.17         9.75 o                         
  -5  -3   1        287.97        208.01        10.49 o                         
  -4  -3   1        255.13        374.00        10.13 o                         
  -3  -3   1       5381.58       4955.30        82.52 o                         
  -2  -3   1        131.71         92.16         5.49 o                         
  -1  -3   1        202.16        195.77         6.93 o                         
   0  -3   1       1147.26       1607.00        25.77 o                         
   1  -3   1       2563.73       2595.71        36.48 o                         
   2  -3   1        173.04        131.23         6.32 o                         
   3  -3   1        325.19        226.10         6.64 o                         
   4  -3   1       1994.39       2211.05        34.15 o                         
   5  -3   1       4313.74       4338.24        58.73 o                         
   6  -3   1        263.56        242.72        12.00 o                         
   7  -3   1       2119.49       2030.86        30.01 o                         
   8  -3   1        508.25        486.57        12.62 o                         
   9  -3   1         65.75         89.51         7.17 o                         
  10  -3   1       1137.87        989.34        22.47 o                         
  11  -3   1        151.96        166.90         9.42 o                         
  12  -3   1        258.81        251.35        11.03 o                         
  13  -3   1        771.93        816.18        22.66 o                         
  14  -3   1        251.09        251.66        13.64 o                         
  15  -3   1         75.07         58.50        13.09 o                         
  16  -3   1        302.15        266.10        17.66 o                         
 -16  -2   1         12.82         -1.90        12.29 o                         
 -15  -2   1         94.21         65.41        11.62 o                         
 -14  -2   1         36.11         37.17         9.84 o                         
 -13  -2   1         18.36         -7.82         9.31 o                         
 -12  -2   1          0.01         -9.33         9.33 o                         
 -11  -2   1         59.50         29.56         9.09 o                         
 -10  -2   1         10.85         -3.20         7.70 o                         
  -9  -2   1         98.95         72.45         7.59 o                         
  -8  -2   1          0.55         -4.11         6.24 o                         
  -7  -2   1         39.49         78.39         7.51 o                         
  -6  -2   1        334.69        370.88        12.79 o                         
  -5  -2   1        516.52        574.41        11.33 o                         
  -4  -2   1         43.08         24.35         4.18 o                         
  -3  -2   1       3349.86       3029.92        45.19 o                         
  -2  -2   1       1198.38       1987.24        28.35 o                         
  -1  -2   1        126.73         76.72         3.82 o                         
   1  -2   1       1966.67       1373.57        19.69 o                         
   2  -2   1         21.85         64.93         4.06 o                         
   3  -2   1          0.07         19.50         3.65 o                         
   4  -2   1        188.08        239.13         7.12 o                         
   5  -2   1       6233.99       6489.61        86.51 o                         
   6  -2   1          2.15         13.86         4.81 o                         
   7  -2   1        369.16        318.67         8.87 o                         
   8  -2   1         35.22         28.91         5.73 o                         
   9  -2   1        166.63        169.72         7.84 o                         
  10  -2   1         20.39          5.41         6.75 o                         
  11  -2   1        123.93        113.04        10.02 o                         
  12  -2   1          1.61         -3.60         8.43 o                         
  13  -2   1        343.78        348.40        14.87 o                         
  14  -2   1        200.62        171.80        13.22 o                         
  15  -2   1         12.34         -4.79        12.04 o                         
  16  -2   1         87.01         76.16        14.10 o                         
 -16  -1   1         46.20         33.51        13.24 o                         
 -15  -1   1         17.71          5.02        10.18 o                         
 -14  -1   1         36.68         28.95         9.74 o                         
 -13  -1   1        171.30        138.75        13.12 o                         
 -12  -1   1          0.28         -8.41         8.41 o                         
 -11  -1   1          0.31          0.08         7.40 o                         
 -10  -1   1          7.29          1.38         7.69 o                         
  -9  -1   1        187.95        193.78         9.08 o                         
  -8  -1   1        112.64        144.20         7.61 o                         
  -7  -1   1       2790.44       2862.55        42.46 o                         
  -6  -1   1        396.92        382.30        11.34 o                         
  -5  -1   1          4.08         17.33         5.54 o                         
  -4  -1   1       1039.85       1061.81        17.96 o                         
  -3  -1   1        146.36         77.69         4.55 o                         
  -2  -1   1       1432.63       1301.05        20.14 o                         
  -1  -1   1        133.43        159.46         9.61 o                         
   1  -1   1        447.69        329.85         8.00 o                         
   3  -1   1          0.20         20.71         4.15 o                         
   4  -1   1       1747.82       1645.90        24.68 o                         
   5  -1   1       3002.77       3042.68        46.24 o                         
   6  -1   1        230.46        250.54         7.97 o                         
   7  -1   1         29.99         38.88         5.40 o                         
   8  -1   1        196.83        210.28         7.62 o                         
   9  -1   1         89.56         78.34         7.11 o                         
  10  -1   1        166.15        129.82         7.96 o                         
  11  -1   1         86.24         93.49         7.96 o                         
  12  -1   1         98.22        106.90         9.75 o                         
  13  -1   1        120.73        112.94        13.68 o                         
  14  -1   1          5.12         -1.42        10.42 o                         
  15  -1   1          2.77        -10.56        10.56 o                         
  16  -1   1          7.76         11.57        12.71 o                         
 -16   0   1        132.35        129.01        15.34 o                         
 -15   0   1        245.35        206.27        20.13 o                         
 -14   0   1         33.23         21.46         9.69 o                         
 -13   0   1         56.27         32.85         9.33 o                         
 -12   0   1         99.90         78.76         9.33 o                         
 -11   0   1          1.88          0.03         7.67 o                         
 -10   0   1        457.40        453.31        14.08 o                         
  -9   0   1        368.28        377.10        11.64 o                         
  -8   0   1        352.18        377.11        11.86 o                         
  -7   0   1       5219.53       5531.81        74.76 o                         
  -6   0   1        859.85       1104.28        17.81 o                         
  -5   0   1        126.08        127.24         6.88 o                         
  -4   0   1        143.78        121.93         5.84 o                         
  -3   0   1        360.80        337.36         9.15 o                         
  -2   0   1        358.21        383.46         7.25 o                         
  -1   0   1      10150.78       8213.82       389.25 o                         
   2   0   1       1133.98       1014.27        14.92 o                         
   3   0   1        553.44        340.18        15.19 o                         
   4   0   1         61.81         75.90         4.92 o                         
   5   0   1        163.84        204.24         9.32 o                         
   6   0   1       1057.25       1149.22        19.17 o                         
   7   0   1         14.94         12.46         4.87 o                         
   8   0   1        442.87        443.77        11.34 o                         
   9   0   1         58.43         34.59         7.06 o                         
  10   0   1        112.84        135.84        10.35 o                         
  11   0   1          2.02          1.06         8.16 o                         
  12   0   1         68.19         89.25         9.43 o                         
  13   0   1        327.84        314.65        13.12 o                         
  14   0   1         27.22          9.94        10.10 o                         
  15   0   1         13.53         10.43        10.75 o                         
  16   0   1         18.06         20.13        12.81 o                         
  17   0   1          7.82         10.78        13.43 o                         
 -16   1   1         87.77         74.98        13.80 o                         
 -15   1   1        293.74        219.48        20.86 o                         
 -14   1   1        233.68        227.10        12.45 o                         
 -13   1   1        136.69        107.17        10.15 o                         
 -12   1   1        374.97        370.77        13.79 o                         
 -11   1   1        324.34        339.43        12.69 o                         
 -10   1   1        486.29        470.58        13.69 o                         
  -9   1   1       1322.91       1369.86        22.14 o                         
  -8   1   1       2089.48       2149.52        30.52 o                         
  -7   1   1       2612.61       2582.09        35.28 o                         
  -6   1   1       3269.24       3179.10        42.06 o                         
  -5   1   1        125.11        106.26         5.70 o                         
  -4   1   1       1800.84       1648.93        23.72 o                         
  -3   1   1        433.55        490.73         9.24 o                         
  -2   1   1       6647.73       6427.55       200.37 o                         
  -1   1   1        940.56       1114.30        14.67 o                         
   3   1   1       1324.39       1326.03        20.81 o                         
   4   1   1        324.17        394.43         7.87 o                         
   5   1   1        391.56        451.65        10.43 o                         
   6   1   1       3395.24       3578.19        49.01 o                         
   7   1   1        833.31        885.99        16.51 o                         
   8   1   1         40.30         33.81         6.37 o                         
   9   1   1        130.25        142.42         8.01 o                         
  10   1   1         59.56         59.98         8.18 o                         
  11   1   1          0.96         -0.09         8.30 o                         
  12   1   1          8.87         16.53        10.31 o                         
  13   1   1         23.41         12.74        10.45 o                         
  14   1   1         11.88         12.16         9.91 o                         
  15   1   1          0.44         -7.19        10.39 o                         
  16   1   1          5.63         -0.14        12.36 o                         
  17   1   1          1.16         -1.74        13.01 o                         
 -16   2   1         90.22         97.58        16.11 o                         
 -15   2   1        449.29        412.11        18.95 o                         
 -14   2   1        160.95        127.33        12.01 o                         
 -13   2   1        108.44         80.40        10.11 o                         
 -12   2   1          4.59         -8.56         8.56 o                         
 -11   2   1        915.49        888.05        18.85 o                         
 -10   2   1        971.88        994.88        22.11 o                         
  -9   2   1       2826.09       2740.56        38.54 o                         
  -8   2   1       2545.82       2522.51        35.25 o                         
  -7   2   1       5647.40       5435.77        70.41 o                         
  -6   2   1        840.50        900.16        17.49 o                         
  -5   2   1         35.95        104.79         5.89 o                         
  -4   2   1       2462.76       2349.82        43.09 o                         
  -3   2   1       1490.42       1299.99        19.00 o                         
  -2   2   1       2101.15       1859.67        32.23 o                         
  -1   2   1       4795.31       4927.16       125.17 o                         
   0   2   1      13002.50      12930.20       427.66 o                         
   2   2   1         52.22        192.73         5.69 o                         
   3   2   1       1636.06       1474.15        24.50 o                         
   4   2   1         22.32          4.93         3.79 o                         
   5   2   1          3.29          4.14         4.81 o                         
   6   2   1        854.36        880.84        15.39 o                         
   7   2   1       1387.01       1367.72        22.62 o                         
   8   2   1       1271.80       1248.50        21.67 o                         
   9   2   1         81.75         85.25         7.57 o                         
  10   2   1        196.17        196.18         9.34 o                         
  11   2   1          0.75         -0.21         8.24 o                         
  12   2   1          9.24          2.14         8.99 o                         
  13   2   1         15.55          8.45         9.94 o                         
  14   2   1         72.85         41.11        11.55 o                         
  15   2   1         12.89          8.76        10.59 o                         
  16   2   1          1.45         -7.22        12.10 o                         
  17   2   1          1.07         -0.45        12.92 o                         
 -16   3   1        290.76        313.85        55.68 o                         
 -15   3   1        453.81        472.30        25.98 o                         
 -14   3   1        196.42        198.20        12.67 o                         
 -13   3   1         12.26         21.12         9.61 o                         
 -12   3   1         20.74          8.57         9.22 o                         
 -11   3   1        586.72        559.41        15.74 o                         
 -10   3   1        707.42        725.18        16.29 o                         
  -9   3   1       3171.09       3067.82        42.69 o                         
  -8   3   1       5825.32       5824.05        79.55 o                         
  -7   3   1       2683.66       2830.76        40.44 o                         
  -6   3   1        720.62        872.76        15.48 o                         
  -5   3   1        297.26        350.43        10.80 o                         
  -4   3   1       7585.22       7547.11       125.60 o                         
  -3   3   1       2315.58       2251.39        29.89 o                         
  -2   3   1      16462.45      16750.02       731.28 o                         
  -1   3   1       2844.87       3128.50        41.86 o                         
   0   3   1       3905.83       3763.35        74.27 o                         
   1   3   1      14963.86      15834.23       750.82 o                         
   2   3   1      12796.47      11397.32       352.54 o                         
   3   3   1         43.53         27.49         5.22 o                         
   4   3   1         53.41         34.11         4.45 o                         
   5   3   1        868.89        953.44        22.35 o                         
   6   3   1       6330.46       6049.30        84.84 o                         
   7   3   1       2110.36       2071.60        30.21 o                         
   8   3   1       1514.51       1471.94        23.39 o                         
   9   3   1         26.15         18.43         6.93 o                         
  10   3   1         17.57          8.97         7.47 o                         
  11   3   1        252.48        256.15        10.96 o                         
  12   3   1          2.09          2.63         8.80 o                         
  13   3   1         13.68          0.15        10.19 o                         
  14   3   1         53.04         46.21        11.37 o                         
  15   3   1         22.13         25.69        11.95 o                         
  16   3   1         11.01         -1.02        12.27 o                         
  17   3   1          4.95         -2.46        16.18 o                         
 -15   4   1        122.38        126.38        17.53 o                         
 -14   4   1        542.13        569.24        26.52 o                         
 -13   4   1          0.02         12.43        10.54 o                         
 -12   4   1        220.32        199.81        11.28 o                         
 -11   4   1       1038.65        961.33        20.44 o                         
 -10   4   1       3001.51       3050.34        44.97 o                         
  -9   4   1        820.24        872.55        17.32 o                         
  -8   4   1       2634.50       2601.91        38.47 o                         
  -7   4   1       2019.54       2075.40        31.12 o                         
  -6   4   1       1756.08       1824.55        27.18 o                         
  -5   4   1         21.17         18.88         5.13 o                         
  -4   4   1       2777.42       3043.54        42.05 o                         
  -3   4   1      15903.04      16727.15       518.34 o                         
  -2   4   1      35569.05      36522.18      1195.81 o                         
  -1   4   1       5861.10       5465.12        98.24 o                         
   0   4   1      17131.74      15865.92       546.21 o                         
   1   4   1         92.35        154.23         6.44 o                         
   2   4   1         43.00         27.29         4.11 o                         
   3   4   1       1195.56       1077.45        17.03 o                         
   4   4   1       7359.15       7185.71       129.35 o                         
   5   4   1       2537.07       2427.68        35.93 o                         
   6   4   1       5031.74       4855.90        65.67 o                         
   7   4   1       1822.87       1763.40        25.22 o                         
   8   4   1        132.26        117.87         6.76 o                         
   9   4   1          2.73         -4.58         6.03 o                         
  10   4   1         70.68         51.83        12.63 o                         
  11   4   1        174.49        189.28        10.15 o                         
  12   4   1        143.54        122.48        11.30 o                         
  13   4   1        115.46        103.51        10.14 o                         
  14   4   1         49.14         43.51        10.29 o                         
  15   4   1         11.39         -7.13        13.10 o                         
  16   4   1          3.88        -13.67        13.67 o                         
  17   4   1          1.49        -12.47        12.47 o                         
 -15   5   1         75.25         83.20        14.58 o                         
 -14   5   1        230.32        223.58        15.27 o                         
 -13   5   1          3.39         -7.60         9.92 o                         
 -12   5   1        355.01        304.84        12.93 o                         
 -11   5   1       1037.59       1103.57        23.70 o                         
 -10   5   1       4524.02       4472.47        63.43 o                         
  -9   5   1       2734.82       2772.08        41.35 o                         
  -8   5   1       2784.60       2595.99        38.46 o                         
  -7   5   1        109.81        124.07         7.46 o                         
  -6   5   1        306.55        288.82         9.82 o                         
  -5   5   1        131.96        124.85         6.59 o                         
  -4   5   1       4574.66       4128.83        53.74 o                         
  -3   5   1      20510.76      20980.99       963.06 o                         
  -2   5   1      39604.45      39038.24      1286.58 o                         
  -1   5   1      34393.44      34755.89      2079.26 o                         
   0   5   1        293.47        231.68         7.02 o                         
   1   5   1        773.04        835.06        14.56 o                         
   2   5   1        268.60        410.04         9.93 o                         
   3   5   1       3455.91       3594.19        56.99 o                         
   4   5   1       4890.25       5448.71        80.31 o                         
   5   5   1       7548.63       7852.05       115.54 o                         
   6   5   1       7287.91       7349.20       102.99 o                         
   7   5   1        140.39        111.09         6.36 o                         
   8   5   1        228.67        247.46         9.15 o                         
   9   5   1          2.75         -2.40         5.83 o                         
  10   5   1        165.32        184.02         8.08 o                         
  11   5   1         30.79         38.32         7.91 o                         
  12   5   1        330.16        316.83        16.57 o                         
  13   5   1         30.77         17.20         9.43 o                         
  14   5   1        102.79        103.13        11.58 o                         
  15   5   1          3.86         -6.44        10.45 o                         
  16   5   1          6.63        -13.61        13.61 o                         
  17   5   1          0.67          6.97        12.81 o                         
 -15   6   1        558.12        515.09        37.85 o                         
 -14   6   1          6.94        -12.62        12.62 o                         
 -13   6   1          8.54         -5.36        11.64 o                         
 -12   6   1        461.83        481.47        18.06 o                         
 -11   6   1       2381.78       2460.34        40.89 o                         
 -10   6   1       3311.57       3225.71        50.40 o                         
  -9   6   1       4601.26       4398.23        65.31 o                         
  -8   6   1       4877.45       4555.58        63.70 o                         
  -7   6   1       1440.08       1352.60        22.87 o                         
  -6   6   1       1111.54       1031.35        18.36 o                         
  -5   6   1        886.25        786.99        14.87 o                         
  -4   6   1      10536.22      10093.09       140.33 o                         
  -3   6   1      15504.21      14826.97       324.41 o                         
  -2   6   1      11674.60      11198.34       245.75 o                         
  -1   6   1       8978.19      10306.03       202.03 o                         
   0   6   1       5272.16       6284.05        87.53 o                         
   1   6   1       1280.58       1261.51        20.86 o                         
   2   6   1        775.35        778.02        15.41 o                         
   3   6   1        625.41        720.78        17.94 o                         
   4   6   1       7592.94       7212.03       100.60 o                         
   5   6   1      15434.95      14895.09       326.67 o                         
   6   6   1       1660.54       1719.37        28.74 o                         
   7   6   1       1212.31       1346.43        24.12 o                         
   8   6   1          3.10         -5.98         5.98 o                         
   9   6   1         44.46         40.66         6.48 o                         
  10   6   1        104.52         86.51         7.23 o                         
  11   6   1        819.13        983.08        24.64 o                         
  12   6   1        415.96        409.18        16.06 o                         
  13   6   1        152.37        184.69        12.74 o                         
  14   6   1         70.71         70.61        12.62 o                         
  15   6   1         16.02         23.19        10.19 o                         
  16   6   1          4.55        -10.02        13.51 o                         
  17   6   1          2.33        -14.03        14.03 o                         
 -14   7   1        131.99        120.76        14.73 o                         
 -13   7   1         37.35         40.05        12.52 o                         
 -12   7   1        898.56        858.89        27.57 o                         
 -11   7   1       2106.66       2048.76        36.23 o                         
 -10   7   1       3988.81       3908.71        63.35 o                         
  -9   7   1       3331.19       3283.90        50.72 o                         
  -8   7   1       2026.26       1957.96        31.22 o                         
  -7   7   1       3153.69       3015.19        43.84 o                         
  -6   7   1         16.22          5.64         6.49 o                         
  -5   7   1       6710.79       6376.58        86.05 o                         
  -4   7   1       8429.21       8507.16       113.37 o                         
  -3   7   1      11422.55      11590.61       169.41 o                         
  -2   7   1      13035.02      13231.62       236.33 o                         
  -1   7   1       2450.51       2193.00        31.03 o                         
   0   7   1          7.05         17.41         4.74 o                         
   1   7   1       4103.56       3456.26        52.15 o                         
   2   7   1        131.99        195.48         9.68 o                         
   3   7   1       5679.56       5491.08        81.36 o                         
   4   7   1       7137.97       6975.90        92.92 o                         
   5   7   1      11338.36      10923.14       151.56 o                         
   6   7   1        672.69        629.53        14.88 o                         
   7   7   1       1674.03       1788.25        30.46 o                         
   8   7   1         62.39         54.42         7.70 o                         
   9   7   1          0.84          0.76         6.62 o                         
  10   7   1        280.23        257.84        12.02 o                         
  11   7   1       1308.81       1715.06        29.74 o                         
  12   7   1        264.12        277.27        14.53 o                         
  13   7   1        690.90        967.17        34.81 o                         
  14   7   1          2.09         -9.94         9.94 o                         
  15   7   1         30.40         38.92        10.52 o                         
  16   7   1          2.89         11.26        13.59 o                         
  17   7   1          4.92         17.88        16.70 o                         
 -14   8   1        138.19        126.72        15.59 o                         
 -13   8   1        111.75        107.03        14.06 o                         
 -12   8   1        317.31        274.73        15.70 o                         
 -11   8   1       2240.04       2288.85        44.43 o                         
 -10   8   1       2518.18       2489.08        43.91 o                         
  -9   8   1       3429.46       3456.11        56.60 o                         
  -8   8   1       2755.59       2654.47        40.25 o                         
  -7   8   1        523.87        528.85        14.57 o                         
  -6   8   1        425.98        356.15        12.02 o                         
  -5   8   1       1413.36       1483.36        23.97 o                         
  -4   8   1      13182.93      13362.06       195.31 o                         
  -3   8   1      11703.48      11648.75       170.60 o                         
  -2   8   1       7125.12       6951.60        92.86 o                         
  -1   8   1      12202.67      11361.95       176.16 o                         
   0   8   1         25.76          8.27         5.20 o                         
   1   8   1       2205.97       2300.43        37.88 o                         
   2   8   1       2559.89       2334.16        38.92 o                         
   3   8   1       3191.34       2851.27        43.94 o                         
   4   8   1       7193.37       7345.92        97.94 o                         
   5   8   1      10095.51      10647.76       147.95 o                         
   6   8   1       1354.25       1372.40        24.78 o                         
   7   8   1       1296.45       1470.23        26.69 o                         
   8   8   1          5.07         -1.69         7.37 o                         
   9   8   1         96.08         98.50         9.14 o                         
  10   8   1        343.24        355.66        16.27 o                         
  11   8   1       1196.84       1622.16        31.20 o                         
  12   8   1        342.77        345.42        16.40 o                         
  13   8   1        592.01        896.00        34.05 o                         
  14   8   1         45.68         23.53        10.50 o                         
  15   8   1         23.39         25.33        12.29 o                         
  16   8   1          4.29         13.94        13.36 o                         
  17   8   1          1.73        -15.72        15.72 o                         
 -13   9   1        178.61        158.29        16.65 o                         
 -12   9   1        635.96        679.99        24.67 o                         
 -11   9   1       1062.39       1017.83        27.59 o                         
 -10   9   1       2111.50       2136.48        41.85 o                         
  -9   9   1       1376.41       1330.59        27.70 o                         
  -8   9   1       2198.35       2185.95        40.88 o                         
  -7   9   1       1409.06       1367.97        25.36 o                         
  -6   9   1        236.22        294.36        11.20 o                         
  -5   9   1       1873.61       1907.89        29.58 o                         
  -4   9   1      11698.72      11868.15       157.68 o                         
  -3   9   1       8193.22       8284.19       110.64 o                         
  -2   9   1       7804.15       7681.49       102.76 o                         
  -1   9   1       3880.25       3971.64        54.39 o                         
   0   9   1        928.11        957.76        19.22 o                         
   1   9   1        133.48         83.30         6.62 o                         
   2   9   1      14509.79      14334.38       221.69 o                         
   3   9   1       5400.97       5088.30        72.31 o                         
   4   9   1       5273.49       5502.54        78.14 o                         
   5   9   1       5825.73       6289.74        84.67 o                         
   6   9   1       3347.05       3620.37        56.24 o                         
   7   9   1       1038.85       1044.57        24.81 o                         
   8   9   1          4.34          1.77         7.95 o                         
   9   9   1        497.39        493.79        16.62 o                         
  10   9   1        511.37        534.49        25.69 o                         
  11   9   1        726.66        918.48        20.57 o                         
  12   9   1        417.53        443.25        19.92 o                         
  13   9   1         95.31        128.44        10.81 o                         
  14   9   1        169.02        182.86        16.64 o                         
  15   9   1          0.48         -5.16        10.80 o                         
  16   9   1          5.74          9.57        13.62 o                         
  17   9   1         10.10          8.73        18.00 o                         
 -13  10   1        135.43         83.39        16.32 o                         
 -12  10   1       1016.78       1026.19        31.33 o                         
 -11  10   1       1227.58       1218.68        32.67 o                         
 -10  10   1       1366.00       1420.59        34.30 o                         
  -9  10   1        780.65        735.07        22.23 o                         
  -8  10   1        883.06        870.49        23.12 o                         
  -7  10   1        376.31        379.10        13.90 o                         
  -6  10   1          0.43          7.75         7.85 o                         
  -5  10   1       2118.04       2023.82        31.48 o                         
  -4  10   1      11423.75      11303.12       150.65 o                         
  -3  10   1       7164.33       7380.09        99.42 o                         
  -2  10   1       3774.62       4035.11        55.74 o                         
  -1  10   1       2241.44       2328.95        33.70 o                         
   0  10   1        625.36        604.22        14.10 o                         
   1  10   1         75.16         73.51         6.23 o                         
   2  10   1       3293.53       3506.04        57.42 o                         
   3  10   1       5773.58       6119.60        86.65 o                         
   4  10   1       7618.71       8163.26       114.56 o                         
   5  10   1       3630.42       3662.31        51.08 o                         
   6  10   1       1942.66       2070.39        32.98 o                         
   7  10   1        945.59        892.37        21.51 o                         
   8  10   1        163.59        164.60        10.68 o                         
   9  10   1        220.99        204.67        12.64 o                         
  10  10   1        535.38        715.61        20.81 o                         
  11  10   1        330.10        319.30        13.23 o                         
  12  10   1        349.71        405.02        24.79 o                         
  13  10   1         55.87         49.27         9.93 o                         
  14  10   1        108.40         91.42        10.62 o                         
  15  10   1          0.95          1.27        11.60 o                         
  16  10   1          3.45          6.82        13.85 o                         
 -12  11   1        713.22        700.57        29.28 o                         
 -11  11   1       1332.28       1303.01        37.63 o                         
 -10  11   1       1707.42       1783.89        40.64 o                         
  -9  11   1       1066.48       1083.40        29.23 o                         
  -8  11   1         94.14        100.89        11.26 o                         
  -7  11   1        246.74        253.40        17.81 o                         
  -6  11   1         88.15         87.01         9.76 o                         
  -5  11   1       1764.42       1809.52        29.10 o                         
  -4  11   1       5052.76       5114.30        70.76 o                         
  -3  11   1       8248.85       8057.33       108.54 o                         
  -2  11   1       3200.76       3220.33        45.74 o                         
  -1  11   1       2665.01       2561.87        39.29 o                         
   0  11   1       1054.48       1010.10        19.90 o                         
   1  11   1          1.76         -5.90         5.90 o                         
   2  11   1       1507.55       1560.06        43.23 o                         
   3  11   1       3309.86       3286.47        48.75 o                         
   4  11   1       2818.13       2819.92        45.33 o                         
   5  11   1       3131.81       3261.95        51.21 o                         
   6  11   1       1111.27       1216.10        22.43 o                         
   7  11   1        351.91        356.57        11.85 o                         
   8  11   1          5.68         -6.48         9.16 o                         
   9  11   1          1.46         -6.21         9.79 o                         
  10  11   1        682.98        799.12        27.81 o                         
  11  11   1        253.35        248.41        14.02 o                         
  12  11   1        253.85        266.96        12.95 o                         
  13  11   1         64.52         71.78        11.95 o                         
  14  11   1          8.17          1.58        10.34 o                         
  15  11   1          0.75         -7.55        12.49 o                         
  16  11   1         15.88         -9.18        14.91 o                         
 -11  12   1       1131.10       1151.12        32.95 o                         
 -10  12   1        806.66        770.40        30.02 o                         
  -9  12   1       2046.53       2174.76        46.15 o                         
  -8  12   1        538.50        569.14        21.99 o                         
  -7  12   1          6.98          3.38         9.49 o                         
  -6  12   1        129.52        142.12        10.63 o                         
  -5  12   1        735.96        780.46        19.64 o                         
  -4  12   1       3264.00       3348.14        48.67 o                         
  -3  12   1       5536.19       5439.06        74.98 o                         
  -2  12   1       1873.27       1758.74        29.64 o                         
  -1  12   1       1392.87       1447.14        27.36 o                         
   0  12   1        405.37        449.93        13.95 o                         
   1  12   1         58.39         70.29         7.23 o                         
   2  12   1       1210.11       1095.75        21.59 o                         
   3  12   1       2810.80       2864.39        43.66 o                         
   4  12   1       1582.62       1591.34        27.15 o                         
   5  12   1        347.69        368.21        12.77 o                         
   6  12   1        478.92        504.84        15.37 o                         
   7  12   1        371.34        417.58        13.52 o                         
   8  12   1         12.21         10.57         8.35 o                         
   9  12   1         27.04         12.18         9.17 o                         
  10  12   1        242.76        316.56        19.40 o                         
  11  12   1        156.85        172.18        13.70 o                         
  12  12   1        132.48        123.00        11.36 o                         
  13  12   1         67.07         65.22        11.48 o                         
  14  12   1          5.12         -2.29        10.33 o                         
  15  12   1         20.31         34.45        13.34 o                         
  16  12   1         17.03         20.28        15.50 o                         
 -11  13   1        540.32        499.23        23.45 o                         
 -10  13   1        837.46        837.53        28.18 o                         
  -9  13   1        814.03        873.79        27.42 o                         
  -8  13   1        427.26        466.11        28.89 o                         
  -7  13   1        357.42        382.64        16.69 o                         
  -6  13   1        508.42        507.06        17.95 o                         
  -5  13   1        639.49        678.19        18.73 o                         
  -4  13   1       1017.77       1036.39        23.24 o                         
  -3  13   1       2830.20       2930.82        59.52 o                         
  -2  13   1       1872.71       1948.24        33.44 o                         
  -1  13   1        323.26        366.85        12.43 o                         
   0  13   1         18.41         14.80         7.32 o                         
   1  13   1         28.58         27.72         7.43 o                         
   2  13   1        257.66        287.17        11.31 o                         
   3  13   1        691.03        701.87        16.66 o                         
   4  13   1       1399.52       1524.90        28.52 o                         
   5  13   1        275.79        274.19         9.83 o                         
   6  13   1         96.85         95.22         7.50 o                         
   7  13   1         71.24         56.72         8.11 o                         
   8  13   1         14.19          7.35         8.57 o                         
   9  13   1         34.75         29.31         9.84 o                         
  10  13   1        321.73        326.36        18.59 o                         
  11  13   1        148.35        166.04        15.05 o                         
  12  13   1         52.92         49.16        12.39 o                         
  13  13   1         30.14         25.85        11.29 o                         
  14  13   1          0.11        -11.79        11.79 o                         
  15  13   1          3.62        -15.90        15.90 o                         
 -10  14   1        300.93        300.54        19.24 o                         
  -9  14   1        594.41        678.73        24.54 o                         
  -8  14   1        202.66        185.60        14.16 o                         
  -7  14   1         80.60         82.17        11.96 o                         
  -6  14   1         12.72          8.14         9.95 o                         
  -5  14   1        178.87        180.71        11.67 o                         
  -4  14   1        812.16        842.60        33.01 o                         
  -3  14   1        945.87        990.02        24.94 o                         
  -2  14   1        717.47        757.69        28.47 o                         
  -1  14   1        571.25        510.27        18.03 o                         
   0  14   1         53.96         74.14         8.53 o                         
   1  14   1          4.36          1.99         7.05 o                         
   2  14   1        297.12        279.24        11.83 o                         
   3  14   1        276.10        244.84        11.18 o                         
   4  14   1        709.38        668.98        17.22 o                         
   5  14   1        370.89        368.92        11.45 o                         
   6  14   1        145.12        154.77        12.63 o                         
   7  14   1         40.64         44.02         7.94 o                         
   8  14   1         87.60         51.99         8.84 o                         
   9  14   1         80.61         59.32        10.10 o                         
  10  14   1        154.02        141.06        11.62 o                         
  11  14   1        100.55         99.15        12.85 o                         
  12  14   1         80.11         64.43        12.03 o                         
  13  14   1         11.11          2.37         9.92 o                         
  14  14   1          0.99         -1.07        12.73 o                         
  15  14   1          0.30        -13.77        13.77 o                         
  -9  15   1        138.23        108.95        18.60 o                         
  -8  15   1        167.28        185.21        17.73 o                         
  -7  15   1          1.06         -5.30        13.73 o                         
  -6  15   1          2.54         18.35        14.03 o                         
  -5  15   1        180.95        192.80        15.75 o                         
  -4  15   1        211.56        198.08        14.28 o                         
  -3  15   1        356.85        378.31        21.54 o                         
  -2  15   1       1137.46       1142.05        36.42 o                         
  -1  15   1          0.51          4.54         9.84 o                         
   0  15   1          0.06          6.21         8.92 o                         
   1  15   1         51.80         30.39         8.38 o                         
   2  15   1        282.87        208.92        11.63 o                         
   3  15   1        268.46        230.77        10.91 o                         
   4  15   1        796.75        831.00        25.79 o                         
   5  15   1        141.76        145.67         8.29 o                         
   6  15   1         54.13         42.25         7.16 o                         
   7  15   1         21.87         26.95         7.44 o                         
   8  15   1         19.10          7.37         7.73 o                         
   9  15   1         46.59         30.14         9.24 o                         
  10  15   1        109.88         87.46        12.12 o                         
  11  15   1         37.85         38.98        10.66 o                         
  12  15   1         45.40         42.08        12.21 o                         
  13  15   1         13.17         -1.16        13.93 o                         
  14  15   1          1.05        -13.36        13.36 o                         
  -8  16   1         17.11          3.53        16.77 o                         
  -7  16   1          1.88         -9.94        14.52 o                         
  -6  16   1         13.63         10.01        14.08 o                         
  -5  16   1        193.78        218.96        17.41 o                         
  -4  16   1         41.52         58.78        13.49 o                         
  -3  16   1        251.92        260.72        15.05 o                         
  -2  16   1        227.40        240.08        14.66 o                         
  -1  16   1         12.99         20.21        10.55 o                         
   0  16   1         11.41         22.54        10.05 o                         
   1  16   1        484.90        525.74        17.47 o                         
   2  16   1          8.83         11.88         9.61 o                         
   3  16   1        180.69        204.67        11.49 o                         
   4  16   1        397.71        426.77        14.22 o                         
   5  16   1         55.56         59.55         7.99 o                         
   6  16   1         95.73         96.06        13.13 o                         
   7  16   1         20.63         16.45        14.54 o                         
   8  16   1          3.31         -1.18        14.23 o                         
   9  16   1          4.32          5.03         7.19 o                         
  10  16   1         17.47         12.32        13.34 o                         
  11  16   1         12.37         15.42         9.61 o                         
  12  16   1         25.43         24.89        11.07 o                         
  13  16   1          5.42         14.36        14.48 o                         
  14  16   1          0.97        -10.24        14.80 o                         
  -7  17   1          4.04          6.63        17.23 o                         
  -6  17   1         20.66         -5.24        15.02 o                         
  -5  17   1          7.06         21.11        18.67 o                         
  -4  17   1        155.37        199.33        21.98 o                         
  -3  17   1         23.14         21.66        12.09 o                         
  -2  17   1        108.61        115.27        13.09 o                         
  -1  17   1         33.91         14.80        10.67 o                         
   0  17   1         15.48          8.30        10.65 o                         
   1  17   1          7.67          4.03        12.14 o                         
   2  17   1         89.19         78.77        10.03 o                         
   3  17   1          9.54         19.67         9.24 o                         
   4  17   1         84.37         67.82         7.26 o                         
   5  17   1         99.61         84.67        13.68 o                         
   6  17   1         71.87         53.44        13.54 o                         
   7  17   1          6.36         12.53        15.26 o                         
   8  17   1          3.79        -15.45        15.45 o                         
   9  17   1         52.13         40.04        19.10 o                         
  10  17   1         26.91         30.56        18.65 o                         
  11  17   1          5.34          6.41        19.61 o                         
  12  17   1         14.70         13.12        23.53 o                         
  13  17   1          2.12          2.31        21.37 o                         
  -6  18   1          0.75         -0.98        18.39 o                         
  -5  18   1          1.56         -9.66        15.12 o                         
  -4  18   1         54.09         58.74        18.09 o                         
  -3  18   1          0.27        -13.70        13.70 o                         
  -2  18   1         57.06         47.88        11.69 o                         
  -1  18   1          0.54         -5.24        10.87 o                         
   0  18   1          3.85         13.89        10.97 o                         
   1  18   1          5.30         20.67        12.31 o                         
   2  18   1         49.54         23.88        11.40 o                         
   3  18   1          1.88         10.11        10.36 o                         
   4  18   1         55.03         52.32        12.58 o                         
   5  18   1         13.88         23.40        12.97 o                         
   6  18   1         20.41          8.24        13.59 o                         
   7  18   1          2.56          4.08        15.10 o                         
   8  18   1          3.17         -2.38        16.29 o                         
   9  18   1          0.79        -14.69        18.75 o                         
  10  18   1         17.70         22.88        22.07 o                         
  11  18   1          1.56         -8.29        22.60 o                         
  12  18   1          0.35        -10.89        25.64 o                         
  -5  19   1          8.43        -16.70        18.72 o                         
  -4  19   1         14.09         31.55        20.00 o                         
  -3  19   1         12.69          7.13        14.45 o                         
  -2  19   1          0.08        -11.02        14.32 o                         
  -1  19   1          8.69         11.93        12.31 o                         
   0  19   1          0.55         -3.73        12.96 o                         
   1  19   1          0.29          5.55        12.29 o                         
   2  19   1         11.28         -4.12        13.68 o                         
   3  19   1          0.08        -10.48        14.66 o                         
   4  19   1          2.23        -12.19        14.93 o                         
   5  19   1          0.86        -11.20        12.59 o                         
   6  19   1         10.71         -3.83        13.34 o                         
   7  19   1          3.75         -1.61        15.41 o                         
   8  19   1          3.12          4.58        17.16 o                         
   9  19   1          3.33        -20.99        20.99 o                         
  10  19   1          2.69          1.30        22.58 o                         
  11  19   1          5.90         14.02        27.78 o                         
  -3  20   1          0.90         18.03        17.72 o                         
  -2  20   1          0.21         -7.85        16.04 o                         
  -1  20   1          0.42        -13.43        18.92 o                         
   0  20   1          6.03         13.02        18.89 o                         
   1  20   1          6.31         -3.20        16.91 o                         
   2  20   1          0.75        -11.59        11.59 o                         
   3  20   1          0.44         -0.51        17.07 o                         
   4  20   1          1.91         -6.71        17.10 o                         
   5  20   1          4.57          1.12        17.02 o                         
   6  20   1          0.16        -13.60        13.60 o                         
   7  20   1          2.01         -0.07        16.71 o                         
   8  20   1          0.98        -10.73        17.49 o                         
   9  20   1          1.93        -19.15        24.53 o                         
  10  20   1          2.48         -6.42        26.21 o                         
  -1  21   1          4.69         60.52        35.48 o                         
   0  21   1         14.53          4.27        21.64 o                         
   1  21   1          1.09         10.47        19.91 o                         
   2  21   1         11.06          7.25        21.66 o                         
   3  21   1         11.00        -20.61        27.61 o                         
   4  21   1          4.64         -7.99        19.60 o                         
   5  21   1          0.09        -10.18        19.40 o                         
   6  21   1          1.16         23.76        19.78 o                         
   7  21   1          0.94        -17.99        23.74 o                         
   8  21   1          0.91        -16.08        22.76 o                         
  -5 -21   2          2.17         -5.94        22.42 o                         
  -4 -21   2          7.70         16.82        22.33 o                         
  -3 -21   2          9.20        -12.84        25.22 o                         
  -2 -21   2         11.59         30.63        23.35 o                         
  -1 -21   2         57.12         76.79        25.22 o                         
   0 -21   2        116.41        100.33        25.57 o                         
  -8 -20   2         15.50         39.98        44.78 o                         
  -7 -20   2          5.30          4.04        41.88 o                         
  -6 -20   2         14.01         13.85        19.51 o                         
  -5 -20   2         24.49         17.23        18.13 o                         
  -4 -20   2          4.95          7.23        17.41 o                         
  -3 -20   2          6.67         -3.10        17.28 o                         
  -2 -20   2         70.01         56.56        18.77 o                         
  -1 -20   2         27.91         30.75        18.47 o                         
   0 -20   2         48.91         28.22        19.80 o                         
   1 -20   2        172.61        156.69        25.23 o                         
   2 -20   2        125.19        101.16        24.63 o                         
   3 -20   2         61.87         85.06        24.51 o                         
 -10 -19   2          1.74         -0.35        28.33 o                         
  -9 -19   2          2.24         24.61        23.66 o                         
  -8 -19   2          9.84          5.14        21.10 o                         
  -7 -19   2         15.49         21.28        19.75 o                         
  -6 -19   2          4.18          0.46        16.93 o                         
  -5 -19   2         10.07         16.57        16.84 o                         
  -4 -19   2          1.10         11.74        16.51 o                         
  -3 -19   2          2.46          0.71        16.73 o                         
  -2 -19   2         29.84         40.58        17.63 o                         
  -1 -19   2        178.83        155.16        19.60 o                         
   0 -19   2         71.84         53.38        17.55 o                         
   1 -19   2         16.07         -6.32        17.73 o                         
   2 -19   2          1.14        -12.28        12.28 o                         
   3 -19   2         93.25         80.53        16.05 o                         
   4 -19   2         23.92         25.78        16.75 o                         
   5 -19   2        125.75         80.25        18.82 o                         
 -11 -18   2          1.30         23.40        30.34 o                         
 -10 -18   2          0.06         -6.44        24.77 o                         
  -9 -18   2          9.48         46.12        20.80 o                         
  -8 -18   2          6.87         -1.92        19.54 o                         
  -7 -18   2         47.45         22.94        18.87 o                         
  -6 -18   2          7.69         16.13        12.75 o                         
  -5 -18   2          6.08        -11.87        12.06 o                         
  -4 -18   2          1.18        -13.88        13.88 o                         
  -3 -18   2         21.86         23.05        14.66 o                         
  -2 -18   2          4.81         -5.87        14.84 o                         
  -1 -18   2        232.80        207.53        25.38 o                         
   0 -18   2         21.03         16.39        15.69 o                         
   1 -18   2        353.13        316.64        18.65 o                         
   2 -18   2          0.66         -9.52        11.05 o                         
   3 -18   2          2.01          4.80        10.71 o                         
   4 -18   2          0.10        -13.34        13.34 o                         
   5 -18   2        282.89        312.04        21.16 o                         
   6 -18   2        333.00        308.26        28.21 o                         
 -12 -17   2          0.16         14.88        26.58 o                         
 -11 -17   2          0.89        -19.74        23.77 o                         
 -10 -17   2          6.87         19.42        20.81 o                         
  -9 -17   2          2.27        -14.24        19.04 o                         
  -8 -17   2          2.64          0.06        16.50 o                         
  -7 -17   2          1.52        -15.81        15.81 o                         
  -6 -17   2          2.11        -12.51        12.51 o                         
  -5 -17   2         29.86         28.04        12.09 o                         
  -4 -17   2          2.08         -9.95        10.19 o                         
  -3 -17   2        102.23         98.59        15.84 o                         
  -2 -17   2          2.80        -13.40        13.41 o                         
  -1 -17   2        215.83        181.75        16.76 o                         
   0 -17   2         37.73         43.22        15.34 o                         
   1 -17   2        228.44        206.05        11.82 o                         
   2 -17   2        121.33        136.97        11.27 o                         
   3 -17   2          1.64         -2.52        10.05 o                         
   4 -17   2         98.67         68.21        12.37 o                         
   5 -17   2        300.07        252.50        33.61 o                         
   6 -17   2        485.84        616.57        29.70 o                         
   7 -17   2        515.28        540.87        45.21 o                         
 -13 -16   2          3.66         10.38        22.87 o                         
 -12 -16   2          0.02         17.72        24.46 o                         
 -11 -16   2          3.05        -20.12        20.12 o                         
 -10 -16   2         12.94         29.89        19.20 o                         
  -9 -16   2          0.39         -3.07        17.46 o                         
  -8 -16   2          5.72        -14.97        16.06 o                         
  -7 -16   2          0.99        -15.16        15.16 o                         
  -6 -16   2         30.05          5.42        12.28 o                         
  -5 -16   2         10.27        -11.49        11.49 o                         
  -4 -16   2         19.91         -7.15        10.40 o                         
  -3 -16   2          6.44          3.52        13.25 o                         
  -2 -16   2        131.60        109.12        14.72 o                         
  -1 -16   2         17.04         10.89        14.42 o                         
   0 -16   2        236.00        259.86        21.44 o                         
   1 -16   2         55.89         43.67         9.65 o                         
   2 -16   2         71.59         71.61        10.94 o                         
   3 -16   2        160.41        182.57        12.80 o                         
   4 -16   2          7.09          0.81        11.09 o                         
   5 -16   2        293.91        292.27        18.38 o                         
   6 -16   2        711.95        744.67        29.22 o                         
   7 -16   2        445.43        488.32        23.44 o                         
   8 -16   2        444.07        473.03        26.87 o                         
   9 -16   2         43.84         84.08        43.28 o                         
 -13 -15   2          2.30          5.05        18.35 o                         
 -12 -15   2          3.78          7.45        20.38 o                         
 -11 -15   2          0.34        -11.45        18.04 o                         
 -10 -15   2          5.73        -18.05        18.26 o                         
  -9 -15   2          0.22        -13.39        15.86 o                         
  -8 -15   2         11.94         -7.83        15.24 o                         
  -7 -15   2          0.17         -0.85        15.08 o                         
  -6 -15   2         18.70         14.67        12.19 o                         
  -5 -15   2          9.81          5.52        11.57 o                         
  -4 -15   2          8.84         10.57        10.47 o                         
  -3 -15   2         97.62         64.07         9.86 o                         
  -2 -15   2          1.02         -0.20        12.46 o                         
  -1 -15   2         45.87         34.81        14.15 o                         
   0 -15   2        316.58        345.18        25.32 o                         
   1 -15   2         30.75         43.35        10.97 o                         
   2 -15   2        291.47        290.28        13.75 o                         
   3 -15   2          0.12         -9.17        10.17 o                         
   4 -15   2          3.30          8.10        11.84 o                         
   5 -15   2          3.93         -9.31        11.25 o                         
   6 -15   2        608.49        701.33        39.19 o                         
   7 -15   2        325.40        333.03        19.35 o                         
   8 -15   2        207.17        223.90        17.98 o                         
   9 -15   2        208.87        223.29        20.93 o                         
  10 -15   2          0.88        -38.13        38.13 o                         
 -14 -14   2          0.33        -14.21        14.21 o                         
 -13 -14   2          1.47          3.22        13.26 o                         
 -12 -14   2          0.56         -0.94        12.84 o                         
 -11 -14   2          2.16         -0.77         8.09 o                         
 -10 -14   2          0.06        -15.54        15.54 o                         
  -9 -14   2          5.62         23.84        15.17 o                         
  -8 -14   2          0.75        -13.93        13.93 o                         
  -7 -14   2          0.05         -4.64        12.85 o                         
  -6 -14   2          2.25         -6.48         9.93 o                         
  -5 -14   2          8.48          3.32         9.56 o                         
  -4 -14   2          0.35          9.76         9.05 o                         
  -3 -14   2          0.04          0.92         8.25 o                         
  -2 -14   2        231.27        211.37        12.53 o                         
  -1 -14   2          3.19         -5.28         9.56 o                         
   0 -14   2         13.76         17.57         7.95 o                         
   1 -14   2        609.30        625.12        18.67 o                         
   2 -14   2          0.13         -8.95         8.95 o                         
   3 -14   2         38.25         54.27        10.77 o                         
   4 -14   2         12.92         13.45        10.74 o                         
   5 -14   2         51.72         22.63        11.36 o                         
   6 -14   2         92.00         91.73        13.06 o                         
   7 -14   2        113.22        138.19        14.88 o                         
   8 -14   2        217.64        205.61        16.89 o                         
   9 -14   2         32.27         10.38        14.23 o                         
  10 -14   2        125.92        115.22        17.99 o                         
 -14 -13   2         37.23         12.34        14.40 o                         
 -13 -13   2          1.61        -13.24        13.24 o                         
 -12 -13   2          0.49         -9.67        11.49 o                         
 -11 -13   2          0.39        -11.35        11.35 o                         
 -10 -13   2          3.10         -3.88         8.35 o                         
  -9 -13   2          2.06         -3.08         9.19 o                         
  -8 -13   2         23.10         -1.40        11.53 o                         
  -7 -13   2         10.35          1.73        12.09 o                         
  -6 -13   2         23.91         10.32         9.80 o                         
  -5 -13   2          3.59         -5.71         9.13 o                         
  -4 -13   2          6.58          1.55         8.51 o                         
  -3 -13   2         82.03         84.25         8.87 o                         
  -2 -13   2          0.02         -4.33         6.77 o                         
  -1 -13   2          9.35         10.17         7.21 o                         
   0 -13   2         11.54          4.37         7.22 o                         
   1 -13   2          3.20         -3.30         7.78 o                         
   2 -13   2        123.89        131.74         9.22 o                         
   3 -13   2        370.69        378.95        15.40 o                         
   4 -13   2        260.34        244.94        12.28 o                         
   5 -13   2          7.99         -4.75        10.71 o                         
   6 -13   2        143.53        131.87        12.80 o                         
   7 -13   2         88.48         84.59        13.68 o                         
   8 -13   2          5.18          3.12        13.12 o                         
   9 -13   2          2.99         -4.29        13.35 o                         
  10 -13   2         74.77         54.95        15.13 o                         
  11 -13   2         17.03         -3.34        17.92 o                         
 -15 -12   2          1.27         11.17        18.45 o                         
 -14 -12   2          8.87        -13.07        14.25 o                         
 -13 -12   2          9.76         -6.09        11.18 o                         
 -12 -12   2          5.33          0.02        11.63 o                         
 -11 -12   2         43.17         58.38        12.10 o                         
 -10 -12   2         15.22         14.46        10.33 o                         
  -9 -12   2         14.40         14.88         9.64 o                         
  -8 -12   2         17.02         13.44         7.16 o                         
  -7 -12   2        163.71        142.03        13.68 o                         
  -6 -12   2         76.14         41.91         9.59 o                         
  -5 -12   2         18.34          2.10         8.78 o                         
  -4 -12   2         36.79         32.06         8.48 o                         
  -3 -12   2         14.70         14.42         7.76 o                         
  -2 -12   2        190.98        174.51         9.23 o                         
  -1 -12   2        403.19        380.16        12.92 o                         
   0 -12   2          4.05          6.38         6.55 o                         
   1 -12   2        136.51        155.09         8.33 o                         
   2 -12   2         10.84         11.88         7.37 o                         
   3 -12   2        344.93        326.01        14.45 o                         
   4 -12   2          1.15         -0.65         7.81 o                         
   5 -12   2         17.35         21.76         9.73 o                         
   6 -12   2        109.54        118.07        11.69 o                         
   7 -12   2          0.29         -7.88         8.21 o                         
   8 -12   2          0.66          5.15        11.60 o                         
   9 -12   2         10.00          7.61        10.33 o                         
  10 -12   2          9.31         -0.39        11.04 o                         
  11 -12   2         89.53        109.14        16.25 o                         
  12 -12   2        165.27        165.82        19.57 o                         
 -15 -11   2         11.92         24.36        17.84 o                         
 -14 -11   2         13.44          7.83        16.62 o                         
 -13 -11   2          9.32          6.42        11.00 o                         
 -12 -11   2          0.01         -2.47         9.81 o                         
 -11 -11   2          0.24         -9.28        10.25 o                         
 -10 -11   2         66.16         58.71        10.44 o                         
  -9 -11   2        162.67        197.47        16.15 o                         
  -8 -11   2         72.97         59.31         9.89 o                         
  -7 -11   2        443.31        444.19        19.70 o                         
  -6 -11   2          0.35         -8.65         8.65 o                         
  -5 -11   2         58.25         44.10         8.53 o                         
  -4 -11   2        407.61        398.27        14.78 o                         
  -3 -11   2        474.68        444.52        15.14 o                         
  -2 -11   2        148.67        144.55         8.55 o                         
  -1 -11   2        549.43        520.52        12.85 o                         
   0 -11   2        369.52        363.34        11.04 o                         
   1 -11   2         22.36         26.35         6.63 o                         
   2 -11   2        192.72        183.84         8.48 o                         
   3 -11   2        197.59        191.03        10.17 o                         
   4 -11   2          0.34          6.91         7.45 o                         
   5 -11   2        266.15        293.25        14.40 o                         
   6 -11   2          5.41         10.85         7.38 o                         
   7 -11   2         54.66         52.16         8.76 o                         
   8 -11   2          0.06         -8.82         9.61 o                         
   9 -11   2          6.50         14.29        10.82 o                         
  10 -11   2         19.95          6.73        11.08 o                         
  11 -11   2         57.88         44.55        12.88 o                         
  12 -11   2         37.91         -2.17        13.40 o                         
  13 -11   2         84.46         66.21        16.67 o                         
 -15 -10   2         42.49         49.45        18.44 o                         
 -14 -10   2         32.46         30.49        12.89 o                         
 -13 -10   2         16.25          1.28        10.50 o                         
 -12 -10   2         19.37         20.86         9.54 o                         
 -11 -10   2         70.70        101.14        10.41 o                         
 -10 -10   2         73.10         98.16        12.73 o                         
  -9 -10   2        215.04        245.28        12.42 o                         
  -8 -10   2        383.25        396.77        26.00 o                         
  -7 -10   2        628.57        674.57        23.92 o                         
  -6 -10   2          3.96          2.39         5.61 o                         
  -5 -10   2          2.32         -6.86         6.86 o                         
  -4 -10   2        355.44        351.94        12.37 o                         
  -3 -10   2        140.09        128.28         7.95 o                         
  -2 -10   2       1760.14       1751.34        29.52 o                         
  -1 -10   2       1169.27       1187.04        21.19 o                         
   0 -10   2        631.80        634.25        13.98 o                         
   1 -10   2        308.74        315.35        10.72 o                         
   2 -10   2         91.67        101.61         7.16 o                         
   3 -10   2          0.93         -4.60         6.56 o                         
   4 -10   2        242.27        269.01         9.70 o                         
   5 -10   2         58.62         89.29         6.93 o                         
   6 -10   2        260.46        246.98        10.02 o                         
   7 -10   2        225.84        219.17        10.56 o                         
   8 -10   2        319.58        331.90        14.98 o                         
   9 -10   2          1.08          2.81        10.34 o                         
  10 -10   2         64.19         54.33        13.39 o                         
  11 -10   2          0.20         -0.64        11.98 o                         
  12 -10   2         41.80         50.21        13.45 o                         
  13 -10   2         17.74         16.43        14.70 o                         
 -16  -9   2         19.75         -1.10        18.70 o                         
 -15  -9   2         63.62         67.60        18.18 o                         
 -14  -9   2         37.70         30.30        12.46 o                         
 -13  -9   2          6.24          1.84        10.76 o                         
 -12  -9   2          0.55         -9.19         9.19 o                         
 -11  -9   2        181.52        193.67        14.63 o                         
 -10  -9   2        697.05        877.27        42.28 o                         
  -9  -9   2        564.52        693.30        28.45 o                         
  -8  -9   2        297.11        346.99        15.73 o                         
  -7  -9   2        567.04        594.93        16.70 o                         
  -6  -9   2        202.76        250.85        11.50 o                         
  -5  -9   2         59.23         57.48         5.25 o                         
  -4  -9   2       1112.93       1168.96        25.12 o                         
  -3  -9   2        176.15        181.34         8.27 o                         
  -2  -9   2       3592.49       3786.15        57.76 o                         
  -1  -9   2       4156.44       4197.96        63.25 o                         
   0  -9   2       4615.48       4391.85        62.94 o                         
   1  -9   2          6.84         11.93         5.58 o                         
   2  -9   2         87.87        126.57         6.73 o                         
   3  -9   2         65.74         66.21         6.63 o                         
   4  -9   2         53.64         81.77         5.60 o                         
   5  -9   2        206.72        176.74         8.35 o                         
   6  -9   2       1616.56       1534.93        27.56 o                         
   7  -9   2        345.33        332.24        11.54 o                         
   8  -9   2        223.15        251.87        10.77 o                         
   9  -9   2        279.64        272.29        13.22 o                         
  10  -9   2         38.66         39.58        11.31 o                         
  11  -9   2         29.45         29.49        11.43 o                         
  12  -9   2        162.66        189.68        14.47 o                         
  13  -9   2         10.42         44.47        14.48 o                         
  14  -9   2         56.81         65.91        17.18 o                         
 -16  -8   2         44.78         39.39        18.53 o                         
 -15  -8   2         77.16         54.78        16.57 o                         
 -14  -8   2         62.15         54.23        12.31 o                         
 -13  -8   2          0.47         -0.74        10.39 o                         
 -12  -8   2          6.87         -7.55         9.26 o                         
 -11  -8   2         93.89        112.03         9.25 o                         
 -10  -8   2        580.23        820.13        21.03 o                         
  -9  -8   2       1592.30       2050.10        41.28 o                         
  -8  -8   2       1780.67       2004.08        34.81 o                         
  -7  -8   2        570.35        572.14        16.06 o                         
  -6  -8   2        285.98        262.19         9.86 o                         
  -5  -8   2        231.80        210.58         8.30 o                         
  -4  -8   2       2399.30       2460.83        36.38 o                         
  -3  -8   2       1490.11       1392.67        22.82 o                         
  -2  -8   2       4928.86       4825.29        76.66 o                         
  -1  -8   2       7532.02       6894.11       107.71 o                         
   0  -8   2       5737.76       5240.79        78.23 o                         
   1  -8   2        258.04        266.25        14.45 o                         
   2  -8   2        151.19        145.08         7.92 o                         
   3  -8   2        763.44        612.14        11.92 o                         
   4  -8   2        727.39        608.61        12.60 o                         
   5  -8   2        321.42        360.75        10.61 o                         
   6  -8   2        670.75        791.07        16.69 o                         
   7  -8   2       1585.16       1649.05        27.98 o                         
   8  -8   2        170.53        184.77         9.19 o                         
   9  -8   2         47.27         43.19         8.65 o                         
  10  -8   2          7.88          3.48         9.83 o                         
  11  -8   2         37.50         37.66        11.02 o                         
  12  -8   2        459.49        413.49        18.24 o                         
  13  -8   2        145.42        121.48        14.09 o                         
  14  -8   2        103.99         61.90        14.71 o                         
 -16  -7   2         57.02         43.42        18.21 o                         
 -15  -7   2         51.33         52.40        15.71 o                         
 -14  -7   2         87.28        101.74        17.53 o                         
 -13  -7   2          0.47        -10.94        10.94 o                         
 -12  -7   2         66.08         66.28         9.66 o                         
 -11  -7   2        463.79        582.48        17.91 o                         
 -10  -7   2       1326.10       1733.79        39.00 o                         
  -9  -7   2        973.02       1176.45        21.45 o                         
  -8  -7   2        951.09       1035.56        20.46 o                         
  -7  -7   2       2749.09       3145.93        46.76 o                         
  -6  -7   2        386.26        412.38        11.92 o                         
  -5  -7   2        483.55        534.97        13.09 o                         
  -4  -7   2       6671.28       6379.24        89.45 o                         
  -3  -7   2       2940.17       2908.95        42.71 o                         
  -2  -7   2      13861.07      13042.88       232.80 o                         
  -1  -7   2       4841.31       4440.80        74.93 o                         
   0  -7   2       6534.25       6245.57        92.05 o                         
   1  -7   2       1071.80       1175.75        21.19 o                         
   2  -7   2       1887.16       1854.78        28.25 o                         
   3  -7   2        753.55        801.87        14.05 o                         
   4  -7   2       4228.42       4375.19        62.55 o                         
   5  -7   2       4433.36       4610.58        66.10 o                         
   6  -7   2       1729.39       1699.70        26.27 o                         
   7  -7   2        255.18        288.44        10.23 o                         
   8  -7   2        132.84        125.44         8.53 o                         
   9  -7   2         73.60         80.76        10.60 o                         
  10  -7   2        383.91        383.99        13.39 o                         
  11  -7   2         31.82         28.99        10.96 o                         
  12  -7   2        444.44        432.75        17.23 o                         
  13  -7   2        407.24        372.95        17.04 o                         
  14  -7   2        252.62        221.31        17.18 o                         
  15  -7   2         36.84         15.02        15.72 o                         
 -16  -6   2         97.93         88.74        18.85 o                         
 -15  -6   2         55.76         38.95        11.86 o                         
 -14  -6   2        108.15         78.91        15.61 o                         
 -13  -6   2          7.74         -2.10        10.23 o                         
 -12  -6   2         47.77         28.03         9.34 o                         
 -11  -6   2        630.55        775.83        19.54 o                         
 -10  -6   2       1506.90       1917.57        30.72 o                         
  -9  -6   2       2636.97       3403.84        50.95 o                         
  -8  -6   2        450.31        414.98        12.68 o                         
  -7  -6   2        182.48        163.56         7.61 o                         
  -6  -6   2       1469.07       1531.56        24.80 o                         
  -5  -6   2        568.86        670.91        13.56 o                         
  -4  -6   2       4425.24       4075.33        58.06 o                         
  -3  -6   2      15278.04      15250.61       385.55 o                         
  -2  -6   2       7453.89       6680.30        98.62 o                         
  -1  -6   2       3516.69       3247.01        55.22 o                         
   0  -6   2       2797.65       2671.49        40.56 o                         
   1  -6   2         41.47         44.23         5.88 o                         
   2  -6   2        552.21        611.28        12.97 o                         
   3  -6   2       8001.67       8322.43       115.72 o                         
   4  -6   2       6901.17       6794.19        95.03 o                         
   5  -6   2       7764.79       7497.47       110.62 o                         
   6  -6   2       7367.75       6749.05        90.84 o                         
   7  -6   2       1191.20       1233.77        20.94 o                         
   8  -6   2         16.84         15.67         6.91 o                         
   9  -6   2        112.75         95.85         8.13 o                         
  10  -6   2        551.71        557.06        16.37 o                         
  11  -6   2       1026.52        976.33        20.86 o                         
  12  -6   2        582.94        589.76        22.32 o                         
  13  -6   2        582.37        497.66        20.77 o                         
  14  -6   2        405.69        351.83        18.43 o                         
  15  -6   2         89.33         83.07        15.15 o                         
 -16  -5   2        144.33        163.23        25.72 o                         
 -15  -5   2         92.51         93.97        10.38 o                         
 -14  -5   2         98.05         65.16        11.41 o                         
 -13  -5   2          0.31         -9.53         9.53 o                         
 -12  -5   2         68.77         75.00         9.58 o                         
 -11  -5   2        877.78       1144.87        22.78 o                         
 -10  -5   2       1934.93       2268.95        41.55 o                         
  -9  -5   2       3977.12       4681.60        66.48 o                         
  -8  -5   2       1088.95       1260.88        21.38 o                         
  -7  -5   2        259.32        290.56        10.41 o                         
  -6  -5   2        558.98        530.31        12.37 o                         
  -5  -5   2       1828.68       1984.38        30.07 o                         
  -4  -5   2       1137.28       1119.16        18.50 o                         
  -3  -5   2      24909.85      23892.57       737.25 o                         
  -2  -5   2      10501.53      10089.61       220.71 o                         
  -1  -5   2       1970.21       1747.33        28.81 o                         
   0  -5   2       1360.29       1060.16        16.44 o                         
   1  -5   2        917.81        732.03        14.25 o                         
   2  -5   2          0.54         18.66         4.51 o                         
   3  -5   2      22788.91      21853.05       954.23 o                         
   4  -5   2      11400.38      10779.65       178.56 o                         
   5  -5   2      12461.12      12046.59       199.58 o                         
   6  -5   2       6582.55       6813.53        95.93 o                         
   7  -5   2       8313.96       8322.77       111.40 o                         
   8  -5   2        586.83        681.36        15.11 o                         
   9  -5   2         10.42         18.23         7.19 o                         
  10  -5   2       1593.91       1464.26        24.60 o                         
  11  -5   2       1598.59       1634.18        28.19 o                         
  12  -5   2       1806.78       1844.00        32.95 o                         
  13  -5   2       1170.97       1234.11        30.23 o                         
  14  -5   2        124.20         67.17        13.26 o                         
  15  -5   2        342.01        326.10        20.27 o                         
  16  -5   2         18.71         51.45        43.27 o                         
 -16  -4   2         83.91         81.19        18.76 o                         
 -15  -4   2        129.07        146.18        15.06 o                         
 -14  -4   2         56.89         45.91         9.15 o                         
 -13  -4   2          6.03          3.55        10.16 o                         
 -12  -4   2        258.36        228.28        12.48 o                         
 -11  -4   2       1094.43       1383.39        34.76 o                         
 -10  -4   2       1658.76       2048.07        49.98 o                         
  -9  -4   2       1176.95       1334.29        33.64 o                         
  -8  -4   2       2441.65       2820.83        40.48 o                         
  -7  -4   2        115.80        105.54         6.20 o                         
  -6  -4   2        369.31        347.70        10.72 o                         
  -5  -4   2       2706.35       2359.02        34.94 o                         
  -4  -4   2      33697.68      31390.98       966.77 o                         
  -3  -4   2      13431.01      12465.85       387.69 o                         
  -2  -4   2      36257.76      36115.20      1664.09 o                         
  -1  -4   2         20.19         56.63         4.43 o                         
   0  -4   2       2695.43       2521.51        35.65 o                         
   1  -4   2       1373.08       1188.05        20.22 o                         
   2  -4   2        240.47        335.62         8.11 o                         
   3  -4   2      11228.77      10527.99       325.30 o                         
   4  -4   2      38572.70      40290.35      1323.39 o                         
   5  -4   2      14047.06      13982.46       435.75 o                         
   6  -4   2       8291.20       8383.32       111.64 o                         
   7  -4   2       5418.79       5652.25        76.49 o                         
   8  -4   2       3555.38       3506.03        50.05 o                         
   9  -4   2        428.60        379.82        12.09 o                         
  10  -4   2       1503.46       1591.56        25.47 o                         
  11  -4   2       2898.12       2889.03        43.30 o                         
  12  -4   2       2732.89       2890.93        44.16 o                         
  13  -4   2       1168.88       1223.72        26.57 o                         
  14  -4   2        402.88        396.31        23.23 o                         
  15  -4   2         95.53         86.73        13.64 o                         
  16  -4   2         16.89          2.19        14.43 o                         
 -16  -3   2         57.59         69.11        19.42 o                         
 -15  -3   2         89.94         66.90        12.26 o                         
 -14  -3   2         16.21          9.83         8.97 o                         
 -13  -3   2          2.74         -7.86         8.42 o                         
 -12  -3   2        258.33        265.18        13.49 o                         
 -11  -3   2       1192.80       1400.77        44.64 o                         
 -10  -3   2       2575.51       2973.29        46.19 o                         
  -9  -3   2        862.13        934.25        19.96 o                         
  -8  -3   2       3598.75       3936.63        58.62 o                         
  -7  -3   2         38.42         40.83         6.08 o                         
  -6  -3   2        794.83        721.03        13.93 o                         
  -5  -3   2        525.70        428.80        13.15 o                         
  -4  -3   2      14887.97      14995.84       465.45 o                         
  -3  -3   2      47683.52      45612.50      1643.93 o                         
  -2  -3   2     213964.89     207645.55      9060.64 o                         
  -1  -3   2      25093.33      25252.42      1160.14 o                         
   0  -3   2      17131.30      18865.47       874.11 o                         
   1  -3   2       2848.78       2569.43        38.23 o                         
   2  -3   2       2477.21       2799.86        39.46 o                         
   3  -3   2       3060.31       3202.72        45.26 o                         
   4  -3   2      49080.75      51001.00      1641.43 o                         
   5  -3   2      10769.13      10169.14       182.22 o                         
   6  -3   2      16730.02      16152.63       502.68 o                         
   7  -3   2       3140.10       2811.32        41.70 o                         
   8  -3   2       1960.33       1891.05        29.87 o                         
   9  -3   2         82.17         81.49         6.86 o                         
  10  -3   2        176.77        211.90         8.79 o                         
  11  -3   2       3527.88       3491.69        50.60 o                         
  12  -3   2       2919.71       3083.35        46.30 o                         
  13  -3   2       1479.07       1532.07        29.31 o                         
  14  -3   2        435.43        427.98        21.64 o                         
  15  -3   2         59.68         23.65        12.11 o                         
  16  -3   2         89.67        101.03        16.82 o                         
 -16  -2   2        104.81        116.88        19.14 o                         
 -15  -2   2         31.48         24.91        13.29 o                         
 -14  -2   2         14.74         -3.89         8.82 o                         
 -13  -2   2        140.00        151.01        10.19 o                         
 -12  -2   2        463.52        515.90        16.02 o                         
 -11  -2   2       1724.10       2035.36        40.70 o                         
 -10  -2   2       1742.53       1910.99        45.49 o                         
  -9  -2   2       2479.97       2672.88        41.41 o                         
  -8  -2   2       2806.07       2930.12        44.14 o                         
  -7  -2   2        522.72        498.86        12.49 o                         
  -6  -2   2         94.56         48.49         5.50 o                         
  -5  -2   2       6844.36       6492.61        90.79 o                         
  -4  -2   2      16532.52      16434.60       509.17 o                         
  -3  -2   2      10026.57      10006.32       311.42 o                         
  -2  -2   2     141552.81     140223.80      6137.30 o                         
   0  -2   2       3887.27       3666.14        65.70 o                         
   1  -2   2       2891.20       3704.56        81.15 o                         
   2  -2   2        292.07        216.62         7.13 o                         
   3  -2   2      32775.22      31848.44      1029.82 o                         
   4  -2   2      35818.19      33764.55      1196.25 o                         
   5  -2   2       6606.43       5896.93        82.66 o                         
   6  -2   2       8144.50       7570.95       105.74 o                         
   7  -2   2       2001.31       1828.86        27.05 o                         
   8  -2   2        278.71        359.07        11.89 o                         
   9  -2   2          5.89          6.79         5.99 o                         
  10  -2   2       1335.38       1381.16        22.39 o                         
  11  -2   2       2203.29       2285.51        34.15 o                         
  12  -2   2       2014.86       2252.69        42.25 o                         
  13  -2   2       1616.28       1710.59        29.87 o                         
  14  -2   2        368.71        325.54        16.48 o                         
  15  -2   2         64.98         56.28        14.73 o                         
  16  -2   2         55.49         29.64        12.90 o                         
 -16  -1   2         99.34         92.27        18.94 o                         
 -15  -1   2        158.72        136.50        11.31 o                         
 -14  -1   2         27.93         17.70         9.28 o                         
 -13  -1   2        368.30        352.34        14.12 o                         
 -12  -1   2        585.22        639.41        18.21 o                         
 -11  -1   2       2603.36       3005.74        71.92 o                         
 -10  -1   2       1652.20       1803.09        29.21 o                         
  -9  -1   2       1861.03       1861.57        31.02 o                         
  -8  -1   2       2380.46       2357.78        36.52 o                         
  -7  -1   2       1768.04       1875.00        29.45 o                         
  -6  -1   2       1014.92       1044.08        18.19 o                         
  -5  -1   2       1798.92       1765.34        27.17 o                         
  -4  -1   2       9074.44       8363.67       260.91 o                         
  -3  -1   2       7619.59       6831.11       302.45 o                         
  -2  -1   2       3839.48       2901.94        45.53 o                         
  -1  -1   2      40574.86      39558.18      1753.58 o                         
   0  -1   2       9416.08      10011.83       452.93 o                         
   1  -1   2       3213.40       3275.30        71.39 o                         
   2  -1   2      10417.07      10148.87       340.89 o                         
   3  -1   2      12989.91      12179.90       531.87 o                         
   4  -1   2      34396.25      35177.62      1141.67 o                         
   5  -1   2      14120.44      13622.47       423.20 o                         
   6  -1   2        212.17        131.00         7.36 o                         
   7  -1   2       3017.28       2837.73        39.77 o                         
   8  -1   2        223.01        231.42         8.42 o                         
   9  -1   2        261.86        273.57         9.31 o                         
  10  -1   2       1492.59       1492.95        24.98 o                         
  11  -1   2       2775.46       3002.44        42.30 o                         
  12  -1   2       2904.54       3271.33        51.02 o                         
  13  -1   2       1021.90       1120.49        24.69 o                         
  14  -1   2        382.50        352.97        14.53 o                         
  15  -1   2         78.59         72.19        13.25 o                         
  16  -1   2          1.96          1.04        12.06 o                         
  17  -1   2         23.08         36.22        14.72 o                         
 -16   0   2        126.64        123.61        19.61 o                         
 -15   0   2         94.36         55.65        11.96 o                         
 -14   0   2         75.09         57.94         9.56 o                         
 -13   0   2         35.69         29.23         9.09 o                         
 -12   0   2        864.44        891.61        21.98 o                         
 -11   0   2       1967.20       2254.91        49.05 o                         
 -10   0   2       2028.74       2135.68        33.30 o                         
  -9   0   2       2225.69       2266.70        34.41 o                         
  -8   0   2       1718.01       1661.93        25.97 o                         
  -7   0   2       1021.15        914.42        16.24 o                         
  -6   0   2        115.44        109.96         5.73 o                         
  -5   0   2       3875.13       3419.04        46.84 o                         
  -4   0   2       3412.23       3080.04        42.07 o                         
  -3   0   2       4027.20       3969.49        55.59 o                         
  -2   0   2      17881.09      17229.17       760.75 o                         
  -1   0   2       6268.23       6986.03       215.83 o                         
   0   0   2       3070.26       2461.08        62.17 o                         
   1   0   2         26.70         16.75         1.96 o                         
   2   0   2       1198.76       1072.10        15.63 o                         
   3   0   2       4563.20       4417.28        86.98 o                         
   4   0   2       1518.72       1221.47        17.91 o                         
   5   0   2      25853.46      25606.67      1115.81 o                         
   6   0   2       8079.52       8091.10       112.61 o                         
   7   0   2       1348.32       1108.79        18.77 o                         
   8   0   2          1.19         -3.80         5.05 o                         
   9   0   2        361.67        339.73        10.23 o                         
  10   0   2       2538.14       2613.67        38.65 o                         
  11   0   2       3120.48       3490.66        53.27 o                         
  12   0   2       2926.74       3237.54        61.62 o                         
  13   0   2       1410.88       1527.12        30.20 o                         
  14   0   2        366.02        301.44        13.98 o                         
  15   0   2          9.65          2.89        10.98 o                         
  16   0   2          2.35         -8.86        12.01 o                         
  17   0   2         35.52         35.50        13.86 o                         
 -16   1   2        113.27        129.06        20.63 o                         
 -15   1   2         19.15         -8.27        11.66 o                         
 -14   1   2          4.04        -10.49        10.49 o                         
 -13   1   2          4.27         -8.52         8.52 o                         
 -12   1   2        156.02        140.11        12.50 o                         
 -11   1   2       1092.89       1158.39        24.64 o                         
 -10   1   2       2267.10       2335.97        37.76 o                         
  -9   1   2       1241.18       1293.32        21.37 o                         
  -8   1   2       2378.31       2484.78        34.76 o                         
  -7   1   2        668.33        608.19        12.72 o                         
  -6   1   2        333.62        262.02         7.66 o                         
  -5   1   2       4763.19       4844.84        65.38 o                         
  -4   1   2       1926.30       2228.36        32.69 o                         
  -3   1   2       2593.95       2585.00        36.94 o                         
  -2   1   2       7314.56       7155.91       223.01 o                         
  -1   1   2      10226.46      10621.29       512.02 o                         
   0   1   2       1410.64       1201.05        19.31 o                         
   1   1   2       9939.88      11717.52       417.44 o                         
   2   1   2        716.58        815.38        16.02 o                         
   3   1   2       7541.12       7158.91       221.32 o                         
   4   1   2       2972.34       2553.95        33.27 o                         
   5   1   2      13404.96      13187.36       409.78 o                         
   6   1   2       9080.64       8523.16       118.61 o                         
   7   1   2       6908.52       6229.21        83.50 o                         
   8   1   2          1.24          4.02         5.48 o                         
   9   1   2       1295.74       1285.77        22.80 o                         
  10   1   2       2871.65       3046.74        46.58 o                         
  11   1   2       2062.39       2218.06        36.48 o                         
  12   1   2       1905.60       2150.98        39.35 o                         
  13   1   2       1543.19       1737.33        43.59 o                         
  14   1   2        370.42        339.18        14.68 o                         
  15   1   2         15.62          0.82        10.34 o                         
  16   1   2         55.22         32.51        13.37 o                         
  17   1   2         62.05         56.54        13.78 o                         
 -15   2   2          4.89         -9.29        13.17 o                         
 -14   2   2          1.45         -8.53        11.71 o                         
 -13   2   2         63.73         33.82         9.51 o                         
 -12   2   2         39.12         30.45        10.94 o                         
 -11   2   2        167.23        171.27        10.12 o                         
 -10   2   2        631.96        619.97        15.19 o                         
  -9   2   2       2035.76       2048.83        30.32 o                         
  -8   2   2        382.72        357.65        11.72 o                         
  -7   2   2        503.64        499.68        11.73 o                         
  -6   2   2        113.71         95.29         5.93 o                         
  -5   2   2       3734.86       3896.79        53.24 o                         
  -4   2   2       9729.17       9679.50       359.11 o                         
  -3   2   2       3822.64       3326.32        45.03 o                         
  -2   2   2       4973.82       4829.01        80.60 o                         
  -1   2   2       1903.97       1773.77        23.31 o                         
   0   2   2      11936.75      11665.79       555.55 o                         
   1   2   2      13402.41      13722.72       452.91 o                         
   2   2   2      11433.93      10678.18       367.97 o                         
   3   2   2      12882.66      12721.31       393.17 o                         
   4   2   2       4511.45       4198.26        58.99 o                         
   5   2   2       8802.65       8029.79       124.94 o                         
   6   2   2       4605.20       4169.18        56.69 o                         
   7   2   2        775.69        645.13        12.67 o                         
   8   2   2         89.11        100.96         6.69 o                         
   9   2   2         14.67          5.37         6.37 o                         
  10   2   2       2482.52       2590.25        40.93 o                         
  11   2   2       1920.79       2048.77        39.24 o                         
  12   2   2       1061.43       1224.69        29.20 o                         
  13   2   2        699.39        797.94        28.68 o                         
  14   2   2        381.55        401.58        18.64 o                         
  15   2   2         31.00         26.84        10.61 o                         
  16   2   2         43.86         19.65        12.39 o                         
  17   2   2         61.49         48.13        15.46 o                         
 -15   3   2         12.31        -11.48        12.48 o                         
 -14   3   2         68.22         40.54        10.51 o                         
 -13   3   2         37.33         16.31         9.53 o                         
 -12   3   2         75.35         66.77         9.50 o                         
 -11   3   2        279.05        263.08        11.66 o                         
 -10   3   2         70.15         62.71         8.42 o                         
  -9   3   2        131.23        113.73         7.62 o                         
  -8   3   2        588.44        590.88        19.48 o                         
  -7   3   2          0.29         -5.85         5.85 o                         
  -6   3   2        559.74        526.21        12.15 o                         
  -5   3   2         53.64         46.01         5.30 o                         
  -4   3   2       4896.74       4737.28        63.92 o                         
  -3   3   2      14381.92      14537.98       451.26 o                         
  -2   3   2       5351.56       5089.73        79.48 o                         
  -1   3   2       3726.53       3528.79        47.22 o                         
   0   3   2       1127.41       1069.81        16.32 o                         
   1   3   2       4295.62       4040.85        89.10 o                         
   2   3   2       2547.40       2395.95        40.89 o                         
   3   3   2       5473.61       5558.38       175.20 o                         
   4   3   2        520.44        506.79        10.15 o                         
   5   3   2       6668.84       6271.84        83.47 o                         
   6   3   2       3663.25       3344.85        46.11 o                         
   7   3   2        790.21        676.31        13.69 o                         
   8   3   2          0.09          3.13         5.78 o                         
   9   3   2        262.47        266.69        12.77 o                         
  10   3   2        407.25        415.31        12.83 o                         
  11   3   2       1601.39       1750.68        31.69 o                         
  12   3   2        904.59       1056.21        22.75 o                         
  13   3   2        328.03        321.20        14.19 o                         
  14   3   2        132.46        143.50        12.02 o                         
  15   3   2          4.12         -2.73        13.31 o                         
  16   3   2         43.39         20.31        10.65 o                         
  17   3   2        126.72        119.24        14.07 o                         
 -15   4   2          7.10          0.53        13.14 o                         
 -14   4   2         65.67         34.47        12.52 o                         
 -13   4   2        116.13         77.58        10.45 o                         
 -12   4   2         43.64         18.62         9.40 o                         
 -11   4   2        107.71        105.33         9.37 o                         
 -10   4   2        382.13        341.41        12.80 o                         
  -9   4   2          9.09         14.00         6.88 o                         
  -8   4   2        299.41        309.16        13.25 o                         
  -7   4   2          1.49         -6.25         6.25 o                         
  -6   4   2         23.88         32.16         6.22 o                         
  -5   4   2        593.61        539.25        11.70 o                         
  -4   4   2        324.47        282.51         8.11 o                         
  -3   4   2       3164.02       3330.52        43.58 o                         
  -2   4   2      13706.22      14062.04       617.25 o                         
  -1   4   2        128.58        139.28         4.92 o                         
   0   4   2       1460.47       1525.51        22.63 o                         
   1   4   2       2387.33       2273.10        32.55 o                         
   2   4   2       5023.92       4891.19        96.17 o                         
   3   4   2       2229.17       2293.14        37.07 o                         
   4   4   2        678.73        586.16        11.84 o                         
   5   4   2       4360.92       4376.35        65.44 o                         
   6   4   2       4312.72       4198.75        57.14 o                         
   7   4   2        423.89        360.05         9.18 o                         
   8   4   2         79.23         49.86         5.19 o                         
   9   4   2        413.98        450.00        13.34 o                         
  10   4   2       1108.46       1237.39        24.89 o                         
  11   4   2       1104.82       1280.87        29.70 o                         
  12   4   2        567.12        676.56        17.17 o                         
  13   4   2        104.50         95.84        10.26 o                         
  14   4   2         94.93         88.66        10.36 o                         
  15   4   2          7.32         -2.88         9.75 o                         
  16   4   2         20.84         17.41        11.47 o                         
  17   4   2         83.71         91.75        14.40 o                         
 -15   5   2          7.00          5.35        18.34 o                         
 -14   5   2         46.47         33.44        12.98 o                         
 -13   5   2          3.20         -9.86         9.86 o                         
 -12   5   2         44.18         23.22         9.47 o                         
 -11   5   2          7.61         -5.44         8.52 o                         
 -10   5   2         83.84         69.19         8.65 o                         
  -9   5   2        144.37        132.41        10.30 o                         
  -8   5   2       1015.82        947.17        18.88 o                         
  -7   5   2        453.95        449.38        12.64 o                         
  -6   5   2         66.59         51.11         6.46 o                         
  -5   5   2          3.12         12.75         5.38 o                         
  -4   5   2        887.04        846.33        14.10 o                         
  -3   5   2       1558.65       1429.36        21.61 o                         
  -2   5   2       1115.07       1026.25        16.34 o                         
  -1   5   2       2284.55       2082.79        29.17 o                         
   0   5   2        218.46        168.28         5.96 o                         
   1   5   2       3363.21       3648.22        51.42 o                         
   2   5   2        446.90        407.35         9.85 o                         
   3   5   2       1939.75       1739.89        27.35 o                         
   4   5   2        589.05        614.09        21.08 o                         
   5   5   2       1717.20       1367.71        23.61 o                         
   6   5   2       1868.29       1733.55        28.91 o                         
   7   5   2          3.47         -4.99         4.99 o                         
   8   5   2          0.21         -5.02         5.02 o                         
   9   5   2         56.00         91.77         8.03 o                         
  10   5   2        743.16        835.03        19.99 o                         
  11   5   2        781.34        931.04        23.90 o                         
  12   5   2       1127.60       1343.57        30.31 o                         
  13   5   2          0.53         -8.19         8.19 o                         
  14   5   2         89.52         60.60         9.55 o                         
  15   5   2          2.10         -6.43         9.70 o                         
  16   5   2         11.69         18.06        11.26 o                         
  17   5   2         71.03         56.18        14.88 o                         
 -14   6   2         38.51         20.80        13.02 o                         
 -13   6   2         15.05         23.18        10.68 o                         
 -12   6   2          1.26         -9.33         9.33 o                         
 -11   6   2          3.37         -1.98         9.16 o                         
 -10   6   2         51.82         37.63        10.28 o                         
  -9   6   2         24.47         31.49         8.69 o                         
  -8   6   2        242.18        230.16         9.67 o                         
  -7   6   2        126.53        121.03         9.81 o                         
  -6   6   2        850.05        777.22        16.77 o                         
  -5   6   2        299.22        305.51        12.32 o                         
  -4   6   2        223.64        237.70        10.20 o                         
  -3   6   2       1900.70       1850.48        27.01 o                         
  -2   6   2         46.00        119.15         5.95 o                         
  -1   6   2        147.79        159.03         6.27 o                         
   0   6   2          1.43         27.65         6.44 o                         
   1   6   2         82.92         95.46         5.03 o                         
   2   6   2        165.82        131.28         6.15 o                         
   3   6   2       1200.25       1238.64        21.98 o                         
   4   6   2         88.03        123.05         7.95 o                         
   5   6   2       2145.39       2094.30        31.73 o                         
   6   6   2       1916.42       1820.12        30.21 o                         
   7   6   2        112.47        111.30         7.36 o                         
   8   6   2         16.56         46.39         6.54 o                         
   9   6   2        160.82        177.45         7.82 o                         
  10   6   2        462.17        472.28        13.33 o                         
  11   6   2        200.54        208.19        10.47 o                         
  12   6   2        831.24        926.00        35.56 o                         
  13   6   2         70.33         66.47         9.27 o                         
  14   6   2         22.33         25.89         9.31 o                         
  15   6   2          4.23          6.95         9.76 o                         
  16   6   2         15.66          7.64        11.02 o                         
  17   6   2         28.87         35.00        14.63 o                         
 -14   7   2          2.32         -4.13        13.77 o                         
 -13   7   2          0.15         11.52        12.48 o                         
 -12   7   2        113.31        102.04        11.51 o                         
 -11   7   2        255.55        229.97        12.03 o                         
 -10   7   2         17.16         12.79        10.25 o                         
  -9   7   2        158.65        159.19        11.08 o                         
  -8   7   2        742.40        707.13        17.07 o                         
  -7   7   2        434.03        419.68        13.14 o                         
  -6   7   2        543.18        547.11        13.97 o                         
  -5   7   2        246.74        216.96         7.69 o                         
  -4   7   2        217.24        250.35         8.13 o                         
  -3   7   2         20.66         20.88         5.21 o                         
  -2   7   2         10.00         16.56         4.80 o                         
  -1   7   2        472.25        607.26        11.82 o                         
   0   7   2        376.69        437.44        11.56 o                         
   1   7   2        272.17        283.90         8.25 o                         
   2   7   2        461.06        455.27        11.07 o                         
   3   7   2        244.27        232.03         8.32 o                         
   4   7   2        104.26        125.66         7.62 o                         
   5   7   2        224.38        193.29         8.30 o                         
   6   7   2         85.65        121.59         7.84 o                         
   7   7   2        213.83        225.41        12.85 o                         
   8   7   2         13.02          0.04         6.95 o                         
   9   7   2        104.08        116.22         7.38 o                         
  10   7   2        496.79        523.31        16.49 o                         
  11   7   2         14.05         -4.79         9.79 o                         
  12   7   2        391.53        406.47        13.66 o                         
  13   7   2          0.48         -6.41         8.92 o                         
  14   7   2         17.03         10.47         9.24 o                         
  15   7   2          0.62          1.08         9.83 o                         
  16   7   2         17.28          0.54        11.27 o                         
  17   7   2         10.59         14.90        13.29 o                         
 -13   8   2          4.30          3.34        13.15 o                         
 -12   8   2        120.51         89.70        13.28 o                         
 -11   8   2        448.28        490.38        19.75 o                         
 -10   8   2        297.25        341.56        14.47 o                         
  -9   8   2          4.47          0.62         9.43 o                         
  -8   8   2        229.61        249.39        11.32 o                         
  -7   8   2        189.21        211.77         9.70 o                         
  -6   8   2        267.62        256.49         9.85 o                         
  -5   8   2       1608.58       1657.63        26.31 o                         
  -4   8   2          4.19          6.93         5.90 o                         
  -3   8   2         91.75        109.93         6.50 o                         
  -2   8   2         63.80         73.46         7.15 o                         
  -1   8   2         18.51         24.86         4.97 o                         
   0   8   2          0.92          2.41         4.81 o                         
   1   8   2         70.19         92.45         6.37 o                         
   2   8   2        535.53        533.24        12.11 o                         
   3   8   2         49.93         54.65         5.70 o                         
   4   8   2        544.22        431.49        11.57 o                         
   5   8   2         17.30         35.98         5.76 o                         
   6   8   2        405.75        386.47        12.90 o                         
   7   8   2         24.24         31.81         7.34 o                         
   8   8   2        255.79        259.60        11.44 o                         
   9   8   2         65.99         59.00         7.90 o                         
  10   8   2         53.38         30.38         7.88 o                         
  11   8   2          3.82          3.62         9.58 o                         
  12   8   2        210.89        177.88        11.95 o                         
  13   8   2          1.45        -10.19        10.19 o                         
  14   8   2         22.97         16.05         9.90 o                         
  15   8   2         34.17         28.27        10.52 o                         
  16   8   2          0.80        -12.70        12.70 o                         
  17   8   2          6.97        -14.47        14.47 o                         
 -13   9   2        171.81        185.22        16.31 o                         
 -12   9   2        273.05        264.51        16.33 o                         
 -11   9   2        329.26        342.79        16.52 o                         
 -10   9   2        739.95        767.36        22.60 o                         
  -9   9   2          0.67         -6.17         9.90 o                         
  -8   9   2        130.31        148.11        11.77 o                         
  -7   9   2         24.34         27.14         8.64 o                         
  -6   9   2        286.15        313.72        11.58 o                         
  -5   9   2        969.28       1026.04        19.30 o                         
  -4   9   2       3309.84       3285.89        46.74 o                         
  -3   9   2         42.87         56.38         6.36 o                         
  -2   9   2        375.67        397.32        10.80 o                         
  -1   9   2        101.20        105.70         6.24 o                         
   0   9   2          0.58          4.84         4.98 o                         
   1   9   2        305.07        245.24        10.75 o                         
   2   9   2       1968.39       2067.25        33.12 o                         
   3   9   2        243.59        241.50         9.16 o                         
   4   9   2        460.72        504.66        15.87 o                         
   5   9   2         74.96        103.66         6.69 o                         
   6   9   2          7.15         13.01         6.14 o                         
   7   9   2        113.80        118.96         9.15 o                         
   8   9   2        139.68        125.45         9.33 o                         
   9   9   2         24.54         25.39         8.99 o                         
  10   9   2          0.01          2.77         8.50 o                         
  11   9   2         13.85          5.71         8.57 o                         
  12   9   2          0.30         -8.39         8.39 o                         
  13   9   2         11.23         14.62         9.05 o                         
  14   9   2         15.42          1.96         9.32 o                         
  15   9   2         53.18         29.91        10.95 o                         
  16   9   2          5.28        -12.67        12.67 o                         
  17   9   2          6.03         -2.06        20.48 o                         
 -12  10   2        595.85        590.12        25.21 o                         
 -11  10   2        893.43        932.29        35.60 o                         
 -10  10   2        755.10        756.87        25.64 o                         
  -9  10   2         69.67         55.53        11.32 o                         
  -8  10   2          1.80         -3.71        10.09 o                         
  -7  10   2         32.19         24.87         9.76 o                         
  -6  10   2        924.60        874.44        19.75 o                         
  -5  10   2       2205.55       2221.78        34.17 o                         
  -4  10   2       3622.91       3507.28        50.02 o                         
  -3  10   2        463.64        464.17        12.68 o                         
  -2  10   2        905.03        877.02        16.36 o                         
  -1  10   2        628.37        574.31        12.55 o                         
   0  10   2          1.84         -5.14         5.14 o                         
   1  10   2         12.41          5.15         5.69 o                         
   2  10   2       1434.71       1481.39        25.55 o                         
   3  10   2       1150.84       1070.31        24.52 o                         
   4  10   2       1048.88       1096.14        20.96 o                         
   5  10   2         49.11         36.10         6.18 o                         
   6  10   2          2.13         -0.52         6.57 o                         
   7  10   2          0.01         -6.78         6.78 o                         
   8  10   2         66.09         48.79         9.50 o                         
   9  10   2          0.19          5.30         8.86 o                         
  10  10   2         17.15         -0.70         9.04 o                         
  11  10   2        176.37        181.14        12.01 o                         
  12  10   2          0.24         -8.86         8.86 o                         
  13  10   2          0.45         -9.16         9.16 o                         
  14  10   2          0.36         -9.65         9.65 o                         
  15  10   2          0.49          4.67        11.15 o                         
  16  10   2          6.22         -0.22        12.87 o                         
  17  10   2          3.65        -18.00        23.80 o                         
 -12  11   2        636.20        597.18        30.00 o                         
 -11  11   2       1113.48       1143.60        32.82 o                         
 -10  11   2        985.50        973.27        35.79 o                         
  -9  11   2        589.04        629.69        23.62 o                         
  -8  11   2        110.84        104.35        11.33 o                         
  -7  11   2        201.26        201.16        12.41 o                         
  -6  11   2        872.23        877.15        21.45 o                         
  -5  11   2       3849.36       3798.51        57.24 o                         
  -4  11   2       2167.89       2094.87        32.65 o                         
  -3  11   2       3445.38       3313.83        47.49 o                         
  -2  11   2         86.70         79.88         8.18 o                         
  -1  11   2       1998.16       1960.39        31.15 o                         
   0  11   2          4.25          6.83         6.53 o                         
   1  11   2        227.31        189.92         8.33 o                         
   2  11   2       1477.93       1437.03        25.49 o                         
   3  11   2       1760.00       1669.76        30.74 o                         
   4  11   2        229.78        192.85         8.98 o                         
   5  11   2        591.28        592.58        14.22 o                         
   6  11   2          2.05         -6.79         6.79 o                         
   7  11   2          2.97          0.82         7.42 o                         
   8  11   2          4.29          4.20         8.42 o                         
   9  11   2          1.08          7.36        10.08 o                         
  10  11   2          1.69         -3.07        10.70 o                         
  11  11   2         32.87         16.54        10.15 o                         
  12  11   2          0.05          4.11         9.91 o                         
  13  11   2          7.69         -2.57         9.57 o                         
  14  11   2          0.01          1.59         9.78 o                         
  15  11   2         16.62          8.67        10.74 o                         
  16  11   2          0.99        -13.61        13.61 o                         
 -11  12   2       1213.73       1163.14        36.89 o                         
 -10  12   2        857.49        824.02        27.48 o                         
  -9  12   2        725.02        773.47        26.13 o                         
  -8  12   2         12.70         11.31        11.54 o                         
  -7  12   2        198.78        213.58        17.23 o                         
  -6  12   2       1123.92       1201.84        27.13 o                         
  -5  12   2       2678.66       2752.63        43.71 o                         
  -4  12   2       1402.09       1445.52        26.48 o                         
  -3  12   2       4161.96       4200.60        59.19 o                         
  -2  12   2        155.99        177.91         8.44 o                         
  -1  12   2        939.57        875.42        18.60 o                         
   0  12   2         21.15         19.09         6.83 o                         
   1  12   2        243.45        257.79        10.06 o                         
   2  12   2       1070.82       1128.52        22.17 o                         
   3  12   2       2004.96       2111.07        52.34 o                         
   4  12   2         89.26         82.11         7.59 o                         
   5  12   2        292.15        297.31        10.15 o                         
   6  12   2          2.24         -3.78         6.61 o                         
   7  12   2          2.53         -0.51        10.69 o                         
   8  12   2         98.48         96.58         9.97 o                         
   9  12   2         27.70         34.65         9.80 o                         
  10  12   2         85.98         87.29        12.30 o                         
  11  12   2          1.41         -0.38        10.42 o                         
  12  12   2          6.14          2.22        11.46 o                         
  13  12   2         18.07         10.99        10.20 o                         
  14  12   2          2.61          8.99        10.06 o                         
  15  12   2         33.63         25.47        12.63 o                         
  16  12   2          1.95        -14.05        14.05 o                         
 -11  13   2        613.01        551.45        29.02 o                         
 -10  13   2        884.81        922.22        29.50 o                         
  -9  13   2        283.84        242.13        16.14 o                         
  -8  13   2          6.40          3.47        11.76 o                         
  -7  13   2        317.54        316.65        16.06 o                         
  -6  13   2        526.37        499.21        19.42 o                         
  -5  13   2       2082.14       2165.62        38.74 o                         
  -4  13   2       1352.24       1407.94        27.87 o                         
  -3  13   2       1306.32       1372.62        26.51 o                         
  -2  13   2        179.05        159.12         8.54 o                         
  -1  13   2         58.09         74.18         8.43 o                         
   0  13   2         18.31          3.81         7.26 o                         
   1  13   2        799.94        835.39        19.76 o                         
   2  13   2        899.91        843.32        24.07 o                         
   3  13   2       1346.21       1363.55        27.88 o                         
   4  13   2        495.07        516.37        14.96 o                         
   5  13   2        113.20        120.79         7.71 o                         
   6  13   2         16.24         14.28         6.96 o                         
   7  13   2        112.10         99.05         8.49 o                         
   8  13   2         64.90         53.42         8.70 o                         
   9  13   2         97.21         67.86        10.29 o                         
  10  13   2        131.28        115.48        14.09 o                         
  11  13   2         31.35         35.54        11.56 o                         
  12  13   2          2.03          9.51        11.61 o                         
  13  13   2          0.70         -7.50        10.53 o                         
  14  13   2          1.99          0.23        10.63 o                         
  15  13   2          4.91         -6.80        12.37 o                         
  16  13   2          7.63          7.32        18.48 o                         
 -10  14   2        583.01        553.51        28.59 o                         
  -9  14   2        306.43        284.77        19.39 o                         
  -8  14   2         18.29         13.15        14.94 o                         
  -7  14   2       1266.80       1378.90        43.46 o                         
  -6  14   2        424.68        388.37        16.77 o                         
  -5  14   2        944.32        905.54        23.64 o                         
  -4  14   2       1458.25       1468.91        32.56 o                         
  -3  14   2        785.65        803.95        19.86 o                         
  -2  14   2        132.10        133.96        11.06 o                         
  -1  14   2        501.50        420.16        16.09 o                         
   0  14   2        108.19         91.35         8.94 o                         
   1  14   2        544.27        530.06        18.66 o                         
   2  14   2       1047.67       1026.66        32.48 o                         
   3  14   2        990.25        999.09        21.24 o                         
   4  14   2        794.05        803.42        18.67 o                         
   5  14   2         64.09         53.12         7.58 o                         
   6  14   2         70.04         65.27         7.61 o                         
   7  14   2        154.70        121.45         9.30 o                         
   8  14   2        167.56        129.47        10.13 o                         
   9  14   2        126.63         93.32        10.94 o                         
  10  14   2         75.23         54.32        11.62 o                         
  11  14   2         88.91         86.78        12.47 o                         
  12  14   2         12.84         11.03        10.58 o                         
  13  14   2          9.53          5.01         9.79 o                         
  14  14   2          7.56          8.07        12.61 o                         
  15  14   2          0.39          8.40        13.55 o                         
  -9  15   2        108.83        107.23        15.28 o                         
  -8  15   2         64.10         59.08        13.02 o                         
  -7  15   2        575.54        552.28        22.97 o                         
  -6  15   2       1998.49       2168.34        45.45 o                         
  -5  15   2        831.97        853.47        33.01 o                         
  -4  15   2        488.53        475.41        20.21 o                         
  -3  15   2        971.55        991.84        25.45 o                         
  -2  15   2         85.11         73.63        11.08 o                         
  -1  15   2        158.88        128.00        10.79 o                         
   0  15   2       1109.48       1112.02        25.75 o                         
   1  15   2        755.92        757.63        22.34 o                         
   2  15   2        922.25       1010.14        37.57 o                         
   3  15   2        525.66        597.90        21.55 o                         
   4  15   2        623.81        656.65        19.81 o                         
   5  15   2         42.37         43.49         7.94 o                         
   6  15   2         19.48         12.27         7.59 o                         
   7  15   2         20.20          2.03         8.37 o                         
   8  15   2        166.64        143.42        16.45 o                         
   9  15   2        135.13        111.76        12.28 o                         
  10  15   2         80.22         53.57        10.82 o                         
  11  15   2         49.89         53.99        11.43 o                         
  12  15   2         11.71         12.37        10.43 o                         
  13  15   2          3.91         -0.34        11.47 o                         
  14  15   2          2.67         -3.01        12.75 o                         
  15  15   2          3.12        -13.54        13.54 o                         
  -8  16   2        184.75        170.39        20.69 o                         
  -7  16   2        617.95        584.70        26.26 o                         
  -6  16   2       1236.33       1299.31        37.44 o                         
  -5  16   2       1076.29       1237.77        36.08 o                         
  -4  16   2        821.63        880.40        29.58 o                         
  -3  16   2        519.18        585.23        23.32 o                         
  -2  16   2         13.37         -1.19        10.60 o                         
  -1  16   2          2.03          7.53        10.20 o                         
   0  16   2       1218.70       1279.10        31.41 o                         
   1  16   2        674.20        688.02        19.27 o                         
   2  16   2       1207.01       1332.88        39.68 o                         
   3  16   2        422.66        478.11        17.51 o                         
   4  16   2        104.44         83.46        10.46 o                         
   5  16   2         50.74         47.00         8.41 o                         
   6  16   2          5.42         -3.88         7.85 o                         
   7  16   2         37.53         29.70         8.68 o                         
   8  16   2         26.56         19.08         8.94 o                         
   9  16   2        149.67        122.42        11.14 o                         
  10  16   2         38.52         32.62        10.51 o                         
  11  16   2         33.07         29.50        11.40 o                         
  12  16   2         17.74         11.91        11.78 o                         
  13  16   2          1.01         22.28        14.37 o                         
  14  16   2          0.30          8.18        15.63 o                         
  -7  17   2        668.98        734.91        33.82 o                         
  -6  17   2        998.51       1134.07        40.57 o                         
  -5  17   2        832.05        946.93        39.50 o                         
  -4  17   2        454.45        496.92        25.24 o                         
  -3  17   2        546.44        544.27        26.28 o                         
  -2  17   2        169.20        135.90        14.13 o                         
  -1  17   2         39.16         32.63        11.38 o                         
   0  17   2        471.19        469.74        19.31 o                         
   1  17   2        584.61        615.17        20.62 o                         
   2  17   2        445.38        412.92        17.35 o                         
   3  17   2        772.17        754.30        22.25 o                         
   4  17   2        163.41        166.79        11.82 o                         
   5  17   2          2.85          5.66         8.10 o                         
   6  17   2         12.52         -7.38         7.63 o                         
   7  17   2        128.57         98.76         9.40 o                         
   8  17   2         42.58         30.68         8.52 o                         
   9  17   2         60.26         35.14         9.28 o                         
  10  17   2         10.13         15.77        12.89 o                         
  11  17   2         15.91         15.17         9.73 o                         
  12  17   2         12.23         15.85        16.75 o                         
  13  17   2          0.05         -9.93        14.24 o                         
  -6  18   2        752.33        885.38        47.91 o                         
  -5  18   2        710.50        796.38        31.44 o                         
  -4  18   2        333.79        317.57        27.36 o                         
  -3  18   2        119.38        164.28        16.13 o                         
  -2  18   2          5.08        -11.63        11.63 o                         
  -1  18   2          0.74          2.38        11.43 o                         
   0  18   2        342.47        258.04        14.90 o                         
   1  18   2        476.48        426.16        24.34 o                         
   2  18   2        185.07        195.75        16.91 o                         
   3  18   2        170.71        205.88        12.49 o                         
   4  18   2        206.41        235.19        17.16 o                         
   5  18   2         21.35         18.82         7.87 o                         
   6  18   2         15.62         -3.73         9.93 o                         
   7  18   2        132.05        102.59        17.44 o                         
   8  18   2        106.21         45.82        16.90 o                         
   9  18   2        106.79         69.94        20.41 o                         
  10  18   2         10.34         -5.41        19.19 o                         
  11  18   2          1.01         -6.11        21.38 o                         
  12  18   2          4.57         -8.39        23.76 o                         
  -4  19   2        300.87        307.60        33.05 o                         
  -3  19   2         52.12         74.89        15.33 o                         
  -2  19   2          6.90         10.35        13.42 o                         
  -1  19   2         34.16         40.66        12.33 o                         
   0  19   2         97.69         83.55        19.79 o                         
   1  19   2        129.04        119.57        14.92 o                         
   2  19   2        392.37        439.19        21.21 o                         
   3  19   2         62.03         38.11        11.59 o                         
   4  19   2        140.05        106.27         8.84 o                         
   5  19   2          7.90         -4.52        12.38 o                         
   6  19   2          0.02         -1.92        12.98 o                         
   7  19   2         38.89         20.29        15.87 o                         
   8  19   2         63.51         37.07        17.10 o                         
   9  19   2         39.83          6.28        20.16 o                         
  10  19   2         35.71         17.84        23.41 o                         
  11  19   2          2.51         -8.59        27.41 o                         
  -3  20   2         47.47         30.25        17.43 o                         
  -2  20   2         13.34         15.31        18.11 o                         
  -1  20   2         37.22         40.37        15.33 o                         
   0  20   2        144.59         77.50        20.54 o                         
   1  20   2        223.82        170.51        21.44 o                         
   2  20   2        158.41        147.86        19.09 o                         
   3  20   2         83.14         62.08        12.17 o                         
   4  20   2         86.51         65.77        16.41 o                         
   5  20   2          4.73         21.28        13.98 o                         
   6  20   2         12.86          7.17        13.82 o                         
   7  20   2         27.53         -2.83        18.84 o                         
   8  20   2         24.13         19.01        18.54 o                         
   9  20   2         40.65         38.80        23.57 o                         
  10  20   2         44.76         44.74        29.17 o                         
   0  21   2        107.79         76.73        23.28 o                         
   1  21   2         90.07         74.27        21.55 o                         
   2  21   2        160.89        187.58        22.59 o                         
   3  21   2         71.80         45.90        19.29 o                         
   4  21   2          6.85         14.13        17.42 o                         
   5  21   2          6.02         11.12        17.69 o                         
   6  21   2          3.89         17.36        18.59 o                         
   7  21   2         29.84         32.02        19.08 o                         
   8  21   2          2.35        -19.18        19.18 o                         
  -4 -21   3          0.25        -11.14        22.80 o                         
  -3 -21   3          9.97         18.54        23.48 o                         
  -2 -21   3         58.09         31.95        24.24 o                         
  -1 -21   3         22.28         48.01        40.10 o                         
  -7 -20   3         10.37         47.35        44.62 o                         
  -6 -20   3         19.38          2.84        22.89 o                         
  -5 -20   3          0.45          3.89        22.37 o                         
  -4 -20   3          0.52          6.25        19.91 o                         
  -3 -20   3         41.84          9.28        22.28 o                         
  -2 -20   3         46.31         77.25        22.11 o                         
  -1 -20   3         24.10         25.61        27.94 o                         
   0 -20   3         16.52         -9.14        22.74 o                         
   1 -20   3          3.90          4.71        22.62 o                         
   2 -20   3          4.05         14.96        27.85 o                         
  -9 -19   3         21.05         17.34        27.45 o                         
  -8 -19   3         36.24         37.79        23.76 o                         
  -7 -19   3          4.90        -12.36        17.73 o                         
  -6 -19   3          3.18          9.69        17.16 o                         
  -5 -19   3          1.01         -0.27        16.95 o                         
  -4 -19   3          0.54        -16.68        16.68 o                         
  -3 -19   3         81.39         53.52        18.34 o                         
  -2 -19   3        141.42        108.87        19.75 o                         
  -1 -19   3        223.98        139.85        21.95 o                         
   0 -19   3          8.43         36.44        19.34 o                         
   1 -19   3         30.56          9.74        21.35 o                         
   2 -19   3          2.30          1.18        26.87 o                         
   3 -19   3         73.89         51.37        14.64 o                         
   4 -19   3         86.02         65.93        24.62 o                         
 -10 -18   3         10.59         -7.66        34.39 o                         
  -9 -18   3          9.85        -10.34        22.10 o                         
  -8 -18   3         18.41         24.29        20.60 o                         
  -7 -18   3         38.00         21.29        18.48 o                         
  -6 -18   3          4.57        -12.80        12.80 o                         
  -5 -18   3         16.26         16.02        16.50 o                         
  -4 -18   3         41.31         29.52        15.39 o                         
  -3 -18   3         31.98          4.42        14.79 o                         
  -2 -18   3        230.90        204.96        19.67 o                         
  -1 -18   3        457.76        390.53        24.16 o                         
   0 -18   3         36.60         39.63        18.24 o                         
   1 -18   3         37.78         29.61        22.76 o                         
   2 -18   3          0.20        -11.85        11.85 o                         
   3 -18   3         29.80         39.53        12.55 o                         
   4 -18   3        296.95        292.54        19.37 o                         
   5 -18   3        642.25        652.48        51.01 o                         
   6 -18   3        203.96        223.81        21.76 o                         
 -11 -17   3         16.12         -3.01        25.63 o                         
 -10 -17   3         30.12         37.56        21.83 o                         
  -9 -17   3         33.20         16.03        19.47 o                         
  -8 -17   3         17.88         18.84        19.43 o                         
  -7 -17   3         19.08         22.60        15.94 o                         
  -6 -17   3          8.70          5.04        12.31 o                         
  -5 -17   3          3.19         -6.21        11.10 o                         
  -4 -17   3         74.82         46.87        14.58 o                         
  -3 -17   3        350.79        304.23        19.02 o                         
  -2 -17   3        312.93        297.18        18.81 o                         
  -1 -17   3        409.16        374.95        20.35 o                         
   0 -17   3        182.32        191.77        24.45 o                         
   1 -17   3         36.90         21.76        15.51 o                         
   2 -17   3          0.07          5.59         9.31 o                         
   3 -17   3         35.71         26.12        10.34 o                         
   4 -17   3        394.52        387.07        19.29 o                         
   5 -17   3        818.82        814.53        30.17 o                         
   6 -17   3        578.14        628.09        29.52 o                         
   7 -17   3        401.05        317.72        26.50 o                         
 -12 -16   3          5.04          7.86        25.33 o                         
 -11 -16   3         19.44         13.54        23.71 o                         
 -10 -16   3         82.88         97.84        23.17 o                         
  -9 -16   3         78.84         67.59        19.94 o                         
  -8 -16   3         25.32         25.47        16.59 o                         
  -7 -16   3         16.90         -6.33        15.20 o                         
  -6 -16   3          1.16         -3.99        11.82 o                         
  -5 -16   3         82.78         70.78        12.53 o                         
  -4 -16   3         58.30         70.04        10.89 o                         
  -3 -16   3        269.71        291.56        17.88 o                         
  -2 -16   3        547.01        577.83        24.62 o                         
  -1 -16   3        785.46        772.03        28.40 o                         
   0 -16   3        412.41        367.29        21.33 o                         
   1 -16   3          1.68         -5.32         7.94 o                         
   2 -16   3         16.68         16.89         9.02 o                         
   3 -16   3        148.02        119.42        11.16 o                         
   4 -16   3        373.50        398.07        19.98 o                         
   5 -16   3        786.60        830.36        26.62 o                         
   6 -16   3       1190.66       1328.06        37.71 o                         
   7 -16   3        265.22        285.65        28.24 o                         
   8 -16   3        598.34        675.18        33.81 o                         
   9 -16   3          0.02        -29.90        38.66 o                         
 -13 -15   3          2.55         21.32        20.35 o                         
 -12 -15   3         17.41         21.79        21.75 o                         
 -11 -15   3         36.31         27.41        18.51 o                         
 -10 -15   3         61.64         53.58        18.78 o                         
  -9 -15   3         73.75         97.63        25.53 o                         
  -8 -15   3         69.84         34.44        16.14 o                         
  -7 -15   3         56.01         23.78        14.94 o                         
  -6 -15   3         56.03         24.05        11.91 o                         
  -5 -15   3         80.33         69.41        11.68 o                         
  -4 -15   3        378.93        445.63        25.36 o                         
  -3 -15   3        575.08        584.21        23.27 o                         
  -2 -15   3        258.67        226.36        15.94 o                         
  -1 -15   3        520.45        487.89        22.92 o                         
   0 -15   3       1030.60       1028.55        37.00 o                         
   1 -15   3         61.64         72.30         8.95 o                         
   2 -15   3        114.94        124.28        10.43 o                         
   3 -15   3        281.78        292.71        14.94 o                         
   4 -15   3        845.81        863.32        25.47 o                         
   5 -15   3        940.56        957.35        27.20 o                         
   6 -15   3        986.90       1147.72        34.16 o                         
   7 -15   3        459.06        490.68        22.03 o                         
   8 -15   3        203.59        216.02        17.29 o                         
   9 -15   3        149.42        145.29        20.93 o                         
  10 -15   3         87.05         55.21        22.91 o                         
 -13 -14   3          1.98        -13.13        13.13 o                         
 -12 -14   3          6.17          7.14        10.01 o                         
 -11 -14   3         38.47         21.21        16.88 o                         
 -10 -14   3         77.37         56.73        16.36 o                         
  -9 -14   3        179.88        186.26        18.72 o                         
  -8 -14   3         60.30         26.98        13.94 o                         
  -7 -14   3         85.36         56.59        13.84 o                         
  -6 -14   3         87.43         54.68        11.09 o                         
  -5 -14   3         28.43         19.19        10.19 o                         
  -4 -14   3        370.12        344.28        14.39 o                         
  -3 -14   3       1484.49       1584.95        35.44 o                         
  -2 -14   3       1238.11       1277.19        31.37 o                         
  -1 -14   3        295.20        285.08        17.39 o                         
   0 -14   3        281.04        358.78        20.62 o                         
   1 -14   3        206.78        196.55        10.36 o                         
   2 -14   3        164.40        146.25        12.39 o                         
   3 -14   3        902.42        886.66        32.26 o                         
   4 -14   3       2364.87       2490.45        48.75 o                         
   5 -14   3       1123.42       1176.72        34.62 o                         
   6 -14   3       1311.89       1325.97        32.36 o                         
   7 -14   3        501.12        533.45        23.13 o                         
   8 -14   3         87.97         72.82        14.17 o                         
   9 -14   3        104.18         96.67        15.57 o                         
  10 -14   3        233.99        229.32        22.01 o                         
 -14 -13   3          3.82         -4.21        13.94 o                         
 -13 -13   3          0.10          1.59        12.93 o                         
 -12 -13   3          4.87         14.51        11.85 o                         
 -11 -13   3         69.66         75.58        17.68 o                         
 -10 -13   3         86.25         78.06        12.76 o                         
  -9 -13   3        164.44        156.74        15.02 o                         
  -8 -13   3         56.92         46.80        12.96 o                         
  -7 -13   3         11.40        -11.33        11.33 o                         
  -6 -13   3          0.01         -9.96         9.96 o                         
  -5 -13   3          0.91         -8.93         8.93 o                         
  -4 -13   3        350.62        348.29        13.90 o                         
  -3 -13   3        753.12        815.14        19.89 o                         
  -2 -13   3       1048.51       1191.14        24.17 o                         
  -1 -13   3       1789.23       1934.33        37.39 o                         
   0 -13   3        636.34        721.19        28.77 o                         
   1 -13   3         51.38         51.51         7.04 o                         
   2 -13   3        400.33        464.16        20.05 o                         
   3 -13   3        959.05       1026.64        29.47 o                         
   4 -13   3       1985.41       2039.03        41.66 o                         
   5 -13   3       3431.45       3512.93        64.90 o                         
   6 -13   3       1183.14       1311.86        31.58 o                         
   7 -13   3        858.89        909.45        28.79 o                         
   8 -13   3        206.21        225.13        16.31 o                         
   9 -13   3          0.58         -0.53        13.10 o                         
  10 -13   3        158.09        168.54        19.04 o                         
  11 -13   3       1010.43       1068.41        46.58 o                         
 -14 -12   3          1.03        -14.93        19.06 o                         
 -13 -12   3          2.83         -1.99        13.04 o                         
 -12 -12   3         35.53         38.56        11.96 o                         
 -11 -12   3         22.47         24.92        11.88 o                         
 -10 -12   3         61.49         72.92        11.68 o                         
  -9 -12   3        147.46        166.21        16.98 o                         
  -8 -12   3         67.52         55.99        12.28 o                         
  -7 -12   3         23.89         -1.34        10.18 o                         
  -6 -12   3          6.83         -9.53         9.53 o                         
  -5 -12   3        174.48        171.96        10.48 o                         
  -4 -12   3        167.89        184.15        10.40 o                         
  -3 -12   3        920.17       1028.16        21.78 o                         
  -2 -12   3       1000.72       1021.05        21.68 o                         
  -1 -12   3        402.99        404.68        17.17 o                         
   0 -12   3       2131.89       2137.28        37.19 o                         
   1 -12   3       1236.81       1105.53        23.92 o                         
   2 -12   3        677.86        700.94        17.01 o                         
   3 -12   3       2873.82       2835.49        51.06 o                         
   4 -12   3       1597.67       1605.85        35.21 o                         
   5 -12   3       3326.19       3376.21        58.04 o                         
   6 -12   3       3195.35       3323.96        61.89 o                         
   7 -12   3        774.52        823.70        24.78 o                         
   8 -12   3        394.02        415.54        18.55 o                         
   9 -12   3          1.13         -3.63         9.32 o                         
  10 -12   3        217.05        234.28        19.37 o                         
  11 -12   3       1674.86       1756.49        40.13 o                         
  12 -12   3        854.64        836.74        31.17 o                         
 -15 -11   3          2.48        -16.38        18.59 o                         
 -14 -11   3          1.84         -0.35        16.88 o                         
 -13 -11   3          4.86         -5.38        10.53 o                         
 -12 -11   3         54.87         64.06        11.14 o                         
 -11 -11   3         63.69         95.11        15.01 o                         
 -10 -11   3        138.40        151.48        12.52 o                         
  -9 -11   3        113.88        107.34        10.55 o                         
  -8 -11   3        106.38         97.62        11.30 o                         
  -7 -11   3         82.20         66.18         5.99 o                         
  -6 -11   3         96.00         97.41        10.86 o                         
  -5 -11   3         84.04         83.83         9.15 o                         
  -4 -11   3        689.92        766.23        18.39 o                         
  -3 -11   3       1394.24       1473.45        31.69 o                         
  -2 -11   3        703.61        679.82        17.15 o                         
  -1 -11   3       2081.71       2133.94        43.78 o                         
   0 -11   3        124.07        103.01         6.29 o                         
   1 -11   3        175.99        192.18         8.22 o                         
   2 -11   3       1161.80       1216.04        22.72 o                         
   3 -11   3       1984.60       1845.66        31.53 o                         
   4 -11   3       5353.43       5224.56        80.53 o                         
   5 -11   3       1882.18       2001.02        34.92 o                         
   6 -11   3       4374.42       4338.10        79.53 o                         
   7 -11   3       1163.50       1167.80        25.56 o                         
   8 -11   3        169.67        165.07        11.23 o                         
   9 -11   3         19.47          9.85        10.18 o                         
  10 -11   3        326.32        364.24        16.95 o                         
  11 -11   3        916.49        894.62        27.23 o                         
  12 -11   3       2670.33       2746.96        56.28 o                         
  13 -11   3        390.64        381.06        30.53 o                         
 -15 -10   3          2.70          7.82        20.26 o                         
 -14 -10   3          0.41        -18.53        18.53 o                         
 -13 -10   3         13.72         19.47        12.11 o                         
 -12 -10   3          5.64         14.15        10.10 o                         
 -11 -10   3          3.63         -5.16         9.45 o                         
 -10 -10   3        189.78        201.52        11.94 o                         
  -9 -10   3        210.41        223.54        17.15 o                         
  -8 -10   3        288.64        289.36        12.05 o                         
  -7 -10   3          0.14         -8.40         8.40 o                         
  -6 -10   3          1.64         -5.57         5.57 o                         
  -5 -10   3        352.28        389.07        13.69 o                         
  -4 -10   3        559.77        547.13        15.22 o                         
  -3 -10   3       1385.56       1481.82        27.75 o                         
  -2 -10   3       2456.96       2625.84        44.17 o                         
  -1 -10   3       1827.46       1818.82        34.12 o                         
   0 -10   3       1222.26       1248.03        22.20 o                         
   1 -10   3        163.65        126.60         7.58 o                         
   2 -10   3       1259.60       1164.17        21.66 o                         
   3 -10   3         65.68         33.10         7.08 o                         
   4 -10   3        726.87        788.01        18.75 o                         
   5 -10   3       3668.95       3932.55        61.31 o                         
   6 -10   3       2922.05       2898.82        44.34 o                         
   7 -10   3        494.93        515.86        14.45 o                         
   8 -10   3        657.87        697.10        19.80 o                         
   9 -10   3        325.42        346.46        17.99 o                         
  10 -10   3        915.39        916.35        26.17 o                         
  11 -10   3        491.86        472.26        31.30 o                         
  12 -10   3       2771.07       2932.56        63.60 o                         
  13 -10   3        635.58        636.05        26.75 o                         
 -15  -9   3          0.16         12.65        17.84 o                         
 -14  -9   3          4.23         -3.58        11.55 o                         
 -13  -9   3          7.23          7.84        11.39 o                         
 -12  -9   3         28.02         23.60         9.78 o                         
 -11  -9   3          3.57         -9.07         9.07 o                         
 -10  -9   3         19.69          7.00        11.38 o                         
  -9  -9   3        375.58        376.58        14.47 o                         
  -8  -9   3        546.75        602.51        17.42 o                         
  -7  -9   3         19.81          6.13         7.61 o                         
  -6  -9   3         27.24         18.87         9.24 o                         
  -5  -9   3        817.20        819.00        19.43 o                         
  -4  -9   3         14.26         13.67         6.55 o                         
  -3  -9   3       1300.18       1339.02        24.95 o                         
  -2  -9   3       3413.58       3491.58        56.67 o                         
  -1  -9   3        854.24        884.48        19.37 o                         
   0  -9   3       1926.54       1968.26        31.65 o                         
   1  -9   3        859.41        923.47        18.59 o                         
   2  -9   3        653.66        725.21        15.40 o                         
   3  -9   3       3785.98       4026.89        61.33 o                         
   4  -9   3        332.19        337.62        12.94 o                         
   5  -9   3         36.06         42.98         5.75 o                         
   6  -9   3       1728.71       1809.97        30.82 o                         
   7  -9   3       1649.81       1490.24        26.06 o                         
   8  -9   3         75.54         57.29         8.34 o                         
   9  -9   3         23.22         15.48        10.13 o                         
  10  -9   3        759.79        772.66        23.59 o                         
  11  -9   3       1879.13       1986.14        42.53 o                         
  12  -9   3       1194.21       1132.05        31.45 o                         
  13  -9   3       1846.72       1866.40        52.40 o                         
  14  -9   3         61.72         32.55        16.15 o                         
 -15  -8   3          3.39        -10.24        17.57 o                         
 -14  -8   3          7.53         -2.17        10.94 o                         
 -13  -8   3         14.79          6.65        11.11 o                         
 -12  -8   3         41.28         29.31         9.87 o                         
 -11  -8   3          2.56         -7.96         8.12 o                         
 -10  -8   3        118.52        133.32         9.25 o                         
  -9  -8   3          0.53          4.97         8.04 o                         
  -8  -8   3          6.76         13.78         8.16 o                         
  -7  -8   3          4.54         -6.94         6.94 o                         
  -6  -8   3         68.58         54.53         7.14 o                         
  -5  -8   3         43.13         74.44         6.33 o                         
  -4  -8   3          3.40          2.74         6.23 o                         
  -3  -8   3        690.24        674.77        14.76 o                         
  -2  -8   3       1660.95       1707.83        29.61 o                         
  -1  -8   3       2552.30       2461.85        40.58 o                         
   0  -8   3        691.23        644.55        15.16 o                         
   1  -8   3       1007.06       1054.21        19.84 o                         
   2  -8   3        169.09        227.24        10.52 o                         
   3  -8   3       2516.27       2442.38        38.48 o                         
   4  -8   3       3011.76       2697.80        42.04 o                         
   5  -8   3       2858.14       2776.24        43.59 o                         
   6  -8   3         68.59         85.80         6.98 o                         
   7  -8   3        293.39        267.92         9.92 o                         
   8  -8   3         20.56         10.51         7.31 o                         
   9  -8   3        383.51        401.99        14.64 o                         
  10  -8   3        913.64        803.07        21.26 o                         
  11  -8   3       1276.64       1237.74        28.96 o                         
  12  -8   3       1174.29       1151.43        28.94 o                         
  13  -8   3       2282.76       2305.98        53.89 o                         
  14  -8   3         49.84         16.67        15.09 o                         
 -16  -7   3          0.40         -6.95        19.94 o                         
 -15  -7   3          6.31         -9.74        20.01 o                         
 -14  -7   3          3.52        -11.86        11.86 o                         
 -13  -7   3          4.63         -6.63        13.35 o                         
 -12  -7   3         30.25         16.53         9.60 o                         
 -11  -7   3          5.72         -8.95         8.95 o                         
 -10  -7   3         37.53         49.71         8.09 o                         
  -9  -7   3          2.28         -7.31         7.31 o                         
  -8  -7   3          6.15         15.80         7.28 o                         
  -7  -7   3        433.92        462.13        13.45 o                         
  -6  -7   3          6.26         -5.96         5.96 o                         
  -5  -7   3        332.23        336.30         9.84 o                         
  -4  -7   3        592.00        596.38        12.61 o                         
  -3  -7   3         38.22         53.35         6.07 o                         
  -2  -7   3       1352.85       1477.91        24.62 o                         
  -1  -7   3       2373.86       2236.84        36.98 o                         
   0  -7   3         13.49         20.56         3.71 o                         
   1  -7   3          3.31         -4.69         4.69 o                         
   2  -7   3       3266.21       3192.94        54.86 o                         
   3  -7   3       1883.54       1754.37        28.47 o                         
   4  -7   3       2333.85       2505.66        39.02 o                         
   5  -7   3       3522.77       3677.86        59.42 o                         
   6  -7   3       1825.77       1851.67        29.52 o                         
   7  -7   3        472.39        540.21        13.38 o                         
   8  -7   3         98.21        111.74         8.17 o                         
   9  -7   3       1513.78       1444.32        25.09 o                         
  10  -7   3        614.73        615.52        17.24 o                         
  11  -7   3       1420.16       1417.27        28.94 o                         
  12  -7   3        827.13        827.04        23.97 o                         
  13  -7   3       1164.39       1131.84        31.64 o                         
  14  -7   3        432.47        444.31        28.04 o                         
  15  -7   3         18.27         15.16        15.55 o                         
 -16  -6   3          0.80         10.14        18.79 o                         
 -15  -6   3          2.82        -16.94        16.94 o                         
 -14  -6   3          0.07         -5.97         9.10 o                         
 -13  -6   3          0.24        -11.96        11.96 o                         
 -12  -6   3          0.66         -8.92         8.92 o                         
 -11  -6   3          7.50         -8.79         8.79 o                         
 -10  -6   3          3.32          1.61         8.51 o                         
  -9  -6   3         94.78         72.49         7.70 o                         
  -8  -6   3         91.28        104.90         7.22 o                         
  -7  -6   3        237.85        211.06         8.20 o                         
  -6  -6   3        449.41        452.18        12.76 o                         
  -5  -6   3         51.11         25.91         5.55 o                         
  -4  -6   3         33.70         63.41         5.89 o                         
  -3  -6   3        938.51        965.64        16.42 o                         
  -2  -6   3        525.31        548.09        12.42 o                         
  -1  -6   3         23.09         20.76         6.38 o                         
   0  -6   3        788.17        830.34        14.14 o                         
   1  -6   3         55.86         60.90         5.54 o                         
   2  -6   3       1121.05       1302.20        25.14 o                         
   3  -6   3       2650.50       2884.99        43.75 o                         
   4  -6   3       1485.94       1626.33        26.40 o                         
   5  -6   3       3373.89       3406.70        49.18 o                         
   6  -6   3       1022.39       1015.97        17.63 o                         
   7  -6   3       1081.98       1165.90        20.01 o                         
   8  -6   3        572.25        422.80        12.54 o                         
   9  -6   3       1414.58       1336.14        23.50 o                         
  10  -6   3       1180.42       1153.37        23.11 o                         
  11  -6   3       1582.51       1698.86        30.94 o                         
  12  -6   3        624.79        643.52        20.31 o                         
  13  -6   3        310.45        302.68        15.66 o                         
  14  -6   3        426.96        422.50        18.24 o                         
  15  -6   3         80.73         60.31        14.84 o                         
 -16  -5   3         11.96        -10.33        18.04 o                         
 -15  -5   3         10.95          6.26        16.04 o                         
 -14  -5   3          4.18          7.74         9.98 o                         
 -13  -5   3          1.08         -9.54         9.54 o                         
 -12  -5   3         12.05          9.89         9.23 o                         
 -11  -5   3         38.60         27.41         9.05 o                         
 -10  -5   3          4.16          1.29         8.65 o                         
  -9  -5   3         63.69         38.19         7.93 o                         
  -8  -5   3          0.12         -6.06         6.06 o                         
  -7  -5   3         20.28          3.49         5.54 o                         
  -6  -5   3         82.58         85.91         5.96 o                         
  -5  -5   3       2533.82       2403.16        35.70 o                         
  -4  -5   3        426.76        335.78        10.25 o                         
  -3  -5   3          0.19         14.44         5.11 o                         
  -2  -5   3        115.79         99.68         7.43 o                         
  -1  -5   3       3371.89       3160.17        45.08 o                         
   0  -5   3       1526.56       1680.21        24.94 o                         
   1  -5   3        237.45        205.18         8.42 o                         
   2  -5   3         15.50         41.92         5.84 o                         
   3  -5   3       9755.16       9954.15       217.47 o                         
   4  -5   3        245.70        181.82         6.52 o                         
   5  -5   3       3269.13       2962.11        45.40 o                         
   6  -5   3        334.52        333.37        10.68 o                         
   7  -5   3        645.06        695.70        14.30 o                         
   8  -5   3        138.35         88.63         7.53 o                         
   9  -5   3        614.52        576.62        19.43 o                         
  10  -5   3        285.87        295.05        10.30 o                         
  11  -5   3       1397.10       1376.32        25.09 o                         
  12  -5   3        242.89        216.44        12.11 o                         
  13  -5   3        245.83        244.38        13.52 o                         
  14  -5   3        181.83        155.01        16.19 o                         
  15  -5   3         47.84         32.69        13.60 o                         
  16  -5   3         95.70         61.69        16.25 o                         
 -16  -4   3         30.11         10.27        18.73 o                         
 -15  -4   3         17.75         -6.26        15.68 o                         
 -14  -4   3          4.27         -8.87        10.67 o                         
 -13  -4   3          1.04         -7.41         7.53 o                         
 -12  -4   3        109.20         82.31        11.10 o                         
 -11  -4   3        192.07        168.90        12.35 o                         
 -10  -4   3        115.01        132.68         9.40 o                         
  -9  -4   3        324.57        371.05        12.92 o                         
  -8  -4   3         71.18         49.04         7.41 o                         
  -7  -4   3         24.55         16.71         5.47 o                         
  -6  -4   3         21.74         18.41         5.14 o                         
  -5  -4   3        128.53        126.24         5.85 o                         
  -4  -4   3         74.25         92.64         7.08 o                         
  -3  -4   3       1434.91       1432.87        23.41 o                         
  -2  -4   3        249.72        273.16        10.00 o                         
  -1  -4   3       4688.13       4446.41        59.18 o                         
   0  -4   3         17.49          6.04         3.32 o                         
   1  -4   3       3039.87       2915.62        41.16 o                         
   2  -4   3        968.86        982.19        16.01 o                         
   3  -4   3       1715.25       1384.02        22.27 o                         
   4  -4   3        116.61        196.36         9.32 o                         
   5  -4   3        647.86        700.27        13.27 o                         
   6  -4   3        225.49        211.53         8.08 o                         
   7  -4   3        545.07        571.53        13.11 o                         
   8  -4   3         37.64         36.96         6.58 o                         
   9  -4   3        338.87        352.18        11.98 o                         
  10  -4   3        251.04        265.23         9.62 o                         
  11  -4   3        259.98        256.23        10.51 o                         
  12  -4   3         47.70         44.64         9.34 o                         
  13  -4   3         43.12         21.45        10.04 o                         
  14  -4   3         49.22         45.04        12.14 o                         
  15  -4   3          0.17         -7.48        12.24 o                         
  16  -4   3        186.30        147.00        19.68 o                         
 -16  -3   3          9.52         -3.59        18.09 o                         
 -15  -3   3         14.18          0.98        15.34 o                         
 -14  -3   3         26.32         12.22         7.11 o                         
 -13  -3   3          2.17          1.14         7.63 o                         
 -12  -3   3        216.07        236.58        15.03 o                         
 -11  -3   3        244.40        256.28        15.32 o                         
 -10  -3   3        486.12        559.84        22.31 o                         
  -9  -3   3        865.91        970.07        24.44 o                         
  -8  -3   3          0.85          5.21         6.75 o                         
  -7  -3   3        124.97        133.25         7.50 o                         
  -6  -3   3        166.85        192.71         8.26 o                         
  -5  -3   3        302.66        346.17         9.73 o                         
  -4  -3   3       4582.59       4321.31        64.37 o                         
  -3  -3   3        621.79        654.90        17.80 o                         
  -2  -3   3         47.17         67.93         4.67 o                         
  -1  -3   3        138.86        201.62         7.85 o                         
   0  -3   3       1976.55       1968.84        26.86 o                         
   1  -3   3         30.64         77.29         5.63 o                         
   2  -3   3        339.54        360.59         8.40 o                         
   3  -3   3         59.58         65.56         4.94 o                         
   4  -3   3       1984.16       1693.33        26.79 o                         
   5  -3   3         52.55         27.32         6.43 o                         
   6  -3   3         37.69         48.06         5.18 o                         
   7  -3   3        955.92        900.16        16.48 o                         
   8  -3   3         23.13          7.40         5.64 o                         
   9  -3   3        346.15        400.53        11.18 o                         
  10  -3   3        200.62        221.12         8.85 o                         
  11  -3   3        149.23        136.04         9.04 o                         
  12  -3   3          1.57         -6.21         8.21 o                         
  13  -3   3          0.17         -8.91         8.91 o                         
  14  -3   3          1.75         -9.57         9.57 o                         
  15  -3   3          0.98        -11.94        11.94 o                         
  16  -3   3         99.73         88.31        14.22 o                         
 -16  -2   3          8.09         -6.71        18.35 o                         
 -15  -2   3          1.11        -15.07        15.07 o                         
 -14  -2   3         72.69         74.58         9.49 o                         
 -13  -2   3         64.08         69.26         8.42 o                         
 -12  -2   3        348.41        366.79        13.58 o                         
 -11  -2   3        472.98        505.75        23.89 o                         
 -10  -2   3        419.09        488.87        16.37 o                         
  -9  -2   3        878.03        995.17        20.54 o                         
  -8  -2   3        573.53        592.73        16.80 o                         
  -7  -2   3        352.37        403.41        13.21 o                         
  -6  -2   3        784.07        864.35        17.01 o                         
  -5  -2   3       1563.18       1565.81        25.90 o                         
  -4  -2   3       6089.93       5767.95        80.63 o                         
  -3  -2   3       5939.70       5503.80        91.82 o                         
  -2  -2   3       1036.41       1133.30        19.44 o                         
  -1  -2   3       3080.43       3088.74        41.12 o                         
   0  -2   3        860.63        934.98        16.04 o                         
   1  -2   3        379.17        365.95         7.83 o                         
   2  -2   3        676.45        697.82        14.80 o                         
   3  -2   3       2564.26       2442.92        36.68 o                         
   4  -2   3       4798.39       4849.78        71.45 o                         
   5  -2   3         18.47          6.84         5.11 o                         
   6  -2   3         41.76         28.31         5.07 o                         
   7  -2   3          7.03          2.79         4.84 o                         
   8  -2   3         11.01         13.43         5.50 o                         
   9  -2   3        160.25        144.47        12.06 o                         
  10  -2   3         60.36         57.79         6.99 o                         
  11  -2   3         20.68         21.64         7.50 o                         
  12  -2   3         10.66          2.61         7.90 o                         
  13  -2   3          0.43         -8.59         8.59 o                         
  14  -2   3         17.37          0.42        11.02 o                         
  15  -2   3         37.79         24.84        11.84 o                         
  16  -2   3         89.34         74.94        13.48 o                         
  17  -2   3         54.40         45.95        16.34 o                         
 -16  -1   3         27.09          3.84        18.56 o                         
 -15  -1   3          3.41        -14.92        14.92 o                         
 -14  -1   3         47.33         33.54         7.54 o                         
 -13  -1   3        491.93        510.19        22.15 o                         
 -12  -1   3        496.33        540.30        27.95 o                         
 -11  -1   3       1457.27       1644.00        49.87 o                         
 -10  -1   3        603.88        609.92        20.25 o                         
  -9  -1   3        661.96        581.45        14.33 o                         
  -8  -1   3        118.45         78.87         5.89 o                         
  -7  -1   3          2.22          0.42         5.28 o                         
  -6  -1   3       4610.23       4124.09        59.19 o                         
  -5  -1   3       3091.56       2917.64        42.50 o                         
  -4  -1   3       4736.35       4177.08        62.36 o                         
  -3  -1   3       5615.67       5099.59        85.44 o                         
  -2  -1   3       2194.57       2538.31        43.10 o                         
  -1  -1   3       1110.90        942.55        17.10 o                         
   0  -1   3        259.26        357.66         6.89 o                         
   1  -1   3         77.81         54.91         5.16 o                         
   2  -1   3       1103.35        920.68        16.30 o                         
   3  -1   3       1541.11       1551.75        25.20 o                         
   4  -1   3       5108.02       5619.96       100.89 o                         
   5  -1   3       1440.71       1635.68        30.06 o                         
   6  -1   3        168.34        123.26         8.88 o                         
   7  -1   3        112.59        114.52         5.69 o                         
   8  -1   3         18.37         16.43         5.31 o                         
   9  -1   3          0.29          3.44         5.78 o                         
  10  -1   3        135.46        122.76         9.28 o                         
  11  -1   3          6.61         19.29         7.64 o                         
  12  -1   3        137.53        126.72        10.49 o                         
  13  -1   3          0.55          3.76         9.28 o                         
  14  -1   3          3.24        -10.10        10.10 o                         
  15  -1   3         80.27         74.18        12.63 o                         
  16  -1   3         30.52          8.45        12.52 o                         
  17  -1   3         40.84         22.83        15.11 o                         
 -16   0   3         22.56        -37.72        37.72 o                         
 -15   0   3          1.84        -11.01        15.35 o                         
 -14   0   3         39.15         30.36         8.15 o                         
 -13   0   3        442.07        468.12        19.12 o                         
 -12   0   3        586.64        665.97        29.30 o                         
 -11   0   3       1333.08       1375.84        36.64 o                         
 -10   0   3       1294.13       1469.58        43.17 o                         
  -9   0   3        411.49        454.02        12.71 o                         
  -8   0   3          0.07          8.20         5.35 o                         
  -7   0   3        391.79        319.59         9.16 o                         
  -6   0   3       3902.43       3859.71        55.46 o                         
  -5   0   3       4920.23       4765.35        64.22 o                         
  -4   0   3      13600.14      12418.84       386.72 o                         
  -3   0   3         88.23        155.39         7.11 o                         
  -2   0   3       3848.02       3967.67        66.61 o                         
  -1   0   3       3940.92       3354.51        60.53 o                         
   0   0   3       8430.66       9301.31       285.33 o                         
   1   0   3        410.00        316.94         9.07 o                         
   2   0   3       4355.71       4525.59       127.76 o                         
   3   0   3       5874.89       6530.03       164.94 o                         
   4   0   3       3478.60       3218.09        47.75 o                         
   5   0   3       5070.06       4881.83        68.32 o                         
   6   0   3       1827.83       1930.61        27.88 o                         
   7   0   3         40.28         60.94         4.90 o                         
   8   0   3         12.08          8.99         4.97 o                         
   9   0   3        502.73        554.20        13.69 o                         
  10   0   3        107.99        129.18        10.37 o                         
  11   0   3        170.64        195.61        10.07 o                         
  12   0   3        137.55        149.56        16.36 o                         
  13   0   3         97.47         78.20        10.90 o                         
  14   0   3         67.84         47.08        10.56 o                         
  15   0   3          1.95          1.48        11.40 o                         
  16   0   3         25.01          3.59        12.20 o                         
  17   0   3          0.09        -13.23        13.23 o                         
 -15   1   3         33.00         32.39        16.48 o                         
 -14   1   3        120.71        120.72        10.58 o                         
 -13   1   3        502.56        608.73        30.31 o                         
 -12   1   3       1099.79       1248.03        33.04 o                         
 -11   1   3        463.65        538.49        19.19 o                         
 -10   1   3       1445.58       1595.00        26.96 o                         
  -9   1   3        602.47        651.16        15.22 o                         
  -8   1   3        238.22        238.81         9.28 o                         
  -7   1   3       1096.20       1116.22        18.00 o                         
  -6   1   3       7161.57       7236.98        92.57 o                         
  -5   1   3      14732.75      14173.78       442.37 o                         
  -4   1   3      12091.18      11518.23       359.60 o                         
  -3   1   3       2803.62       2618.86        35.95 o                         
  -2   1   3       3092.12       2550.72        34.58 o                         
  -1   1   3       4756.56       4315.08       110.30 o                         
   0   1   3         59.85         13.18         2.84 o                         
   1   1   3      14057.69      13440.85       350.37 o                         
   2   1   3      13037.26      15003.14       486.16 o                         
   3   1   3       2540.60       2748.98        43.24 o                         
   4   1   3      18068.99      17150.83       748.12 o                         
   5   1   3        732.85        753.89        12.19 o                         
   6   1   3       3756.81       3906.40        53.07 o                         
   7   1   3        801.53        877.46        15.00 o                         
   8   1   3        361.22        339.64         9.62 o                         
   9   1   3       1313.53       1358.21        23.72 o                         
  10   1   3        699.08        692.72        23.44 o                         
  11   1   3        332.64        363.46        12.71 o                         
  12   1   3        101.24        118.05        11.14 o                         
  13   1   3        114.34        104.34        10.89 o                         
  14   1   3         60.74         36.87        11.24 o                         
  15   1   3          1.56        -11.03        11.03 o                         
  16   1   3          3.66          9.69        11.90 o                         
  17   1   3          7.60        -12.93        12.93 o                         
 -15   2   3         49.91         32.57        17.35 o                         
 -14   2   3        258.87        259.68        13.90 o                         
 -13   2   3        726.28        804.44        25.24 o                         
 -12   2   3       1595.58       1788.75        34.10 o                         
 -11   2   3        745.46        862.26        20.09 o                         
 -10   2   3        900.78        919.43        21.13 o                         
  -9   2   3         93.06        106.25         7.17 o                         
  -8   2   3         26.27         26.89         6.68 o                         
  -7   2   3        312.99        287.74         8.61 o                         
  -6   2   3       8590.75       8084.64       108.00 o                         
  -5   2   3      17431.04      16811.57       523.44 o                         
  -4   2   3      18154.94      16413.42       509.64 o                         
  -3   2   3       4247.59       3834.49        49.47 o                         
  -2   2   3          4.35          9.70         3.40 o                         
  -1   2   3       6207.74       6441.92       173.05 o                         
   0   2   3       2741.45       3401.94        53.17 o                         
   2   2   3       3489.38       3499.97        89.63 o                         
   3   2   3      14510.80      13304.71       580.90 o                         
   4   2   3       9777.30       9538.82       294.69 o                         
   5   2   3       1834.02       1947.59        27.65 o                         
   6   2   3        394.51        484.65        12.37 o                         
   7   2   3         30.22         31.94         5.75 o                         
   8   2   3        395.84        417.64        11.54 o                         
   9   2   3        925.38        983.84        18.93 o                         
  10   2   3       2459.83       2568.62        40.24 o                         
  11   2   3          3.16          4.48         7.77 o                         
  12   2   3        388.14        372.56        13.24 o                         
  13   2   3         27.96         12.15         9.70 o                         
  14   2   3          4.78         -6.55        10.41 o                         
  15   2   3          1.54        -16.02        16.02 o                         
  16   2   3         22.91         14.66        12.80 o                         
  17   2   3          6.90        -12.21        12.21 o                         
 -15   3   3         26.38         16.22        17.97 o                         
 -14   3   3        399.75        400.52        20.63 o                         
 -13   3   3        920.74       1086.71        38.16 o                         
 -12   3   3       1091.06       1160.06        37.61 o                         
 -11   3   3       1886.84       1984.92        34.41 o                         
 -10   3   3       1655.81       1769.89        29.06 o                         
  -9   3   3         46.94         49.81         6.97 o                         
  -8   3   3        732.96        733.37        15.09 o                         
  -7   3   3       2209.83       2142.44        32.13 o                         
  -6   3   3       5992.68       5659.24        76.72 o                         
  -5   3   3       6015.82       5405.52        73.00 o                         
  -4   3   3      14782.86      13833.65       431.51 o                         
  -3   3   3      13937.57      13891.99       431.88 o                         
  -2   3   3       3394.45       3157.48        40.95 o                         
  -1   3   3        311.98        248.78        10.50 o                         
   0   3   3       4858.12       4624.43        91.21 o                         
   1   3   3       8246.47       6723.73       170.06 o                         
   2   3   3      47457.12      46279.43      1467.74 o                         
   3   3   3      12203.12      13374.38       584.86 o                         
   4   3   3        387.02        526.02        15.48 o                         
   5   3   3       2321.24       2270.75        34.71 o                         
   6   3   3         51.67         87.02         4.82 o                         
   7   3   3         60.53         77.81         5.43 o                         
   8   3   3       1568.11       1741.44        26.46 o                         
   9   3   3       2703.80       2771.56        42.03 o                         
  10   3   3        767.49        790.19        17.85 o                         
  11   3   3        426.85        435.45        14.79 o                         
  12   3   3        219.85        203.77        10.09 o                         
  13   3   3         93.66         77.25        12.28 o                         
  14   3   3          9.17         -1.72         9.97 o                         
  15   3   3         96.86         96.65        10.68 o                         
  16   3   3        135.39        126.92        12.32 o                         
  17   3   3         47.13         72.17        13.96 o                         
 -15   4   3        161.25        145.58        20.22 o                         
 -14   4   3        470.72        449.33        20.41 o                         
 -13   4   3       1065.03       1135.54        25.68 o                         
 -12   4   3       1418.03       1481.56        32.70 o                         
 -11   4   3       1599.16       1743.27        31.58 o                         
 -10   4   3       1612.81       1615.75        27.51 o                         
  -9   4   3       1174.18       1084.81        20.14 o                         
  -8   4   3       1125.16       1062.43        20.14 o                         
  -7   4   3       5459.87       5129.55        70.66 o                         
  -6   4   3       6106.62       5853.34        79.45 o                         
  -5   4   3       9446.51       8884.15       118.26 o                         
  -4   4   3       4430.98       4113.55        53.54 o                         
  -3   4   3       3694.53       3233.92        42.49 o                         
  -2   4   3       2609.54       2586.64        34.26 o                         
  -1   4   3        223.72        207.87         6.21 o                         
   0   4   3      13952.07      14164.62       437.91 o                         
   1   4   3      18598.20      13516.99       591.13 o                         
   2   4   3        799.65       1034.03        25.74 o                         
   3   4   3      17257.01      16122.57       704.87 o                         
   4   4   3         23.73        104.60         4.95 o                         
   5   4   3       4474.52       4541.32        67.48 o                         
   6   4   3       2373.17       2430.25        34.14 o                         
   7   4   3        118.23        100.00         4.72 o                         
   8   4   3       2869.38       3026.61        40.73 o                         
   9   4   3       5757.59       6015.60        78.02 o                         
  10   4   3        881.42        941.80        17.18 o                         
  11   4   3       1951.86       2051.76        31.95 o                         
  12   4   3          3.22         -7.07         7.07 o                         
  13   4   3        395.60        427.34        15.46 o                         
  14   4   3          0.90         -6.17         9.74 o                         
  15   4   3        140.66        114.88        10.42 o                         
  16   4   3        162.38        167.59        18.48 o                         
  17   4   3        162.83        177.58        21.02 o                         
 -14   5   3        453.03        423.03        19.53 o                         
 -13   5   3       1006.45       1054.07        28.46 o                         
 -12   5   3       1272.50       1311.71        27.33 o                         
 -11   5   3       1680.88       1734.69        31.67 o                         
 -10   5   3       1359.42       1339.66        26.09 o                         
  -9   5   3        206.13        236.69        10.59 o                         
  -8   5   3         78.82         84.79         8.25 o                         
  -7   5   3       4271.24       4140.88        58.13 o                         
  -6   5   3       9986.63       9652.92       128.93 o                         
  -5   5   3       3640.30       3440.37        48.02 o                         
  -4   5   3       8629.28       8134.50       103.64 o                         
  -3   5   3       5529.79       4974.44        64.16 o                         
  -2   5   3       3890.85       4434.74        59.87 o                         
  -1   5   3        226.12        252.55        14.31 o                         
   0   5   3      12818.86      12721.17       395.15 o                         
   1   5   3       3407.17       3083.33        43.84 o                         
   2   5   3       8039.19       7614.76       192.60 o                         
   3   5   3      10037.50      10122.71       313.10 o                         
   4   5   3       1683.59       1645.17        29.92 o                         
   5   5   3       7089.95       7397.54       108.70 o                         
   6   5   3        819.22        738.71        14.39 o                         
   7   5   3       2071.28       2148.93        32.76 o                         
   8   5   3       4522.99       4798.58        65.42 o                         
   9   5   3       4951.28       5339.74        69.75 o                         
  10   5   3       1488.21       1545.91        24.42 o                         
  11   5   3       2226.77       2591.33        37.25 o                         
  12   5   3        112.85        112.70         8.42 o                         
  13   5   3         70.70         76.61         8.67 o                         
  14   5   3          0.75          3.82         8.11 o                         
  15   5   3         62.77         70.35         9.68 o                         
  16   5   3        173.34        167.56        12.18 o                         
  17   5   3        215.33        214.97        15.78 o                         
 -14   6   3        336.06        279.54        17.01 o                         
 -13   6   3        782.65        789.01        26.08 o                         
 -12   6   3       1155.34       1227.54        26.72 o                         
 -11   6   3       1072.78       1077.03        23.96 o                         
 -10   6   3       1632.82       1727.10        33.34 o                         
  -9   6   3        183.99        201.17        10.78 o                         
  -8   6   3       1056.08       1027.45        20.65 o                         
  -7   6   3       1645.86       1671.03        27.27 o                         
  -6   6   3      10126.10       9994.70       133.60 o                         
  -5   6   3       3895.29       3927.65        52.07 o                         
  -4   6   3       6278.88       6104.86        78.65 o                         
  -3   6   3       5040.67       5049.75        71.50 o                         
  -2   6   3        598.12        457.51        10.10 o                         
  -1   6   3       8489.81       9113.30       151.35 o                         
   0   6   3      27671.97      28805.00      1717.85 o                         
   1   6   3       2336.03       2192.96        34.50 o                         
   2   6   3      11607.17      12133.59       377.32 o                         
   3   6   3      10189.35      10098.00       256.50 o                         
   4   6   3      11109.64      10338.02       226.50 o                         
   5   6   3       1878.02       1770.45        28.67 o                         
   6   6   3        597.14        495.46        12.78 o                         
   7   6   3       3921.68       4459.42        63.96 o                         
   8   6   3       3950.37       4051.45        58.96 o                         
   9   6   3       3334.58       3664.90        51.54 o                         
  10   6   3       1802.50       1956.10        30.61 o                         
  11   6   3        859.60        961.87        23.31 o                         
  12   6   3       1362.70       1566.31        27.04 o                         
  13   6   3         14.36         -7.82         7.82 o                         
  14   6   3         14.30         18.54         8.33 o                         
  15   6   3        128.04        112.55        13.50 o                         
  16   6   3        107.93         99.39        13.55 o                         
  17   6   3         81.16        102.97        13.89 o                         
 -14   7   3        599.83        580.46        37.09 o                         
 -13   7   3        467.18        431.66        19.59 o                         
 -12   7   3        754.78        744.94        22.31 o                         
 -11   7   3        737.39        649.10        19.62 o                         
 -10   7   3        526.30        575.00        19.46 o                         
  -9   7   3         82.97         75.69        10.48 o                         
  -8   7   3        412.74        418.63        14.21 o                         
  -7   7   3       3798.13       3647.64        52.21 o                         
  -6   7   3       8752.45       8684.12       116.81 o                         
  -5   7   3       5552.87       5686.12        74.09 o                         
  -4   7   3       4552.60       4622.50        63.27 o                         
  -3   7   3       3494.49       3343.50        46.46 o                         
  -2   7   3        928.54        797.14        14.26 o                         
  -1   7   3       1107.10       1192.13        19.49 o                         
   0   7   3      24940.49      25987.87       802.69 o                         
   1   7   3      13781.00      13814.67       349.71 o                         
   2   7   3       8249.93       8351.36       129.58 o                         
   3   7   3      10525.42      10066.20       167.04 o                         
   4   7   3       9745.12       9879.62       163.07 o                         
   5   7   3       3610.81       3549.60        66.31 o                         
   6   7   3          1.52         -2.59         5.13 o                         
   7   7   3       3350.99       3690.67        57.00 o                         
   8   7   3       3088.41       3140.54        49.54 o                         
   9   7   3       1337.82       1439.16        23.81 o                         
  10   7   3       1926.55       2230.08        35.05 o                         
  11   7   3        473.87        543.93        18.05 o                         
  12   7   3        864.73       1012.03        20.71 o                         
  13   7   3          1.96         -7.55         7.55 o                         
  14   7   3          0.86         -8.15         8.15 o                         
  15   7   3        103.52         74.95        10.91 o                         
  16   7   3         99.96         99.75        10.15 o                         
  17   7   3         54.74         79.99        20.12 o                         
 -13   8   3        950.53        951.35        29.40 o                         
 -12   8   3        691.48        657.05        24.58 o                         
 -11   8   3        459.72        401.29        15.56 o                         
 -10   8   3         77.39         60.73        11.01 o                         
  -9   8   3         20.85         10.51         9.99 o                         
  -8   8   3        706.80        695.87        19.69 o                         
  -7   8   3       2335.12       2193.55        34.20 o                         
  -6   8   3       5968.85       5642.02        81.58 o                         
  -5   8   3      10013.56       9632.39       128.91 o                         
  -4   8   3       4442.99       4507.95        62.08 o                         
  -3   8   3       4159.03       4163.35        57.36 o                         
  -2   8   3        238.02        214.74         9.10 o                         
  -1   8   3        514.46        671.33        12.77 o                         
   0   8   3       6092.08       6083.01        85.52 o                         
   1   8   3      10246.44      10259.72       159.22 o                         
   2   8   3       8195.92       8271.13       128.58 o                         
   3   8   3       7450.57       7368.15       115.09 o                         
   4   8   3       5651.88       5445.06        81.12 o                         
   5   8   3       3334.03       3185.61        59.74 o                         
   6   8   3         41.82         51.47         6.31 o                         
   7   8   3        300.74        279.29        10.57 o                         
   8   8   3       4678.08       5138.92        83.39 o                         
   9   8   3        960.59       1063.84        23.05 o                         
  10   8   3       1114.81       1204.40        22.06 o                         
  11   8   3        493.58        628.81        19.25 o                         
  12   8   3        159.64        224.57        13.37 o                         
  13   8   3          5.35         -1.29         7.82 o                         
  14   8   3        107.99         96.74         9.50 o                         
  15   8   3         23.56          0.98        13.77 o                         
  16   8   3        144.75        161.59        11.79 o                         
  17   8   3         50.44         59.75        20.70 o                         
 -13   9   3        752.92        716.90        31.46 o                         
 -12   9   3        818.76        824.37        27.17 o                         
 -11   9   3        758.66        826.53        25.83 o                         
 -10   9   3          2.28         -7.72        10.51 o                         
  -9   9   3         53.41         63.11        10.90 o                         
  -8   9   3        324.90        329.07        14.45 o                         
  -7   9   3       1586.60       1590.67        32.24 o                         
  -6   9   3       5657.73       5483.50        79.76 o                         
  -5   9   3       6293.21       6102.01        83.51 o                         
  -4   9   3       4598.52       4601.60        63.75 o                         
  -3   9   3       2532.86       2620.35        37.96 o                         
  -2   9   3        988.34       1011.11        17.66 o                         
  -1   9   3        301.35        294.92         9.03 o                         
   0   9   3       3930.38       3948.23        56.79 o                         
   1   9   3       4756.63       4545.10        84.12 o                         
   2   9   3       4970.83       4746.50        75.28 o                         
   3   9   3       3063.13       2987.30        49.13 o                         
   4   9   3       5144.70       5252.12        78.57 o                         
   5   9   3       1242.13       1186.36        22.64 o                         
   6   9   3         21.30         26.65         6.18 o                         
   7   9   3         86.19         68.15         8.79 o                         
   8   9   3       1959.47       2056.58        43.62 o                         
   9   9   3        684.29        769.59        18.23 o                         
  10   9   3        968.05       1138.71        22.98 o                         
  11   9   3        284.09        329.91        18.36 o                         
  12   9   3        101.08         99.28         8.62 o                         
  13   9   3         13.03         -1.56         9.15 o                         
  14   9   3        202.19        172.10        12.18 o                         
  15   9   3         52.81         36.33         9.54 o                         
  16   9   3         87.34         78.57        10.02 o                         
  17   9   3         43.66         61.25        20.37 o                         
 -12  10   3        532.65        474.01        27.22 o                         
 -11  10   3        624.11        631.86        24.77 o                         
 -10  10   3        162.77        131.57        14.51 o                         
  -9  10   3          3.98          4.38        10.71 o                         
  -8  10   3        891.92        897.48        24.15 o                         
  -7  10   3        677.61        681.80        20.89 o                         
  -6  10   3       2478.19       2514.31        42.96 o                         
  -5  10   3       5673.92       5890.02        81.02 o                         
  -4  10   3       2664.02       2537.14        37.75 o                         
  -3  10   3        864.90        888.66        17.23 o                         
  -2  10   3         49.13         59.40         6.66 o                         
  -1  10   3         51.18         42.75         6.04 o                         
   0  10   3       1071.31       1049.79        18.81 o                         
   1  10   3       3076.99       3120.54        48.57 o                         
   2  10   3       5669.67       5797.87        91.59 o                         
   3  10   3       1192.40       1120.92        22.21 o                         
   4  10   3       1164.58       1158.39        21.47 o                         
   5  10   3        344.07        339.02        11.20 o                         
   6  10   3         35.81         31.69         6.49 o                         
   7  10   3        489.39        522.39        14.52 o                         
   8  10   3       1205.82       1266.30        30.24 o                         
   9  10   3        484.07        535.24        18.66 o                         
  10  10   3        469.65        553.30        17.55 o                         
  11  10   3        247.62        235.74        11.52 o                         
  12  10   3         40.63         34.81         8.52 o                         
  13  10   3         20.07          7.66         8.38 o                         
  14  10   3         85.42         59.25         9.38 o                         
  15  10   3        155.05        141.30        12.78 o                         
  16  10   3         71.34         72.74        12.03 o                         
  17  10   3         50.30         73.35        22.02 o                         
 -12  11   3        396.52        325.70        28.43 o                         
 -11  11   3        243.93        241.86        17.87 o                         
 -10  11   3         56.74         17.59        13.32 o                         
  -9  11   3         57.68         45.89        12.83 o                         
  -8  11   3        274.34        275.80        14.09 o                         
  -7  11   3        602.89        642.41        21.96 o                         
  -6  11   3       1713.52       1756.88        34.64 o                         
  -5  11   3       1639.47       1685.28        29.54 o                         
  -4  11   3       1865.62       1852.06        29.67 o                         
  -3  11   3        301.11        300.92        11.34 o                         
  -2  11   3         57.46         96.77         7.27 o                         
  -1  11   3         17.53          6.07         6.17 o                         
   0  11   3        794.01        819.74        15.88 o                         
   1  11   3        680.77        676.82        16.06 o                         
   2  11   3       3557.19       3555.60        55.18 o                         
   3  11   3       1452.22       1459.05        29.67 o                         
   4  11   3        343.77        339.01        11.69 o                         
   5  11   3        117.30         91.53         7.65 o                         
   6  11   3        241.97        252.53         9.56 o                         
   7  11   3        207.91        186.89         9.84 o                         
   8  11   3       1357.37       1466.65        31.34 o                         
   9  11   3        627.46        734.67        22.05 o                         
  10  11   3        452.50        517.36        22.98 o                         
  11  11   3         42.53         52.06        10.06 o                         
  12  11   3         23.11         19.62         8.91 o                         
  13  11   3          1.55         -8.40         8.83 o                         
  14  11   3          7.97         -2.69         9.30 o                         
  15  11   3         86.70        102.69        12.52 o                         
  16  11   3         81.45        108.95        13.85 o                         
  17  11   3         27.41         28.45        24.84 o                         
 -11  12   3         97.44        106.85        16.28 o                         
 -10  12   3         21.92          8.67        13.68 o                         
  -9  12   3          2.48         -7.75        12.19 o                         
  -8  12   3         16.43         13.12        11.93 o                         
  -7  12   3        647.50        685.80        21.92 o                         
  -6  12   3        392.16        414.56        15.88 o                         
  -5  12   3        762.23        789.07        20.69 o                         
  -4  12   3        920.88        923.02        20.33 o                         
  -3  12   3         11.68          3.06         7.26 o                         
  -2  12   3         10.96         -0.63         6.75 o                         
  -1  12   3        314.11        307.40         9.80 o                         
   0  12   3        214.14        181.44         8.82 o                         
   1  12   3       1043.10        999.99        21.15 o                         
   2  12   3       2853.14       2828.86        45.43 o                         
   3  12   3        324.81        335.07        13.04 o                         
   4  12   3        597.54        632.57        15.87 o                         
   5  12   3         62.59         59.15         7.37 o                         
   6  12   3         54.77         27.72         7.46 o                         
   7  12   3        361.32        343.99        12.41 o                         
   8  12   3        954.74        989.24        21.60 o                         
   9  12   3        530.60        642.59        20.57 o                         
  10  12   3        511.19        547.47        23.17 o                         
  11  12   3         80.05         87.58        11.43 o                         
  12  12   3          4.35          8.50        10.78 o                         
  13  12   3          2.14         -9.33         9.33 o                         
  14  12   3          3.88         -9.49         9.49 o                         
  15  12   3         40.16         36.18        12.17 o                         
  16  12   3         46.91         61.69        18.06 o                         
 -10  13   3          8.51          4.35        13.77 o                         
  -9  13   3          0.47        -12.66        12.66 o                         
  -8  13   3          6.60          6.41        12.24 o                         
  -7  13   3         52.89         65.08        11.91 o                         
  -6  13   3        172.79        188.13        12.74 o                         
  -5  13   3        547.22        581.31        19.70 o                         
  -4  13   3        187.02        185.54        11.22 o                         
  -3  13   3          1.73         -7.89         7.89 o                         
  -2  13   3          0.41          5.80         7.50 o                         
  -1  13   3       1140.40       1029.96        19.50 o                         
   0  13   3          1.28         -2.44         7.40 o                         
   1  13   3       1313.07       1328.57        35.20 o                         
   2  13   3       1188.64       1253.35        24.46 o                         
   3  13   3        445.61        512.42        17.36 o                         
   4  13   3        468.98        495.43        15.14 o                         
   5  13   3         97.82         83.60         9.72 o                         
   6  13   3          7.37         -1.36         6.89 o                         
   7  13   3        240.34        229.47        10.40 o                         
   8  13   3        527.20        557.55        16.78 o                         
   9  13   3        192.34        183.85        12.89 o                         
  10  13   3        247.09        268.02        19.46 o                         
  11  13   3         39.67         23.46         9.85 o                         
  12  13   3          7.59         11.83        11.06 o                         
  13  13   3          3.20         -4.36        12.12 o                         
  14  13   3         28.96         33.37        10.14 o                         
  15  13   3         31.94         27.47        12.36 o                         
  16  13   3         24.29         23.27        18.17 o                         
 -10  14   3          4.28         -3.07        20.63 o                         
  -9  14   3          7.92          4.68        13.32 o                         
  -8  14   3          7.71         -6.22        11.99 o                         
  -7  14   3         28.57         29.06        12.63 o                         
  -6  14   3        110.02        123.54        14.91 o                         
  -5  14   3         13.85         18.19        10.16 o                         
  -4  14   3        173.24        186.97        11.94 o                         
  -3  14   3          6.40         10.26         8.58 o                         
  -2  14   3        125.59        131.92        13.16 o                         
  -1  14   3         94.54        127.29        11.11 o                         
   0  14   3        197.02        249.84        11.15 o                         
   1  14   3         59.82         89.36         9.42 o                         
   2  14   3        505.85        526.49        18.03 o                         
   3  14   3        258.40        230.05        11.23 o                         
   4  14   3        150.59        152.86         9.40 o                         
   5  14   3          1.21          1.00         7.67 o                         
   6  14   3         34.65         23.41         7.50 o                         
   7  14   3        322.31        337.97        14.05 o                         
   8  14   3         51.49         53.54        12.94 o                         
   9  14   3         53.82         37.78        10.88 o                         
  10  14   3        138.01        129.15        12.34 o                         
  11  14   3         10.83          9.02        11.15 o                         
  12  14   3          3.58         -3.85        10.47 o                         
  13  14   3          0.26        -11.18        11.18 o                         
  14  14   3          2.11         -3.00        12.24 o                         
  15  14   3          7.24         19.18        12.48 o                         
  -9  15   3          4.94         10.68        14.52 o                         
  -8  15   3         33.67         20.08        13.12 o                         
  -7  15   3          2.29          6.40        12.87 o                         
  -6  15   3         61.19         97.57        13.17 o                         
  -5  15   3          3.26         -2.95        10.73 o                         
  -4  15   3         16.01         13.56         9.85 o                         
  -3  15   3         54.40         55.27         9.47 o                         
  -2  15   3          0.39          2.62        10.34 o                         
  -1  15   3         30.70         38.91        10.62 o                         
   0  15   3         62.36         46.21        10.28 o                         
   1  15   3          1.47          8.68         9.85 o                         
   2  15   3        324.18        281.49        14.73 o                         
   3  15   3         76.22         45.73        10.04 o                         
   4  15   3         98.71         85.92         9.65 o                         
   5  15   3          3.68         -1.79         8.44 o                         
   6  15   3          2.02         -6.02         7.90 o                         
   7  15   3         38.92         24.84         9.12 o                         
   8  15   3        190.69        159.37        10.88 o                         
   9  15   3         30.17         17.82        10.59 o                         
  10  15   3         16.90         29.01        11.16 o                         
  11  15   3         16.00          7.65        10.93 o                         
  12  15   3          1.12          3.00        10.34 o                         
  13  15   3          8.05         -1.77        10.74 o                         
  14  15   3          6.31         -1.50        13.28 o                         
  15  15   3          6.15         26.22        17.19 o                         
  -8  16   3         42.65         21.96        17.48 o                         
  -7  16   3         39.60         32.70        16.51 o                         
  -6  16   3         34.09         14.26        11.59 o                         
  -5  16   3          9.59         -4.25        10.66 o                         
  -4  16   3         18.47          7.19        13.18 o                         
  -3  16   3          2.59         -6.14        12.46 o                         
  -2  16   3          7.48          1.58        10.51 o                         
  -1  16   3          6.77         -8.90        10.65 o                         
   0  16   3         38.85         23.59        12.05 o                         
   1  16   3         25.03         11.94        10.10 o                         
   2  16   3          0.24          5.37        15.34 o                         
   3  16   3         29.60         23.91        10.03 o                         
   4  16   3         33.84         23.12        10.02 o                         
   5  16   3          8.60         -1.57         9.48 o                         
   6  16   3          9.19          8.61         8.32 o                         
   7  16   3          1.58          4.17         9.24 o                         
   8  16   3         58.33         46.00         9.93 o                         
   9  16   3         70.30         53.77        10.30 o                         
  10  16   3         50.05         27.88        10.83 o                         
  11  16   3          0.80          0.08        10.68 o                         
  12  16   3          0.19          6.93        10.22 o                         
  13  16   3          6.74         -5.20        14.60 o                         
  14  16   3          9.86        -13.52        13.52 o                         
  -7  17   3        102.27         67.22        18.69 o                         
  -6  17   3         47.75         59.09        16.42 o                         
  -5  17   3          7.70         -6.30        14.28 o                         
  -4  17   3          8.59          5.98        13.46 o                         
  -3  17   3          2.83          7.80        14.17 o                         
  -2  17   3          0.04         -7.51        12.55 o                         
  -1  17   3         24.64         28.14        11.95 o                         
   0  17   3         55.25         21.33        10.99 o                         
   1  17   3         16.16         12.98        10.61 o                         
   2  17   3          6.76          8.43        12.07 o                         
   3  17   3          1.11         -9.96        10.29 o                         
   4  17   3          0.47         16.84        10.89 o                         
   5  17   3          9.77          6.40         9.95 o                         
   6  17   3          2.43          2.00         8.98 o                         
   7  17   3          0.01          6.92        10.04 o                         
   8  17   3          4.19          0.04        10.26 o                         
   9  17   3          0.37         -9.95         9.95 o                         
  10  17   3         30.40         19.86        11.02 o                         
  11  17   3          0.88         -1.41        11.26 o                         
  12  17   3          1.52         19.51        14.17 o                         
  13  17   3          1.70         -1.19        15.03 o                         
  14  17   3          3.79          0.57        17.44 o                         
  -6  18   3         40.13         12.07        18.70 o                         
  -5  18   3         34.80         50.74        16.27 o                         
  -4  18   3          1.84         19.63        14.79 o                         
  -3  18   3          2.28          5.00        14.07 o                         
  -2  18   3         34.06         48.20        14.28 o                         
  -1  18   3         21.30          0.52        12.51 o                         
   0  18   3         72.33         60.41        12.65 o                         
   1  18   3         13.55          8.92        11.28 o                         
   2  18   3         21.83         31.82        11.45 o                         
   3  18   3         14.28         14.94        10.70 o                         
   4  18   3          0.88        -10.53        10.53 o                         
   5  18   3          1.36         -9.10         9.10 o                         
   6  18   3          3.95         -0.61         8.67 o                         
   7  18   3         17.37          6.73        10.82 o                         
   8  18   3          0.26         -9.61         9.61 o                         
   9  18   3          1.23         -9.38         9.38 o                         
  10  18   3          1.98         -0.86        14.01 o                         
  11  18   3          3.18         -4.23        13.85 o                         
  12  18   3          1.38          5.00        13.78 o                         
  13  18   3          2.32         15.10        20.92 o                         
  -4  19   3          0.29        -15.95        15.95 o                         
  -3  19   3          6.41          8.81        14.73 o                         
  -2  19   3        132.76        183.95        19.59 o                         
  -1  19   3         63.58         59.84        15.08 o                         
   0  19   3        101.67         99.84        13.53 o                         
   1  19   3         42.90         12.61        13.53 o                         
   2  19   3         37.41         39.79        13.13 o                         
   3  19   3          0.91        -10.74        10.74 o                         
   4  19   3          6.78        -10.97        11.28 o                         
   5  19   3          6.67          9.91         8.98 o                         
   6  19   3          6.40          0.63         8.54 o                         
   7  19   3         10.35          4.43        15.96 o                         
   8  19   3         34.57         39.79        17.13 o                         
   9  19   3          2.54         -0.89        16.58 o                         
  10  19   3          9.02         28.35        24.01 o                         
  11  19   3          0.38         34.03        22.99 o                         
  12  19   3          4.03          3.09        19.64 o                         
  -3  20   3         54.87         74.05        35.01 o                         
  -2  20   3        126.43        103.00        18.55 o                         
  -1  20   3        203.99        186.72        21.33 o                         
   0  20   3        195.18        182.20        32.12 o                         
   1  20   3         59.04         46.52        18.27 o                         
   2  20   3         32.71         24.74        15.68 o                         
   3  20   3          0.02        -13.65        13.65 o                         
   4  20   3          0.25        -10.80        10.80 o                         
   5  20   3         10.03          9.05         8.81 o                         
   6  20   3         21.57         17.01        14.06 o                         
   7  20   3          2.14          6.24        16.63 o                         
   8  20   3          6.58         -0.21        19.41 o                         
   9  20   3          4.72         12.12        18.44 o                         
  10  20   3          7.15         13.78        28.00 o                         
   0  21   3        143.26        149.55        25.63 o                         
   1  21   3        158.97        147.65        25.01 o                         
   2  21   3         18.17         17.31        18.32 o                         
   3  21   3          0.66          7.74        17.07 o                         
   4  21   3          6.69          1.03        16.33 o                         
   5  21   3          4.21         15.25        17.38 o                         
   6  21   3          8.79          8.37        14.55 o                         
   7  21   3          2.22         -7.28        19.41 o                         
   8  21   3          3.56         -1.37        20.71 o                         
  -6 -20   4          5.44         54.06        28.90 o                         
  -5 -20   4          9.69        -14.21        22.77 o                         
  -4 -20   4          0.25        -12.52        22.77 o                         
  -3 -20   4         16.25         20.60        25.66 o                         
  -2 -20   4          9.44          9.54        23.75 o                         
  -1 -20   4         56.05         54.96        31.67 o                         
   0 -20   4         12.80         -9.55        22.95 o                         
   1 -20   4          9.20         11.60        23.27 o                         
   2 -20   4         29.96         33.06        24.22 o                         
  -8 -19   4          0.88        -24.35        24.35 o                         
  -7 -19   4          0.15         -9.21        40.60 o                         
  -6 -19   4          8.69         -3.47        24.26 o                         
  -5 -19   4         17.60         21.59        19.26 o                         
  -4 -19   4         15.92         11.15        16.53 o                         
  -3 -19   4          1.95         14.65        16.83 o                         
  -2 -19   4         68.34         84.63        18.56 o                         
  -1 -19   4         25.95         55.16        17.74 o                         
   0 -19   4         39.83         30.31        17.55 o                         
   1 -19   4          2.57        -12.10        16.66 o                         
   2 -19   4         38.00         18.77        19.78 o                         
   3 -19   4         98.96         94.20        25.06 o                         
   4 -19   4        198.20        180.35        26.89 o                         
 -10 -18   4          2.17          0.70        28.20 o                         
  -9 -18   4          0.15        -25.91        25.91 o                         
  -8 -18   4          3.28          1.62        21.89 o                         
  -7 -18   4          7.79         -0.09        20.23 o                         
  -6 -18   4          1.93        -14.86        14.99 o                         
  -5 -18   4          1.83         -4.72        18.06 o                         
  -4 -18   4          3.76          9.69        18.01 o                         
  -3 -18   4         15.28         -4.03        14.97 o                         
  -2 -18   4         23.30         37.41        19.72 o                         
  -1 -18   4          9.03         30.98        16.27 o                         
   0 -18   4         51.12         40.88        18.74 o                         
   1 -18   4          1.18         10.91        15.32 o                         
   2 -18   4          4.00         13.67        22.15 o                         
   3 -18   4         43.11         57.28        16.71 o                         
   4 -18   4        249.53        244.47        16.89 o                         
   5 -18   4        100.59         88.39        24.72 o                         
   6 -18   4        238.31        273.62        22.01 o                         
 -11 -17   4          1.07          0.79        27.10 o                         
 -10 -17   4          0.05        -27.79        36.34 o                         
  -9 -17   4          0.98        -16.53        19.78 o                         
  -8 -17   4          0.02        -18.11        18.11 o                         
  -7 -17   4          2.27          4.74        19.93 o                         
  -6 -17   4          2.70        -15.13        15.13 o                         
  -5 -17   4         12.12        -10.07        11.67 o                         
  -4 -17   4          5.46         15.06        16.05 o                         
  -3 -17   4          2.89         -8.78        12.40 o                         
  -2 -17   4         41.01         31.06        13.38 o                         
  -1 -17   4         53.47         56.09        14.64 o                         
   0 -17   4          0.75         24.25        17.22 o                         
   1 -17   4          1.77         26.04        15.04 o                         
   2 -17   4         10.94         34.77        12.97 o                         
   3 -17   4         28.17         47.41        12.06 o                         
   4 -17   4         62.14         77.41        11.43 o                         
   5 -17   4        125.73        153.46        17.52 o                         
   6 -17   4         93.83         94.08        19.93 o                         
   7 -17   4         32.37         53.52        18.92 o                         
 -12 -16   4          0.02         -1.45        32.17 o                         
 -11 -16   4          0.54        -19.24        23.51 o                         
 -10 -16   4          4.69        -19.54        19.54 o                         
  -9 -16   4          0.01        -17.95        19.13 o                         
  -8 -16   4          3.20         16.75        20.55 o                         
  -7 -16   4          2.47          1.45        16.87 o                         
  -6 -16   4          1.23         13.06        14.71 o                         
  -5 -16   4          2.58        -11.08        12.18 o                         
  -4 -16   4         25.26         -1.72        10.73 o                         
  -3 -16   4          0.00        -14.20        14.20 o                         
  -2 -16   4         19.56         11.25        12.33 o                         
  -1 -16   4         44.14         41.54        15.05 o                         
   0 -16   4         17.70         -3.96        14.36 o                         
   1 -16   4          0.78         44.02        15.53 o                         
   2 -16   4        121.90        129.00        14.27 o                         
   3 -16   4          2.77         16.78         9.22 o                         
   4 -16   4         52.43         61.58        10.48 o                         
   5 -16   4         16.43         27.06        18.98 o                         
   6 -16   4         40.68         66.72        15.52 o                         
   7 -16   4          6.31         17.52        18.61 o                         
   8 -16   4         28.95         49.27        19.18 o                         
 -12 -15   4          1.31         -6.73        24.30 o                         
 -11 -15   4          7.52        -15.90        19.70 o                         
 -10 -15   4         10.82         -1.26        19.22 o                         
  -9 -15   4         12.23          8.20        17.25 o                         
  -8 -15   4          2.28          7.27        15.68 o                         
  -7 -15   4          0.21          8.87        14.61 o                         
  -6 -15   4          0.41          3.02        13.76 o                         
  -5 -15   4         10.59         -0.94        12.34 o                         
  -4 -15   4         95.27         64.06        12.24 o                         
  -3 -15   4          0.92        -11.57        11.57 o                         
  -2 -15   4         10.93          2.77        11.28 o                         
  -1 -15   4          9.99          0.48        15.16 o                         
   0 -15   4          0.01         14.44        12.40 o                         
   1 -15   4         78.44        131.97        19.49 o                         
   2 -15   4        103.52        110.96        14.88 o                         
   3 -15   4          3.74         24.37        11.63 o                         
   4 -15   4          0.06         20.77        11.45 o                         
   5 -15   4          6.45         -2.35        10.24 o                         
   6 -15   4          2.32         -3.78        10.76 o                         
   7 -15   4          6.96         20.85        12.70 o                         
   8 -15   4         21.99         34.46        15.72 o                         
   9 -15   4         12.72         37.87        19.13 o                         
  10 -15   4         55.82         38.04        41.42 o                         
 -13 -14   4          4.87         20.21        18.49 o                         
 -12 -14   4         19.12         20.89        19.10 o                         
 -11 -14   4         21.26         21.57        16.47 o                         
 -10 -14   4          7.15         -8.42        13.70 o                         
  -9 -14   4         55.67         43.25        13.80 o                         
  -8 -14   4          5.10          6.90        13.53 o                         
  -7 -14   4          3.48          5.43        12.88 o                         
  -6 -14   4         51.04         45.95        12.98 o                         
  -5 -14   4         10.73         -0.14        11.20 o                         
  -4 -14   4        126.31        108.98        11.71 o                         
  -3 -14   4        227.76        202.52        12.73 o                         
  -2 -14   4          5.79         -2.85        12.05 o                         
  -1 -14   4         32.22         33.09        11.37 o                         
   0 -14   4         13.71          8.96        12.18 o                         
   1 -14   4         10.42         25.42        12.71 o                         
   2 -14   4         59.28         54.61        10.60 o                         
   3 -14   4         71.57         84.06         9.86 o                         
   4 -14   4          4.40         31.56        10.41 o                         
   5 -14   4         56.09         66.28        11.31 o                         
   6 -14   4         10.37          3.30        10.12 o                         
   7 -14   4          0.11        -10.09        10.09 o                         
   8 -14   4         23.08         37.06        15.14 o                         
   9 -14   4         40.94         35.20        16.21 o                         
  10 -14   4         60.73         56.10        19.59 o                         
 -13 -13   4          3.34         -1.78        13.05 o                         
 -12 -13   4          8.08          4.98        12.25 o                         
 -11 -13   4         26.88         39.20        14.99 o                         
 -10 -13   4         14.35          7.32        14.06 o                         
  -9 -13   4         35.72         36.44        16.11 o                         
  -8 -13   4          3.02         11.07        12.07 o                         
  -7 -13   4          2.43          3.06        12.47 o                         
  -6 -13   4         91.01         99.39        12.65 o                         
  -5 -13   4        156.75        172.60        13.57 o                         
  -4 -13   4        445.71        474.23        26.65 o                         
  -3 -13   4        164.56        166.69        10.63 o                         
  -2 -13   4        219.61        238.52         9.88 o                         
  -1 -13   4          0.67         -4.02         9.28 o                         
   0 -13   4        106.92        136.09        20.26 o                         
   1 -13   4          1.15          6.21         6.92 o                         
   2 -13   4        199.66        195.52         9.74 o                         
   3 -13   4        145.57        153.61        10.93 o                         
   4 -13   4        457.45        454.58        17.70 o                         
   5 -13   4         22.85         39.87        11.04 o                         
   6 -13   4         45.84         36.27        12.14 o                         
   7 -13   4          8.64          1.96         8.47 o                         
   8 -13   4          0.17        -11.28        13.92 o                         
   9 -13   4         17.48         23.42        14.66 o                         
  10 -13   4        147.62        160.55        18.80 o                         
  11 -13   4          4.53          2.05        18.97 o                         
 -14 -12   4          2.29        -12.08        27.84 o                         
 -13 -12   4         52.93         59.71        18.21 o                         
 -12 -12   4         49.23         46.86        12.55 o                         
 -11 -12   4         33.88         32.62        11.88 o                         
 -10 -12   4         58.51         45.20        10.75 o                         
  -9 -12   4         42.98         27.67        13.02 o                         
  -8 -12   4          4.72          5.48        11.55 o                         
  -7 -12   4         29.95         36.25        10.75 o                         
  -6 -12   4        195.86        184.08        12.43 o                         
  -5 -12   4        201.15        256.81        15.09 o                         
  -4 -12   4       1008.38       1110.13        31.84 o                         
  -3 -12   4        544.44        523.48        16.98 o                         
  -2 -12   4        254.90        206.36        10.21 o                         
  -1 -12   4          1.13         15.81         8.84 o                         
   0 -12   4         15.98         24.04         9.48 o                         
   1 -12   4        197.21        199.39        10.48 o                         
   2 -12   4         46.20         32.45         6.96 o                         
   3 -12   4        506.56        500.62        16.03 o                         
   4 -12   4        902.87        879.12        31.17 o                         
   5 -12   4        264.38        257.30        15.30 o                         
   6 -12   4        276.81        278.02        16.96 o                         
   7 -12   4         19.59         17.69        12.21 o                         
   8 -12   4          0.27        -10.74        13.28 o                         
   9 -12   4         23.90         19.79        14.64 o                         
  10 -12   4        239.40        238.16        19.00 o                         
  11 -12   4         28.54         46.13        17.08 o                         
  12 -12   4         93.44        112.08        20.21 o                         
 -14 -11   4          1.16        -17.98        17.98 o                         
 -13 -11   4         29.66         42.86        15.79 o                         
 -12 -11   4        122.71        152.57        12.35 o                         
 -11 -11   4        110.54        115.32        11.40 o                         
 -10 -11   4         63.76         59.09        10.83 o                         
  -9 -11   4         19.91         19.98         9.48 o                         
  -8 -11   4          8.08         -3.86         8.64 o                         
  -7 -11   4         77.55         64.42        11.31 o                         
  -6 -11   4        843.13       1016.21        29.46 o                         
  -5 -11   4        101.23        102.47        10.35 o                         
  -4 -11   4       1239.84       1323.12        26.76 o                         
  -3 -11   4        800.67        794.55        23.61 o                         
  -2 -11   4       1310.35       1355.93        25.13 o                         
  -1 -11   4         15.54         19.73        10.28 o                         
   0 -11   4         64.70         40.07         9.06 o                         
   1 -11   4        102.53         69.25         6.13 o                         
   2 -11   4        678.35        612.17        15.09 o                         
   3 -11   4        653.60        609.71        16.17 o                         
   4 -11   4        684.86        681.14        17.50 o                         
   5 -11   4       1080.35       1037.32        23.28 o                         
   6 -11   4        185.36        204.18        13.71 o                         
   7 -11   4         65.11         70.29        12.27 o                         
   8 -11   4         20.95         12.34         8.45 o                         
   9 -11   4        247.57        234.27        14.27 o                         
  10 -11   4        598.95        607.76        22.88 o                         
  11 -11   4        230.27        229.37        15.85 o                         
  12 -11   4        177.58        191.40        15.34 o                         
  13 -11   4          0.70          0.25        14.66 o                         
 -15 -10   4          0.25        -12.26        21.54 o                         
 -14 -10   4          9.44          2.23        18.12 o                         
 -13 -10   4         54.07         68.95        12.61 o                         
 -12 -10   4        113.90        107.79        12.41 o                         
 -11 -10   4        133.33        130.28        11.27 o                         
 -10 -10   4        228.62        221.28        13.61 o                         
  -9 -10   4        225.30        182.18        10.86 o                         
  -8 -10   4          1.75          5.99         8.22 o                         
  -7 -10   4          1.61         -0.62         9.59 o                         
  -6 -10   4       1687.27       1905.09        49.17 o                         
  -5 -10   4        792.92        845.47        20.53 o                         
  -4 -10   4       1062.69       1066.75        21.57 o                         
  -3 -10   4        820.50        844.34        19.51 o                         
  -2 -10   4       2286.72       2470.18        41.40 o                         
  -1 -10   4        209.35        236.31        10.52 o                         
   0 -10   4        414.29        402.36        15.01 o                         
   1 -10   4       1275.25       1369.30        23.10 o                         
   2 -10   4       2357.80       2398.02        36.71 o                         
   3 -10   4       1342.20       1317.37        22.88 o                         
   4 -10   4       1217.63       1233.91        24.97 o                         
   5 -10   4        226.23        282.29        10.78 o                         
   6 -10   4        370.86        371.11        13.98 o                         
   7 -10   4         43.54         32.57         7.30 o                         
   8 -10   4        132.60        145.16        10.68 o                         
   9 -10   4        425.32        425.77        17.65 o                         
  10 -10   4       1083.38       1137.99        29.01 o                         
  11 -10   4        524.78        540.01        30.39 o                         
  12 -10   4        267.88        287.60        16.69 o                         
  13 -10   4         46.80         19.73        15.15 o                         
 -15  -9   4          8.06         16.66        24.47 o                         
 -14  -9   4         47.40         60.85        17.91 o                         
 -13  -9   4        130.77        141.44        12.17 o                         
 -12  -9   4        122.89        193.64        16.61 o                         
 -11  -9   4        129.87        180.45        10.61 o                         
 -10  -9   4         28.59         19.05         8.21 o                         
  -9  -9   4        188.54        181.83         9.79 o                         
  -8  -9   4        131.18        105.68        10.70 o                         
  -7  -9   4          5.53          3.96         7.41 o                         
  -6  -9   4       1396.15       1602.00        32.29 o                         
  -5  -9   4       1931.75       2123.48        52.02 o                         
  -4  -9   4       1308.16       1293.96        28.27 o                         
  -3  -9   4       1015.07       1003.57        19.61 o                         
  -2  -9   4        992.32        919.77        18.29 o                         
  -1  -9   4        268.90        256.45         8.78 o                         
   0  -9   4       1039.30       1032.78        20.32 o                         
   1  -9   4       5703.05       5662.39        80.33 o                         
   2  -9   4       2328.00       2147.10        32.89 o                         
   3  -9   4       3806.53       3536.87        51.74 o                         
   4  -9   4        929.42        921.53        18.84 o                         
   5  -9   4        711.35        725.84        17.11 o                         
   6  -9   4        110.83        106.23         7.21 o                         
   7  -9   4        265.87        268.16        11.81 o                         
   8  -9   4       1553.84       1568.49        30.03 o                         
   9  -9   4        900.33        897.98        25.10 o                         
  10  -9   4        845.42        854.19        25.32 o                         
  11  -9   4       1250.26       1304.29        32.28 o                         
  12  -9   4        501.81        463.75        20.16 o                         
  13  -9   4        131.73        124.25        14.80 o                         
  14  -9   4          4.87         12.81        15.76 o                         
 -15  -8   4          2.44         11.33        18.71 o                         
 -14  -8   4         16.99         -3.67        17.39 o                         
 -13  -8   4        109.60        129.02        15.96 o                         
 -12  -8   4        190.00        264.53        13.40 o                         
 -11  -8   4        419.78        645.20        30.02 o                         
 -10  -8   4        137.94        138.60         9.11 o                         
  -9  -8   4         24.58         18.53         7.79 o                         
  -8  -8   4          0.01         -5.35         7.15 o                         
  -7  -8   4        232.56        246.56         9.74 o                         
  -6  -8   4        411.47        418.86        12.42 o                         
  -5  -8   4       3927.17       4027.27        61.48 o                         
  -4  -8   4        607.12        643.54        16.22 o                         
  -3  -8   4       1205.84       1225.79        20.95 o                         
  -2  -8   4       1437.75       1495.11        25.37 o                         
  -1  -8   4         41.75         33.63         5.69 o                         
   0  -8   4       1182.33        977.56        18.45 o                         
   1  -8   4       9325.63       8567.01       119.44 o                         
   2  -8   4       4844.94       4372.92        62.42 o                         
   3  -8   4       4702.88       4408.65        66.59 o                         
   4  -8   4       3465.57       3475.90        53.67 o                         
   5  -8   4       3878.38       3913.96        56.73 o                         
   6  -8   4        143.81        180.87         9.59 o                         
   7  -8   4         69.16         74.56         8.47 o                         
   8  -8   4       3469.76       3278.92        52.14 o                         
   9  -8   4       3853.82       3842.79        57.95 o                         
  10  -8   4       1498.76       1447.65        28.67 o                         
  11  -8   4        986.18        998.23        25.52 o                         
  12  -8   4        602.41        586.04        21.55 o                         
  13  -8   4        663.67        667.33        23.22 o                         
  14  -8   4          9.24         -5.53        12.80 o                         
 -15  -7   4          4.04        -16.53        18.75 o                         
 -14  -7   4         94.47        111.80        17.06 o                         
 -13  -7   4        132.97        135.27        15.28 o                         
 -12  -7   4        178.02        197.36        15.37 o                         
 -11  -7   4        230.89        294.10        14.97 o                         
 -10  -7   4        404.07        418.02        16.33 o                         
  -9  -7   4          0.97         -4.11         6.78 o                         
  -8  -7   4          2.78          2.06         6.80 o                         
  -7  -7   4       1479.65       1582.69        29.81 o                         
  -6  -7   4       3203.31       3320.03        48.89 o                         
  -5  -7   4       1252.09       1224.49        20.79 o                         
  -4  -7   4       3668.60       3913.52        59.31 o                         
  -3  -7   4        187.17        169.79         8.11 o                         
  -2  -7   4       3230.42       3410.00        52.03 o                         
  -1  -7   4         37.81          3.55         4.95 o                         
   0  -7   4        344.08        277.74         7.79 o                         
   1  -7   4      13971.08      13347.60       261.71 o                         
   2  -7   4      10588.65      10536.86       153.88 o                         
   3  -7   4       4256.41       4122.21        62.06 o                         
   4  -7   4       6842.31       7141.43        99.94 o                         
   5  -7   4       5861.75       6066.64        90.31 o                         
   6  -7   4       2555.72       2548.43        40.56 o                         
   7  -7   4        472.22        470.16        13.18 o                         
   8  -7   4       4636.39       4493.40        65.39 o                         
   9  -7   4       4731.38       4555.77        64.06 o                         
  10  -7   4       4135.56       4379.81        68.90 o                         
  11  -7   4       1396.14       1403.08        28.57 o                         
  12  -7   4        538.99        552.18        20.37 o                         
  13  -7   4        252.22        235.94        14.68 o                         
  14  -7   4         14.05          1.59        12.33 o                         
  15  -7   4        253.43        232.67        17.91 o                         
 -15  -6   4          8.16         -7.46        17.76 o                         
 -14  -6   4         83.93         89.69        15.70 o                         
 -13  -6   4        184.58        226.09        16.41 o                         
 -12  -6   4        181.42        240.64        15.51 o                         
 -11  -6   4        142.14        139.99         9.62 o                         
 -10  -6   4        815.15        941.70        27.61 o                         
  -9  -6   4          0.76         -5.84         6.43 o                         
  -8  -6   4         12.34         11.51         6.32 o                         
  -7  -6   4       1164.00       1199.48        23.60 o                         
  -6  -6   4       3652.01       3933.98        62.61 o                         
  -5  -6   4       4249.04       4432.28        63.26 o                         
  -4  -6   4      13095.01      13812.52       200.95 o                         
  -3  -6   4       1032.17       1027.04        16.91 o                         
  -2  -6   4       7425.27       7252.73       101.24 o                         
  -1  -6   4       1359.13       1422.57        23.39 o                         
   0  -6   4         98.42        120.53         6.01 o                         
   1  -6   4       5320.63       5127.94        76.08 o                         
   2  -6   4      26638.03      26487.01      1002.51 o                         
   3  -6   4       5941.22       5490.44        81.08 o                         
   4  -6   4       9064.27       9210.58       127.73 o                         
   5  -6   4       5650.07       5666.04        79.99 o                         
   6  -6   4       2851.65       2928.77        43.19 o                         
   7  -6   4         93.51        108.14         8.70 o                         
   8  -6   4       2648.36       2840.29        43.06 o                         
   9  -6   4       8427.80       8164.40       110.30 o                         
  10  -6   4       3306.85       3329.12        50.94 o                         
  11  -6   4       2498.64       2575.38        43.94 o                         
  12  -6   4        840.38        887.07        22.44 o                         
  13  -6   4         68.31         45.96        11.84 o                         
  14  -6   4         10.30         12.63        12.30 o                         
  15  -6   4        625.33        694.11        29.79 o                         
 -15  -5   4         38.66         31.85        20.09 o                         
 -14  -5   4         31.02         25.94        14.74 o                         
 -13  -5   4        209.57        242.92        17.89 o                         
 -12  -5   4        288.83        311.02        17.98 o                         
 -11  -5   4        605.24        706.07        22.50 o                         
 -10  -5   4        344.60        351.17        12.44 o                         
  -9  -5   4         53.28         55.25         7.55 o                         
  -8  -5   4        139.75        132.09         7.07 o                         
  -7  -5   4       1253.06       1412.11        22.73 o                         
  -6  -5   4       1944.57       1929.18        30.04 o                         
  -5  -5   4       5176.43       5125.79        72.57 o                         
  -4  -5   4      29207.89      29040.70       895.61 o                         
  -3  -5   4       6609.20       6182.14        86.30 o                         
  -2  -5   4       3302.80       3008.36        42.90 o                         
  -1  -5   4       2006.04       2138.16        28.38 o                         
   0  -5   4       4532.71       4504.00        63.03 o                         
   1  -5   4      12283.51      10834.49       211.64 o                         
   2  -5   4      13784.76      12564.82       460.17 o                         
   3  -5   4       7321.70       7103.48        98.75 o                         
   4  -5   4      11381.32      11299.95       186.81 o                         
   5  -5   4       3043.79       3085.16        42.70 o                         
   6  -5   4        958.51       1105.09        18.95 o                         
   7  -5   4         15.55         26.82         6.07 o                         
   8  -5   4       4419.11       4486.46        64.88 o                         
   9  -5   4       4541.71       4419.97        61.73 o                         
  10  -5   4       5239.14       5030.68        69.72 o                         
  11  -5   4       2954.88       3006.21        47.10 o                         
  12  -5   4        531.32        508.36        17.58 o                         
  13  -5   4        231.25        195.78        12.10 o                         
  14  -5   4         18.45         -0.60        11.57 o                         
  15  -5   4        656.10        649.96        33.17 o                         
  16  -5   4        631.22        727.30        30.18 o                         
 -15  -4   4         98.80         83.92        19.51 o                         
 -14  -4   4        101.74         94.30        18.61 o                         
 -13  -4   4        400.72        494.34        40.53 o                         
 -12  -4   4        169.49        173.85        15.02 o                         
 -11  -4   4        605.19        615.68        17.01 o                         
 -10  -4   4        449.24        448.96        18.76 o                         
  -9  -4   4         46.05         25.80         7.13 o                         
  -8  -4   4        512.28        502.64        20.47 o                         
  -7  -4   4        784.50        847.74        18.55 o                         
  -6  -4   4       2231.73       2280.03        34.37 o                         
  -5  -4   4       2893.37       2718.49        39.91 o                         
  -4  -4   4      11197.61      10405.34       151.76 o                         
  -3  -4   4      29147.64      28775.36       885.99 o                         
  -2  -4   4       1042.07        997.13        15.31 o                         
  -1  -4   4        187.62        175.55         6.76 o                         
   0  -4   4       3068.23       2702.45        36.57 o                         
   1  -4   4      17455.16      16615.15       417.46 o                         
   2  -4   4       9096.89       8925.81       195.39 o                         
   3  -4   4       5138.51       4840.33        71.60 o                         
   4  -4   4       3366.75       3404.47        46.32 o                         
   5  -4   4       7631.19       8327.12       110.24 o                         
   6  -4   4          2.28         16.75         7.10 o                         
   7  -4   4       1570.70       1489.63        24.18 o                         
   8  -4   4       2611.35       2465.46        39.76 o                         
   9  -4   4       5426.80       5572.60        73.01 o                         
  10  -4   4       5782.61       5747.52        75.69 o                         
  11  -4   4       2183.92       2078.81        33.07 o                         
  12  -4   4        920.03        930.50        21.64 o                         
  13  -4   4         20.36         15.23         9.55 o                         
  14  -4   4         18.25          7.22        10.02 o                         
  15  -4   4        399.88        350.49        18.73 o                         
  16  -4   4       1020.26       1024.03        39.61 o                         
 -15  -3   4         46.69         39.22        18.31 o                         
 -14  -3   4        166.09        151.49        16.49 o                         
 -13  -3   4        384.84        472.11        30.88 o                         
 -12  -3   4        458.68        539.41        34.44 o                         
 -11  -3   4        280.80        271.85        14.18 o                         
 -10  -3   4        140.88        133.31         7.67 o                         
  -9  -3   4         46.66         31.20         6.81 o                         
  -8  -3   4        157.56        161.51         8.67 o                         
  -7  -3   4        827.69        850.21        17.96 o                         
  -6  -3   4       1138.13       1065.11        19.90 o                         
  -5  -3   4       3492.44       3161.95        45.66 o                         
  -4  -3   4       9595.38       9203.23       142.62 o                         
  -3  -3   4       7130.13       7169.80       111.28 o                         
  -2  -3   4       2802.91       3082.15        41.60 o                         
  -1  -3   4         15.01          7.08         3.20 o                         
   0  -3   4        270.90        267.37         6.53 o                         
   1  -3   4        358.83        425.89         8.75 o                         
   2  -3   4      20997.15      21804.26       945.97 o                         
   3  -3   4      42000.39      44022.59      1398.62 o                         
   4  -3   4       3056.33       2848.49        38.98 o                         
   5  -3   4       3315.11       2899.58        41.95 o                         
   6  -3   4         84.89         89.99         5.59 o                         
   7  -3   4       1765.76       1751.19        27.31 o                         
   8  -3   4       6087.20       6069.46        81.91 o                         
   9  -3   4       5989.93       6001.45        78.11 o                         
  10  -3   4       5100.15       4908.12        65.19 o                         
  11  -3   4       3423.46       3543.90        51.10 o                         
  12  -3   4        668.90        685.95        17.41 o                         
  13  -3   4         30.08          9.12         9.33 o                         
  14  -3   4         58.35         51.09        10.24 o                         
  15  -3   4        298.46        252.32        14.74 o                         
  16  -3   4        642.85        708.08        26.12 o                         
 -15  -2   4          3.21         -6.01        17.67 o                         
 -14  -2   4        118.68         77.83        15.84 o                         
 -13  -2   4        432.72        523.62        24.53 o                         
 -12  -2   4        527.68        611.43        37.94 o                         
 -11  -2   4        384.67        349.79        17.60 o                         
 -10  -2   4        129.82        105.49         6.38 o                         
  -9  -2   4          0.45         -4.54         4.54 o                         
  -8  -2   4         20.53         14.15         5.91 o                         
  -7  -2   4       1128.84       1122.90        20.39 o                         
  -6  -2   4       1510.48       1423.39        26.83 o                         
  -5  -2   4       3896.03       4077.76        65.56 o                         
  -4  -2   4       7103.75       7168.71       119.73 o                         
  -3  -2   4       3840.70       3439.83        58.46 o                         
  -2  -2   4       2157.99       1953.47        31.70 o                         
  -1  -2   4        680.15        998.10        15.37 o                         
   0  -2   4        396.25        375.90         8.36 o                         
   1  -2   4       8065.55       8054.23       252.48 o                         
   2  -2   4       4471.88       4090.10        63.53 o                         
   3  -2   4      29440.74      29289.36       937.88 o                         
   4  -2   4      21913.26      22811.34       992.69 o                         
   5  -2   4       4605.79       4524.66        63.84 o                         
   6  -2   4       1981.08       1912.56        30.41 o                         
   7  -2   4        816.32        771.78        14.68 o                         
   8  -2   4       6293.99       6373.00        85.89 o                         
   9  -2   4       5721.39       5752.87        78.40 o                         
  10  -2   4       7298.30       7034.61        95.43 o                         
  11  -2   4       3411.50       3394.02        47.18 o                         
  12  -2   4        429.20        400.24        13.10 o                         
  13  -2   4          7.06         -5.09         8.37 o                         
  14  -2   4        183.79        181.62        13.21 o                         
  15  -2   4        367.87        350.16        26.31 o                         
  16  -2   4        487.39        535.03        22.36 o                         
  17  -2   4        590.54        651.49        57.36 o                         
 -15  -1   4          3.73        -17.69        17.69 o                         
 -14  -1   4          6.28        -13.48        14.31 o                         
 -13  -1   4        210.02        207.92        16.71 o                         
 -12  -1   4        350.52        348.71        17.50 o                         
 -11  -1   4        188.62        198.66        11.05 o                         
 -10  -1   4         38.98         22.09         5.51 o                         
  -9  -1   4        137.66        116.61         6.71 o                         
  -8  -1   4        227.62        243.21         8.41 o                         
  -7  -1   4       1642.20       1645.36        25.24 o                         
  -6  -1   4       2238.72       2381.27        40.83 o                         
  -5  -1   4       4685.11       4447.19        71.10 o                         
  -4  -1   4       2912.79       2553.88        42.18 o                         
  -3  -1   4       3243.82       3062.95        52.70 o                         
  -2  -1   4        355.86        401.74         8.86 o                         
  -1  -1   4       2474.60       2814.44        41.70 o                         
   0  -1   4        888.93        885.01        14.90 o                         
   2  -1   4      16393.91      16516.32       517.97 o                         
   3  -1   4      14862.46      15622.04       480.13 o                         
   4  -1   4       8838.66       9117.60       230.46 o                         
   5  -1   4       7906.33       8086.32       145.17 o                         
   6  -1   4       1350.70       1567.91        24.22 o                         
   7  -1   4       1559.41       1546.34        24.27 o                         
   8  -1   4       8230.18       8263.20       110.30 o                         
   9  -1   4       6219.35       6129.82        83.17 o                         
  10  -1   4       4148.23       4150.80        58.15 o                         
  11  -1   4       2734.80       2620.03        39.28 o                         
  12  -1   4        778.13        731.89        18.33 o                         
  13  -1   4          1.70         -9.25         9.25 o                         
  14  -1   4        316.07        357.15        16.40 o                         
  15  -1   4        304.62        325.40        16.36 o                         
  16  -1   4        493.15        541.32        33.16 o                         
  17  -1   4        435.50        407.97        24.69 o                         
 -15   0   4          1.38        -17.13        17.13 o                         
 -14   0   4         11.81          5.51        15.56 o                         
 -13   0   4         38.20         23.26        14.26 o                         
 -12   0   4         20.92         -4.07         7.70 o                         
 -11   0   4         89.94         82.12         9.10 o                         
 -10   0   4          3.27          2.03         5.74 o                         
  -9   0   4         14.81          4.91         5.27 o                         
  -8   0   4          1.21         -3.08         5.25 o                         
  -7   0   4        473.77        415.15        10.38 o                         
  -6   0   4       4805.88       4659.80        63.36 o                         
  -5   0   4       3253.23       2981.00        46.28 o                         
  -4   0   4       2870.00       2791.60        45.74 o                         
  -3   0   4       1107.65       1095.70        23.46 o                         
  -2   0   4        480.35        505.55        12.43 o                         
  -1   0   4       2587.75       2633.63        44.87 o                         
   0   0   4       4803.33       4848.30       106.02 o                         
   1   0   4      16409.98      17470.32       764.50 o                         
   2   0   4       3974.63       4602.44       117.41 o                         
   3   0   4      24501.81      23981.07       766.46 o                         
   4   0   4       5641.23       5618.30        93.38 o                         
   5   0   4       2576.24       2613.74        39.53 o                         
   6   0   4         31.00         62.65         4.90 o                         
   7   0   4        716.11        603.58        12.94 o                         
   8   0   4       3210.50       3087.67        43.28 o                         
   9   0   4       8549.34       8679.69       116.09 o                         
  10   0   4       2172.12       2300.67        34.55 o                         
  11   0   4        564.24        550.42        14.48 o                         
  12   0   4        387.82        394.39        14.56 o                         
  13   0   4          0.45         -8.13         9.53 o                         
  14   0   4        262.65        260.10        19.25 o                         
  15   0   4        681.81        782.94        24.94 o                         
  16   0   4        310.74        297.46        16.63 o                         
  17   0   4        424.71        458.06        24.78 o                         
 -15   1   4          1.19        -16.45        17.74 o                         
 -14   1   4         19.75         24.82        15.92 o                         
 -13   1   4         46.98         27.28        15.76 o                         
 -12   1   4          2.00          8.63         8.17 o                         
 -11   1   4        114.46        124.58         8.19 o                         
 -10   1   4         11.00         -6.30         6.30 o                         
  -9   1   4         38.15         22.59         6.04 o                         
  -8   1   4          8.78         -2.79         5.26 o                         
  -7   1   4         32.53         43.13         5.11 o                         
  -6   1   4        644.01        582.72        11.65 o                         
  -5   1   4       6770.68       6847.97        87.24 o                         
  -4   1   4       3373.71       3176.55        43.71 o                         
  -3   1   4         51.02         31.40         5.55 o                         
  -2   1   4       1821.88       1645.26        25.71 o                         
  -1   1   4       4627.39       4632.20        68.04 o                         
   0   1   4       7659.83       7606.50       332.40 o                         
   1   1   4       4914.49       4699.60       118.80 o                         
   2   1   4       5483.64       5519.52       139.17 o                         
   3   1   4       3790.41       3586.18        55.91 o                         
   4   1   4       9837.04       9277.01       234.12 o                         
   5   1   4        134.31        131.51         6.88 o                         
   6   1   4          1.04         10.43         5.35 o                         
   7   1   4       1956.80       1823.88        27.85 o                         
   8   1   4       3621.49       3600.47        52.02 o                         
   9   1   4       3271.16       3339.95        49.56 o                         
  10   1   4       2354.79       2369.70        39.16 o                         
  11   1   4        234.78        223.14        10.67 o                         
  12   1   4        160.40        150.84        10.20 o                         
  13   1   4         46.70         55.05         9.97 o                         
  14   1   4        150.26        124.52        12.05 o                         
  15   1   4        641.88        759.34        32.00 o                         
  16   1   4        336.28        337.36        22.01 o                         
  17   1   4        236.14        211.18        16.53 o                         
 -15   2   4          0.19        -17.16        17.59 o                         
 -14   2   4          0.32        -14.52        14.52 o                         
 -13   2   4          0.91         -9.67         9.67 o                         
 -12   2   4          9.78          2.36        10.56 o                         
 -11   2   4         59.62         52.93         7.79 o                         
 -10   2   4        790.96        755.70        18.04 o                         
  -9   2   4         31.07         20.47         6.52 o                         
  -8   2   4         16.76         21.01         5.85 o                         
  -7   2   4          7.05          5.01         5.44 o                         
  -6   2   4        217.44        195.59         7.64 o                         
  -5   2   4        518.40        455.54        11.34 o                         
  -4   2   4       1852.17       1773.69        25.99 o                         
  -3   2   4        205.38        251.22         6.80 o                         
  -2   2   4       1615.77       1595.07        22.85 o                         
  -1   2   4       2000.99       1951.22        26.99 o                         
   0   2   4         14.31         29.09         4.27 o                         
   1   2   4      19149.42      18659.01       605.38 o                         
   2   2   4        452.13        564.23        12.20 o                         
   3   2   4       4004.32       3525.02        55.09 o                         
   4   2   4       5308.86       5143.54        80.23 o                         
   5   2   4        456.76        548.08        14.09 o                         
   6   2   4        134.21        148.60         8.20 o                         
   7   2   4       2163.57       2169.72        31.19 o                         
   8   2   4       3789.74       3995.59        60.97 o                         
   9   2   4       2991.23       3036.97        45.61 o                         
  10   2   4       3269.62       3307.83        49.96 o                         
  11   2   4         10.65          2.86         7.13 o                         
  12   2   4        353.69        308.18        12.12 o                         
  13   2   4        228.86        236.24        15.75 o                         
  14   2   4        277.97        272.37        14.95 o                         
  15   2   4        480.19        564.70        41.01 o                         
  16   2   4        371.18        369.99        23.10 o                         
  17   2   4         90.69         78.65        12.44 o                         
 -15   3   4         19.59          9.72        18.52 o                         
 -14   3   4          1.23         -2.12        10.53 o                         
 -13   3   4         36.77         39.57        11.99 o                         
 -12   3   4         15.33          4.55         8.02 o                         
 -11   3   4          1.15         14.45         7.72 o                         
 -10   3   4        268.42        235.76        10.20 o                         
  -9   3   4        101.04         94.98         7.41 o                         
  -8   3   4          7.60          0.11         6.09 o                         
  -7   3   4        544.44        549.74        13.74 o                         
  -6   3   4        536.89        531.30        12.68 o                         
  -5   3   4         20.52         12.36         5.25 o                         
  -4   3   4        380.75        425.86        10.20 o                         
  -3   3   4        405.09        499.81        10.40 o                         
  -2   3   4         12.21         37.27         4.60 o                         
  -1   3   4        673.25        725.20        12.63 o                         
   0   3   4       1120.73       1211.06        18.59 o                         
   1   3   4         56.24         75.16         4.34 o                         
   2   3   4       1071.90       1008.13        23.29 o                         
   3   3   4       7795.78       7859.74       346.68 o                         
   4   3   4        985.85       1063.56        19.78 o                         
   5   3   4        488.40        512.97        13.89 o                         
   6   3   4       1878.30       2016.07        34.17 o                         
   7   3   4        863.43        880.69        14.77 o                         
   8   3   4       2382.35       2404.68        38.55 o                         
   9   3   4       2081.83       2170.84        32.35 o                         
  10   3   4       3326.57       3459.18        51.95 o                         
  11   3   4         15.44         12.38         7.05 o                         
  12   3   4         18.06          0.51         7.70 o                         
  13   3   4        135.05        118.67        10.15 o                         
  14   3   4        215.41        215.20        19.05 o                         
  15   3   4        286.54        323.08        15.18 o                         
  16   3   4        330.09        345.00        28.21 o                         
  17   3   4         53.54         43.60        11.76 o                         
 -14   4   4         90.98         73.87        13.16 o                         
 -13   4   4         94.66         62.00         9.68 o                         
 -12   4   4         19.82         14.43         8.65 o                         
 -11   4   4        171.56        151.17         9.77 o                         
 -10   4   4         86.36         68.81         8.67 o                         
  -9   4   4        169.59        167.34        10.20 o                         
  -8   4   4        193.89        186.23        10.35 o                         
  -7   4   4        888.61        839.63        17.31 o                         
  -6   4   4         32.00         26.42         6.50 o                         
  -5   4   4          0.02         -3.64         5.38 o                         
  -4   4   4        205.33        180.63         6.16 o                         
  -3   4   4        311.68        271.20         7.81 o                         
  -2   4   4         90.07        162.63         5.71 o                         
  -1   4   4        117.87        144.94         5.82 o                         
   0   4   4        321.20        400.61         8.92 o                         
   1   4   4       2815.75       2435.70        35.04 o                         
   2   4   4        254.15        299.58         7.45 o                         
   3   4   4        247.66        237.64         8.23 o                         
   4   4   4       1994.61       1940.14        31.54 o                         
   5   4   4        287.09        368.20         9.22 o                         
   6   4   4        275.64        327.94        11.33 o                         
   7   4   4       1515.50       1642.95        24.35 o                         
   8   4   4       1326.25       1391.05        29.55 o                         
   9   4   4        477.73        433.29        12.92 o                         
  10   4   4       2151.74       2084.07        30.42 o                         
  11   4   4          1.60         -5.76         5.76 o                         
  12   4   4         16.50          8.02         6.89 o                         
  13   4   4        134.30        123.59         8.85 o                         
  14   4   4        133.42        148.34         9.64 o                         
  15   4   4         58.66         59.10        14.10 o                         
  16   4   4        163.46        161.52        16.59 o                         
  17   4   4         32.98         27.01        12.13 o                         
  18   4   4         13.02         -5.89        30.64 o                         
 -14   5   4        138.04        119.65        16.69 o                         
 -13   5   4        243.10        212.66        15.08 o                         
 -12   5   4         76.91         62.71         9.61 o                         
 -11   5   4         22.44          5.97         8.61 o                         
 -10   5   4        290.55        292.60        12.21 o                         
  -9   5   4         25.07          3.06         8.62 o                         
  -8   5   4        595.53        636.61        16.49 o                         
  -7   5   4       1264.02       1259.19        22.30 o                         
  -6   5   4        109.68        129.89         7.73 o                         
  -5   5   4        198.30        159.92         7.32 o                         
  -4   5   4         20.85         27.56         4.99 o                         
  -3   5   4         76.95        121.38         5.56 o                         
  -2   5   4        126.08        228.40         7.32 o                         
  -1   5   4        500.64        654.57        12.21 o                         
   0   5   4        296.94        281.75         8.71 o                         
   1   5   4        325.99        417.28         9.60 o                         
   2   5   4        272.11        254.55        10.91 o                         
   3   5   4       1716.77       1441.14        27.54 o                         
   4   5   4        235.63        262.93         8.35 o                         
   5   5   4        400.96        412.53        11.39 o                         
   6   5   4        242.93        288.58         8.20 o                         
   7   5   4        657.46        696.96        12.83 o                         
   8   5   4         93.02         94.47         5.29 o                         
   9   5   4        263.74        288.77         8.55 o                         
  10   5   4        867.65        881.22        16.95 o                         
  11   5   4         37.39         34.19         5.89 o                         
  12   5   4          0.28         -4.84         6.25 o                         
  13   5   4        317.36        345.52        17.86 o                         
  14   5   4          0.42         -7.37         7.37 o                         
  15   5   4         78.97         58.00         8.63 o                         
  16   5   4         57.24         43.22         8.14 o                         
  17   5   4         15.17         17.33        18.48 o                         
  18   5   4          1.53        -25.07        25.07 o                         
 -14   6   4        173.10        154.51        20.10 o                         
 -13   6   4        277.55        255.48        18.31 o                         
 -12   6   4        296.18        307.07        16.76 o                         
 -11   6   4         19.02         -8.79         8.79 o                         
 -10   6   4         39.17         34.18         9.13 o                         
  -9   6   4         63.96         57.71         9.83 o                         
  -8   6   4        961.87        957.30        20.65 o                         
  -7   6   4       1445.54       1557.63        26.17 o                         
  -6   6   4       1951.37       1943.89        30.19 o                         
  -5   6   4        573.29        461.55        11.66 o                         
  -4   6   4        350.05        377.04        10.13 o                         
  -3   6   4         79.57        105.36         5.83 o                         
  -2   6   4        336.54        377.55         9.67 o                         
  -1   6   4         45.66         74.72         5.44 o                         
   0   6   4       4592.17       4752.82        64.01 o                         
   1   6   4        153.63        156.27         7.97 o                         
   2   6   4        536.19        563.64        12.03 o                         
   3   6   4        672.69        727.01        14.73 o                         
   4   6   4         20.29          6.67         5.69 o                         
   5   6   4        183.22        150.28         7.36 o                         
   6   6   4        134.59        154.58         6.30 o                         
   7   6   4        114.77        144.53         7.27 o                         
   8   6   4          0.02          2.26         4.58 o                         
   9   6   4          4.86         13.08         4.86 o                         
  10   6   4         12.51          2.05         5.22 o                         
  11   6   4         42.96         44.34         6.09 o                         
  12   6   4         49.09         11.01         6.40 o                         
  13   6   4        357.06        323.20        11.66 o                         
  14   6   4          0.15          4.39         6.94 o                         
  15   6   4          3.98          3.13         8.28 o                         
  16   6   4          1.70         -1.96         8.18 o                         
  17   6   4         17.68          0.08        18.95 o                         
 -13   7   4        342.27        333.68        17.55 o                         
 -12   7   4        287.72        264.49        13.92 o                         
 -11   7   4          2.69          5.69         9.44 o                         
 -10   7   4         15.53          6.47        10.45 o                         
  -9   7   4        277.51        309.80        13.68 o                         
  -8   7   4       1259.95       1269.32        26.37 o                         
  -7   7   4       2456.87       2458.87        37.69 o                         
  -6   7   4       1805.61       1727.29        27.84 o                         
  -5   7   4          4.10         14.58         6.16 o                         
  -4   7   4        640.21        545.18        12.72 o                         
  -3   7   4        343.09        319.67         9.69 o                         
  -2   7   4        702.78        875.30        15.24 o                         
  -1   7   4        693.76        639.71        12.78 o                         
   0   7   4       6187.91       6475.30        86.58 o                         
   1   7   4        285.18        288.23         8.52 o                         
   2   7   4       2277.44       2540.96        39.10 o                         
   3   7   4        293.69        331.29         9.80 o                         
   4   7   4        153.92        170.10         6.27 o                         
   5   7   4         46.17         35.83         5.74 o                         
   6   7   4          0.13          6.15         5.17 o                         
   7   7   4        218.83        240.92         8.80 o                         
   8   7   4          1.67          0.14         5.84 o                         
   9   7   4        441.01        471.33        17.72 o                         
  10   7   4          6.92         -5.57         5.57 o                         
  11   7   4        117.83        111.99         8.14 o                         
  12   7   4         11.10         -6.35         6.35 o                         
  13   7   4         11.56         13.59         6.69 o                         
  14   7   4         34.87         18.30         6.96 o                         
  15   7   4          0.34         -8.56        11.15 o                         
  16   7   4          2.65        -12.37        17.52 o                         
  17   7   4         29.33         13.58        18.68 o                         
 -13   8   4        574.95        594.07        34.18 o                         
 -12   8   4        340.79        308.53        21.31 o                         
 -11   8   4        118.81         89.49        10.86 o                         
 -10   8   4        435.08        423.63        16.56 o                         
  -9   8   4        198.81        183.13        12.10 o                         
  -8   8   4       1724.99       1656.24        31.97 o                         
  -7   8   4       3401.42       3260.62        50.47 o                         
  -6   8   4       1984.81       1763.82        28.83 o                         
  -5   8   4       2200.29       2069.89        31.76 o                         
  -4   8   4        658.56        604.84        14.00 o                         
  -3   8   4       2927.72       2852.42        40.74 o                         
  -2   8   4        797.27        739.88        14.85 o                         
  -1   8   4       1955.58       1911.60        29.47 o                         
   0   8   4       5231.53       5359.56        75.92 o                         
   1   8   4       4461.52       4450.45        63.42 o                         
   2   8   4         19.22         22.99         5.08 o                         
   3   8   4       1620.62       1736.12        32.84 o                         
   4   8   4         36.19         32.05         5.65 o                         
   5   8   4        103.23        106.98        10.58 o                         
   6   8   4        710.02        721.40        15.63 o                         
   7   8   4          7.47         10.17         6.15 o                         
   8   8   4        132.02        173.68         9.64 o                         
   9   8   4        166.30        185.85        11.66 o                         
  10   8   4         19.50         13.40         6.14 o                         
  11   8   4        179.56        173.58         9.10 o                         
  12   8   4         24.35         14.27         6.87 o                         
  13   8   4         52.76         53.27         8.30 o                         
  14   8   4         66.94         67.85         9.59 o                         
  15   8   4          1.14         30.08        16.89 o                         
  16   8   4          2.25        -17.52        17.52 o                         
  17   8   4          0.90          5.93        18.07 o                         
 -12   9   4        404.36        401.54        28.40 o                         
 -11   9   4        189.42        180.07        15.79 o                         
 -10   9   4        213.81        174.93        12.95 o                         
  -9   9   4        432.97        406.14        17.13 o                         
  -8   9   4       1534.39       1509.55        32.22 o                         
  -7   9   4       3080.42       3070.80        54.13 o                         
  -6   9   4       2023.10       1874.03        31.86 o                         
  -5   9   4       4023.57       3889.86        55.12 o                         
  -4   9   4        736.69        680.99        15.24 o                         
  -3   9   4        901.11       1045.35        19.05 o                         
  -2   9   4       1621.97       1504.59        23.83 o                         
  -1   9   4        785.02        793.95        15.13 o                         
   0   9   4       3287.00       3353.64        46.75 o                         
   1   9   4       4053.95       4258.66        61.11 o                         
   2   9   4         89.32         83.61         6.49 o                         
   3   9   4       1326.00       1433.56        26.18 o                         
   4   9   4         64.06         55.51         5.62 o                         
   5   9   4         14.47          0.86         6.38 o                         
   6   9   4        555.90        662.13        15.96 o                         
   7   9   4        458.35        472.05        14.00 o                         
   8   9   4        196.21        155.80        12.08 o                         
   9   9   4          8.74          2.06         7.16 o                         
  10   9   4        208.32        211.37         9.70 o                         
  11   9   4         74.14         68.49         7.51 o                         
  12   9   4          3.66          1.68         6.82 o                         
  13   9   4        122.45        113.12         8.33 o                         
  14   9   4        114.55         90.19        11.12 o                         
  15   9   4          9.97         55.69        17.97 o                         
  16   9   4         31.62         50.83        18.17 o                         
  17   9   4          3.05         11.39        23.51 o                         
 -12  10   4        523.26        523.26        36.50 o                         
 -11  10   4         42.71         31.74        13.79 o                         
 -10  10   4        117.05         78.17        14.94 o                         
  -9  10   4        579.48        523.37        20.49 o                         
  -8  10   4       1061.75       1030.24        26.50 o                         
  -7  10   4       2256.61       2321.00        43.53 o                         
  -6  10   4       2105.76       2163.54        40.35 o                         
  -5  10   4       1366.43       1347.66        23.85 o                         
  -4  10   4         37.40         27.80         7.44 o                         
  -3  10   4        398.87        434.02        12.83 o                         
  -2  10   4          8.10         22.65         6.30 o                         
  -1  10   4       1883.33       1971.15        29.75 o                         
   0  10   4       2005.69       2076.97        30.80 o                         
   1  10   4       2021.02       2086.40        32.31 o                         
   2  10   4        852.09        881.57        19.62 o                         
   3  10   4        288.65        294.59        12.19 o                         
   4  10   4         28.32         34.01         6.07 o                         
   5  10   4        984.43       1019.43        23.65 o                         
   6  10   4        790.76        788.93        18.68 o                         
   7  10   4        454.26        456.30        14.21 o                         
   8  10   4        529.19        595.32        18.73 o                         
   9  10   4         63.70         68.43         9.12 o                         
  10  10   4         39.12         30.29         8.58 o                         
  11  10   4         78.99         73.66         9.30 o                         
  12  10   4          1.57         -6.94         7.29 o                         
  13  10   4          2.13         -2.66         7.58 o                         
  14  10   4         48.90         42.70         9.49 o                         
  15  10   4          0.46        -15.89        16.20 o                         
  16  10   4         76.14         84.38        19.36 o                         
  17  10   4          6.37        -20.22        20.22 o                         
 -11  11   4         66.77         62.55        14.86 o                         
 -10  11   4        231.29        196.34        19.52 o                         
  -9  11   4       1117.99       1150.29        29.44 o                         
  -8  11   4        368.95        369.89        18.01 o                         
  -7  11   4       1715.13       1691.09        34.79 o                         
  -6  11   4       1738.22       1696.94        34.42 o                         
  -5  11   4        967.10        897.35        20.36 o                         
  -4  11   4          1.16         -3.80         7.14 o                         
  -3  11   4       1313.21       1357.47        23.40 o                         
  -2  11   4          7.21         28.58         6.76 o                         
  -1  11   4       1208.03       1241.48        21.30 o                         
   0  11   4       2016.99       1850.53        28.45 o                         
   1  11   4       3281.08       3157.67        46.98 o                         
   2  11   4       2089.64       2077.08        36.21 o                         
   3  11   4         25.60         25.04         6.97 o                         
   4  11   4         87.32         87.90         7.87 o                         
   5  11   4       1504.66       1529.81        28.42 o                         
   6  11   4        732.00        753.09        27.79 o                         
   7  11   4        578.08        605.59        20.81 o                         
   8  11   4        498.16        478.48        15.75 o                         
   9  11   4        417.90        481.85        16.26 o                         
  10  11   4        101.03        129.69        10.27 o                         
  11  11   4          0.33         -8.80         8.80 o                         
  12  11   4         14.34         10.55         8.08 o                         
  13  11   4          1.67         -7.23         8.01 o                         
  14  11   4         42.25         52.82         8.44 o                         
  15  11   4          4.13         -6.21         6.90 o                         
  16  11   4         23.55          9.53        18.15 o                         
  17  11   4          3.47        -15.19        19.99 o                         
 -11  12   4         26.99         10.57        16.40 o                         
 -10  12   4        224.01        170.33        15.78 o                         
  -9  12   4        877.03        927.49        28.58 o                         
  -8  12   4       2012.70       2001.54        40.65 o                         
  -7  12   4        680.10        599.94        21.32 o                         
  -6  12   4       1237.33       1208.70        28.06 o                         
  -5  12   4       1538.41       1598.33        30.73 o                         
  -4  12   4         26.71         18.03         8.32 o                         
  -3  12   4        891.39        775.29        18.01 o                         
  -2  12   4       2755.11       2537.97        38.01 o                         
  -1  12   4        430.38        446.60        12.95 o                         
   0  12   4       1908.77       1878.78        29.32 o                         
   1  12   4       2628.76       2557.43        41.79 o                         
   2  12   4       2053.24       2124.82        37.56 o                         
   3  12   4         98.79        116.02         8.51 o                         
   4  12   4          0.25         -3.36         6.67 o                         
   5  12   4        609.61        604.25        18.14 o                         
   6  12   4        693.82        705.95        29.46 o                         
   7  12   4        463.93        446.06        21.12 o                         
   8  12   4        463.27        484.11        17.72 o                         
   9  12   4        396.01        417.77        19.36 o                         
  10  12   4        158.42        161.98        10.31 o                         
  11  12   4          4.05          1.71         9.89 o                         
  12  12   4         64.00         51.74        13.42 o                         
  13  12   4         35.28         20.22         8.86 o                         
  14  12   4         37.83         31.90         8.77 o                         
  15  12   4          4.76         -7.64         7.64 o                         
  16  12   4         17.44         37.92        16.96 o                         
 -10  13   4        253.87        214.40        17.10 o                         
  -9  13   4        759.90        785.00        30.88 o                         
  -8  13   4       1819.46       1789.91        52.63 o                         
  -7  13   4       1652.45       1667.08        35.55 o
[truncated: 1,007,641 more chars]
